# Supplementary material for: Proteome Changes Reveal the Protective Roles of Exogenous Citric Acid in Alleviating Cu Toxicity in Brassica napus L
Source: Int J Mol Sci. 2021 May 30;22(11):5879. doi: 10.3390/ijms22115879 (PMC8198124; doi:10.3390/ijms22115879)
Supplement: Supplementary file 1 [file ijms-22-05879-s001.zip]

Archive with 10 entries (8 files):
- ijms-1235003-SI/
- ijms-1235003-SI/Supplementary materials/
- ijms-1235003-SI/Supplementary materials/Supplementary figures.pdf
- ijms-1235003-SI/Supplementary materials/Table S1.pdf
- ijms-1235003-SI/Supplementary materials/Table S2.xlsx
- ijms-1235003-SI/Supplementary materials/Table S3.xlsx
- ijms-1235003-SI/Supplementary materials/Table S4.xlsx
- ijms-1235003-SI/Supplementary materials/Table S5.pdf
- ijms-1235003-SI/Supplementary materials/Table S6.pdf
- ijms-1235003-SI/Supplementary materials/Table S7.pdf
