# Supplementary material for: Proteome Changes Reveal the Protective Roles of Exogenous Citric Acid in Alleviating Cu Toxicity in Brassica napus L
Source: Int J Mol Sci. 2021 May 30;22(11):5879. doi: 10.3390/ijms22115879 (PMC8198124; doi:10.3390/ijms22115879)
Supplement: Supplementary file 1 [file ijms-22-05879-s001.zip › ijms-1235003-SI/Supplementary materials/Table S2.xlsx]

## Sheet: Table S2
Table S2. List of differentially abundant proteins (DAPs) identified in this study. Cells with blue and yellow color indicate significant fold changes of increase or decrease in response to CA-mediated Cu stress
Protein Group	AN	Protein Description	Gene Name	Species	GOTERM_BP_DIRECT	GOTERM_CC_DIRECT	GOTERM_MF_DIRECT	T1/CK		T2/CK		T3/CK		T4/CK		T5/CK
								FC	p-value	FC	p-value	FC	p-value	FC	p-value	FC	p-value
1	A0A331	Photosystem II CP43 reaction center protein	photosystem II 44 kDa protein(psbC)	Coffea arabica	GO:0009772~photosynthetic electron transport in photosystem II,GO:0018298~protein-chromophore linkage,	GO:0009523~photosystem II,GO:0009535~chloroplast thylakoid membrane,GO:0016021~integral component of membrane,	GO:0016168~chlorophyll binding,GO:0045156~electron transporter, transferring electrons within the cyclic electron transport pathway of photosynthesis activity,GO:0046872~metal ion binding,	0.628002	0.0485498	0.734172	0.0238032	1.08994	0.0174797	1.00443	0.033792	0.744145	0.02707
2	A0ZZ31	Photosystem II CP43 reaction center protein	photosystem II 44 kDa protein(psbC)	Gossypium barbadense	GO:0009767~photosynthetic electron transport chain,GO:0009772~photosynthetic electron transport in photosystem II,GO:0018298~protein-chromophore linkage,	GO:0009507~chloroplast,GO:0009521~photosystem,GO:0009523~photosystem II,GO:0009535~chloroplast thylakoid membrane,GO:0016021~integral component of membrane,	GO:0016168~chlorophyll binding,GO:0045156~electron transporter, transferring electrons within the cyclic electron transport pathway of photosynthesis activity,GO:0046872~metal ion binding,	0.626957	0.0433843	0.733246	0.016073	1.08913	0.0786414	1.00443	0.000459365	0.743979	0.0185932
3	A0ZZ52	Cytochrome b559 subunit alpha	photosystem II protein V(psbE)	Gossypium barbadense	GO:0009767~photosynthetic electron transport chain,	GO:0009535~chloroplast thylakoid membrane,GO:0009539~photosystem II reaction center,GO:0016021~integral component of membrane,	GO:0005506~iron ion binding,GO:0009055~electron carrier activity,GO:0020037~heme binding,	0.668716	0.0303385	0.646022	0.0148907	1.04183	0.0121315	1.126	0.00121062	0.671962	0.0839019
4	A1E9R0	Photosystem II CP43 reaction center protein	photosystem II 44 kDa protein(psbC)	Sorghum bicolor	GO:0009772~photosynthetic electron transport in photosystem II,GO:0018298~protein-chromophore linkage,	GO:0009523~photosystem II,GO:0009535~chloroplast thylakoid membrane,GO:0016021~integral component of membrane,	GO:0016168~chlorophyll binding,GO:0045156~electron transporter, transferring electrons within the cyclic electron transport pathway of photosynthesis activity,GO:0046872~metal ion binding,	0.628002	0.0375853	0.734172	0.0328402	1.08994	0.0491936	1.00443	0.168628	0.744145	0.128323
5	A1E9T2	Ribulose bisphosphate carboxylase large chain	ribulose-1,5-bisphosphate carboxylase/oxygenase large subunit(rbcL)	Sorghum bicolor	GO:0006412~translation,GO:0009853~photorespiration,GO:0019253~reductive pentose-phosphate cycle,	GO:0009507~chloroplast,GO:0009570~chloroplast stroma,GO:0015935~small ribosomal subunit,	GO:0000287~magnesium ion binding,GO:0003735~structural constituent of ribosome,GO:0004497~monooxygenase activity,GO:0016984~ribulose-bisphosphate carboxylase activity,GO:0019843~rRNA binding,	0.903918	0.0370467	0.789376	0.0228554	1.0481	0.378433	1.00443	0.272189	0.909922	0.0713821
6	A1E9Z4	Photosystem II CP43 reaction center protein	photosystem II 44 kDa protein(psbC)	Agrostis stolonifera	GO:0009772~photosynthetic electron transport in photosystem II,GO:0018298~protein-chromophore linkage,	GO:0009523~photosystem II,GO:0009535~chloroplast thylakoid membrane,GO:0016021~integral component of membrane,	GO:0016168~chlorophyll binding,GO:0045156~electron transporter, transferring electrons within the cyclic electron transport pathway of photosynthesis activity,GO:0046872~metal ion binding,	0.628002	0.00920873	0.734172	0.0106515	1.08994	0.188481	1.00443	0.170696	0.744145	0.0590971
7	A1EA38	Cytochrome b6	cytochrome b6(petB)	Agrostis stolonifera	GO:0015979~photosynthesis,GO:0022904~respiratory electron transport chain,	GO:0009535~chloroplast thylakoid membrane,GO:0016021~integral component of membrane,	GO:0005506~iron ion binding,GO:0016491~oxidoreductase activity,GO:0020037~heme binding,GO:0045158~electron transporter, transferring electrons within cytochrome b6/f complex of photosystem II activity,	0.872266	0.00249431	0.85439	0.175596	1.04623	0.00580445	0.901412	0.0540104	0.903474	0.0132309
8	A2Y7R5	GTP-binding nuclear protein Ran-2						0.972292	0.0251938	1.47374	0.0512251	1.53592	0.0564976	1.47613	0.0654093	1.56011	0.0470756
9	A4GGA1	Photosystem II CP43 reaction center protein	photosystem II 44 kDa protein(psbC)	Phaseolus vulgaris	GO:0009772~photosynthetic electron transport in photosystem II,GO:0018298~protein-chromophore linkage,	GO:0009523~photosystem II,GO:0009535~chloroplast thylakoid membrane,GO:0016021~integral component of membrane,	GO:0016168~chlorophyll binding,GO:0045156~electron transporter, transferring electrons within the cyclic electron transport pathway of photosynthesis activity,GO:0046872~metal ion binding,	0.628002	0.0126947	0.734172	0.101744	1.08994	0.101917	1.00443	0.0868855	0.744145	0.0281294
10	A4GGA2	Photosystem II D2 protein	photosystem II protein D2(psbD)	Phaseolus vulgaris	GO:0009772~photosynthetic electron transport in photosystem II,GO:0018298~protein-chromophore linkage,	GO:0009523~photosystem II,GO:0009535~chloroplast thylakoid membrane,GO:0016021~integral component of membrane,	GO:0005506~iron ion binding,GO:0016168~chlorophyll binding,GO:0016491~oxidoreductase activity,GO:0045156~electron transporter, transferring electrons within the cyclic electron transport pathway of photosynthesis activity,	0.903918	0.045254	0.803171	0.105863	1.0481	0.0796927	1.00443	0.127214	0.909922	0.409667
11	A4GYN9	Photosystem II protein D1	photosystem II protein D1(psbA)	Populus trichocarpa	GO:0009635~response to herbicide,GO:0009772~photosynthetic electron transport in photosystem II,GO:0018298~protein-chromophore linkage,	GO:0009507~chloroplast,GO:0009523~photosystem II,GO:0009535~chloroplast thylakoid membrane,GO:0016021~integral component of membrane,	GO:0005506~iron ion binding,GO:0010242~oxygen evolving activity,GO:0016168~chlorophyll binding,GO:0045156~electron transporter, transferring electrons within the cyclic electron transport pathway of photosynthesis activity,GO:0045157~electron transporter, transferring electrons within the noncyclic electron transport pathway of photosynthesis activity,	0.691609	0.045254	0.743971	0.105863	1.099	0.0796927	1.23284	0.127214	0.793299	0.409667
12	A4GYQ5	Photosystem II CP43 reaction center protein	photosystem II 44 kDa protein(psbC)	Populus trichocarpa	GO:0009772~photosynthetic electron transport in photosystem II,GO:0018298~protein-chromophore linkage,	GO:0009523~photosystem II,GO:0009535~chloroplast thylakoid membrane,GO:0016021~integral component of membrane,	GO:0016168~chlorophyll binding,GO:0045156~electron transporter, transferring electrons within the cyclic electron transport pathway of photosynthesis activity,GO:0046872~metal ion binding,	0.628002	0.0449974	0.734172	0.107349	1.08994	0.0796295	1.00443	0.126601	0.744145	0.41133
13	A4QJB0	Photosystem II D2 protein	photosystem II protein D2(psbD)	Aethionema cordifolium	GO:0009772~photosynthetic electron transport in photosystem II,GO:0018298~protein-chromophore linkage,	GO:0009523~photosystem II,GO:0009535~chloroplast thylakoid membrane,GO:0016021~integral component of membrane,	GO:0005506~iron ion binding,GO:0016168~chlorophyll binding,GO:0016491~oxidoreductase activity,GO:0045156~electron transporter, transferring electrons within the cyclic electron transport pathway of photosynthesis activity,	0.903918	0.0408006	0.803171	0.141193	1.0481	0.362201	1.00443	0.159254	0.909922	0.0921211
14	A4QJB1	Photosystem II CP43 reaction center protein	photosystem II 44 kDa protein(psbC)	Aethionema cordifolium	GO:0009772~photosynthetic electron transport in photosystem II,GO:0018298~protein-chromophore linkage,	GO:0009523~photosystem II,GO:0009535~chloroplast thylakoid membrane,GO:0016021~integral component of membrane,	GO:0016168~chlorophyll binding,GO:0045156~electron transporter, transferring electrons within the cyclic electron transport pathway of photosynthesis activity,GO:0046872~metal ion binding,	0.628002	0.0579589	0.734172	0.0362356	1.08994	0.0126952	1.00443	0.0355841	0.744145	0.0208561
15	A4QJB4	Photosystem I P700 chlorophyll a apoprotein A2	photosystem I P700 chlorophyll a apoprotein A2(psaB)	Aethionema cordifolium	GO:0015979~photosynthesis,GO:0018298~protein-chromophore linkage,	GO:0009522~photosystem I,GO:0009535~chloroplast thylakoid membrane,GO:0016021~integral component of membrane,	GO:0000287~magnesium ion binding,GO:0009055~electron carrier activity,GO:0016168~chlorophyll binding,GO:0016491~oxidoreductase activity,GO:0051539~4 iron, 4 sulfur cluster binding,	0.841801	0.372224	0.618694	0.0169533	0.974058	0.0267361	0.766341	0.0399859	0.707749	0.0280891
16	A4QJI0	Photosystem II protein D1	photosystem II protein D1(psbA)	Aethionema grandiflorum	GO:0009635~response to herbicide,GO:0009772~photosynthetic electron transport in photosystem II,GO:0018298~protein-chromophore linkage,	GO:0009523~photosystem II,GO:0009535~chloroplast thylakoid membrane,GO:0016021~integral component of membrane,	GO:0005506~iron ion binding,GO:0010242~oxygen evolving activity,GO:0016168~chlorophyll binding,GO:0045156~electron transporter, transferring electrons within the cyclic electron transport pathway of photosynthesis activity,	0.691609	0.100162	0.743971	0.00179961	1.099	9.21968e-05	1.23284	0.00868823	0.793299	0.00250481
17	A4QJJ4	Photosystem II D2 protein	photosystem II protein D2(psbD)	Aethionema grandiflorum	GO:0009772~photosynthetic electron transport in photosystem II,GO:0018298~protein-chromophore linkage,	GO:0009523~photosystem II,GO:0009535~chloroplast thylakoid membrane,GO:0016021~integral component of membrane,	GO:0005506~iron ion binding,GO:0016168~chlorophyll binding,GO:0016491~oxidoreductase activity,GO:0045156~electron transporter, transferring electrons within the cyclic electron transport pathway of photosynthesis activity,	0.903918	0.0579191	0.803171	0.0361676	1.0481	0.0126626	1.00443	0.0355241	0.909922	0.0207905
18	A4QJJ5	Photosystem II CP43 reaction center protein	photosystem II 44 kDa protein(psbC)	Aethionema grandiflorum	GO:0009772~photosynthetic electron transport in photosystem II,GO:0018298~protein-chromophore linkage,	GO:0009523~photosystem II,GO:0009535~chloroplast thylakoid membrane,GO:0016021~integral component of membrane,	GO:0016168~chlorophyll binding,GO:0045156~electron transporter, transferring electrons within the cyclic electron transport pathway of photosynthesis activity,GO:0046872~metal ion binding,	0.628002	0.269163	0.734172	0.01031	1.08994	5.75005e-06	1.00443	0.0189283	0.744145	0.00780697
19	A4QJJ8	Photosystem I P700 chlorophyll a apoprotein A2	photosystem I P700 chlorophyll a apoprotein A2(psaB)	Aethionema grandiflorum	GO:0015979~photosynthesis,GO:0018298~protein-chromophore linkage,	GO:0009522~photosystem I,GO:0009535~chloroplast thylakoid membrane,GO:0016021~integral component of membrane,	GO:0000287~magnesium ion binding,GO:0009055~electron carrier activity,GO:0016168~chlorophyll binding,GO:0016491~oxidoreductase activity,GO:0051539~4 iron, 4 sulfur cluster binding,	0.841801	0.0919262	0.618694	0.0209687	0.974058	0.0260462	0.766341	0.0090305	0.707749	0.00207745
20	A4QJR4	Photosystem II protein D1	photosystem II protein D1(psbA)	Olimarabidopsis pumila	GO:0009635~response to herbicide,GO:0009772~photosynthetic electron transport in photosystem II,GO:0018298~protein-chromophore linkage,	GO:0009523~photosystem II,GO:0009535~chloroplast thylakoid membrane,GO:0016021~integral component of membrane,	GO:0005506~iron ion binding,GO:0010242~oxygen evolving activity,GO:0016168~chlorophyll binding,GO:0045156~electron transporter, transferring electrons within the cyclic electron transport pathway of photosynthesis activity,	0.691609	0.123384	0.743971	0.0398259	1.099	0.0463909	1.23284	0.0020811	0.793299	0.00897813
21	A4QJS8	Photosystem II D2 protein	photosystem II protein D2(psbD)	Olimarabidopsis pumila	GO:0009772~photosynthetic electron transport in photosystem II,GO:0018298~protein-chromophore linkage,	GO:0009523~photosystem II,GO:0009535~chloroplast thylakoid membrane,GO:0016021~integral component of membrane,	GO:0005506~iron ion binding,GO:0016168~chlorophyll binding,GO:0016491~oxidoreductase activity,GO:0045156~electron transporter, transferring electrons within the cyclic electron transport pathway of photosynthesis activity,	0.903918	0.387415	0.803171	0.0342314	1.0481	0.00186964	1.00443	0.0442078	0.909922	0.132988
22	A4QJS9	Photosystem II CP43 reaction center protein	photosystem II 44 kDa protein(psbC)	Olimarabidopsis pumila	GO:0009772~photosynthetic electron transport in photosystem II,GO:0018298~protein-chromophore linkage,	GO:0009523~photosystem II,GO:0009535~chloroplast thylakoid membrane,GO:0016021~integral component of membrane,	GO:0016168~chlorophyll binding,GO:0045156~electron transporter, transferring electrons within the cyclic electron transport pathway of photosynthesis activity,GO:0046872~metal ion binding,	0.628002	0.143133	0.734172	0.00348012	1.08994	0.031659	1.00443	0.0159662	0.744145	0.07352
23	A4QJZ9	Photosystem II protein D1	photosystem II protein D1(psbA)	Arabis hirsuta	GO:0009635~response to herbicide,GO:0009772~photosynthetic electron transport in photosystem II,GO:0018298~protein-chromophore linkage,	GO:0009523~photosystem II,GO:0009535~chloroplast thylakoid membrane,GO:0016021~integral component of membrane,	GO:0005506~iron ion binding,GO:0010242~oxygen evolving activity,GO:0016168~chlorophyll binding,GO:0045156~electron transporter, transferring electrons within the cyclic electron transport pathway of photosynthesis activity,	0.691609	0.387415	0.743971	0.0342314	1.099	0.00186964	1.23284	0.0442078	0.793299	0.132988
24	A4QK13	Photosystem II D2 protein	photosystem II protein D2(psbD)	Arabis hirsuta	GO:0009772~photosynthetic electron transport in photosystem II,GO:0018298~protein-chromophore linkage,	GO:0009523~photosystem II,GO:0009535~chloroplast thylakoid membrane,GO:0016021~integral component of membrane,	GO:0005506~iron ion binding,GO:0016168~chlorophyll binding,GO:0016491~oxidoreductase activity,GO:0045156~electron transporter, transferring electrons within the cyclic electron transport pathway of photosynthesis activity,	0.903918	0.387415	0.803171	0.0342314	1.0481	0.00186964	1.00443	0.0442078	0.909922	0.132988
25	A4QK14	Photosystem II CP43 reaction center protein	photosystem II 44 kDa protein(psbC)	Arabis hirsuta	GO:0009772~photosynthetic electron transport in photosystem II,GO:0018298~protein-chromophore linkage,	GO:0009523~photosystem II,GO:0009535~chloroplast thylakoid membrane,GO:0016021~integral component of membrane,	GO:0016168~chlorophyll binding,GO:0045156~electron transporter, transferring electrons within the cyclic electron transport pathway of photosynthesis activity,GO:0046872~metal ion binding,	0.628002	0.492962	0.734172	0.00905806	1.08994	0.063261	1.00443	0.0148173	0.744145	0.0171391
26	A4QK17	Photosystem I P700 chlorophyll a apoprotein A2	photosystem I P700 chlorophyll a apoprotein A2(psaB)	Arabis hirsuta	GO:0015979~photosynthesis,GO:0018298~protein-chromophore linkage,	GO:0009522~photosystem I,GO:0009535~chloroplast thylakoid membrane,GO:0016021~integral component of membrane,	GO:0000287~magnesium ion binding,GO:0009055~electron carrier activity,GO:0016168~chlorophyll binding,GO:0016491~oxidoreductase activity,GO:0051539~4 iron, 4 sulfur cluster binding,	0.841801	0.0662742	0.618694	0.0330787	0.974058	0.274055	0.766341	0.0068969	0.707749	0.0899425
27	A4QK31	Cytochrome f	cytochrome f(petA)	Arabis hirsuta	GO:0015979~photosynthesis,GO:0055114~oxidation-reduction process,	GO:0009535~chloroplast thylakoid membrane,GO:0031361~integral component of thylakoid membrane,	GO:0005506~iron ion binding,GO:0009055~electron carrier activity,GO:0020037~heme binding,	0.945818	0.0955451	0.723285	0.0260589	1.1293	0.0463909	0.944942	0.0631547	0.915429	0.00204583
28	A4QK44	Photosystem II CP47 reaction center protein	photosystem II 47 kDa protein(psbB)	Arabis hirsuta	GO:0009772~photosynthetic electron transport in photosystem II,GO:0018298~protein-chromophore linkage,	GO:0009523~photosystem II,GO:0009535~chloroplast thylakoid membrane,GO:0016021~integral component of membrane,	GO:0016168~chlorophyll binding,GO:0045156~electron transporter, transferring electrons within the cyclic electron transport pathway of photosynthesis activity,	0.748746	0.0637667	0.675654	0.0497663	1.35646	0.0138064	1.13125	0.0641658	0.860391	0.0974366
29	A4QK85	Photosystem II protein D1	photosystem II protein D1(psbA)	Barbarea verna	GO:0009635~response to herbicide,GO:0009772~photosynthetic electron transport in photosystem II,GO:0018298~protein-chromophore linkage,	GO:0009523~photosystem II,GO:0009535~chloroplast thylakoid membrane,GO:0016021~integral component of membrane,	GO:0005506~iron ion binding,GO:0010242~oxygen evolving activity,GO:0016168~chlorophyll binding,GO:0045156~electron transporter, transferring electrons within the cyclic electron transport pathway of photosynthesis activity,	0.691609	0.0637667	0.743971	0.0497663	1.099	0.0138064	1.23284	0.0641658	0.793299	0.0974366
30	A4QKA0	Photosystem II D2 protein	photosystem II protein D2(psbD)	Barbarea verna	GO:0009772~photosynthetic electron transport in photosystem II,GO:0018298~protein-chromophore linkage,	GO:0009523~photosystem II,GO:0009535~chloroplast thylakoid membrane,GO:0016021~integral component of membrane,	GO:0005506~iron ion binding,GO:0016168~chlorophyll binding,GO:0016491~oxidoreductase activity,GO:0045156~electron transporter, transferring electrons within the cyclic electron transport pathway of photosynthesis activity,	0.903918	0.0637667	0.803171	0.0497663	1.0481	0.0138064	1.00443	0.0641658	0.909922	0.0974366
31	A4QKA1	Photosystem II CP43 reaction center protein	photosystem II 44 kDa protein(psbC)	Barbarea verna	GO:0009772~photosynthetic electron transport in photosystem II,GO:0018298~protein-chromophore linkage,	GO:0009523~photosystem II,GO:0009535~chloroplast thylakoid membrane,GO:0016021~integral component of membrane,	GO:0016168~chlorophyll binding,GO:0045156~electron transporter, transferring electrons within the cyclic electron transport pathway of photosynthesis activity,GO:0046872~metal ion binding,	0.628002	0.0754026	0.734172	0.0498007	1.08994	0.00920921	1.00443	0.230433	0.744145	0.0594487
32	A4QKH2	Photosystem II protein D1	photosystem II protein D1(psbA)	Capsella bursa-pastoris	GO:0009635~response to herbicide,GO:0009772~photosynthetic electron transport in photosystem II,GO:0018298~protein-chromophore linkage,	GO:0009507~chloroplast,GO:0009523~photosystem II,GO:0009535~chloroplast thylakoid membrane,GO:0016021~integral component of membrane,	GO:0005506~iron ion binding,GO:0010242~oxygen evolving activity,GO:0016168~chlorophyll binding,GO:0045156~electron transporter, transferring electrons within the cyclic electron transport pathway of photosynthesis activity,GO:0046872~metal ion binding,	0.691609	0.0965887	0.743971	0.0173176	1.099	0.3028	1.23284	0.401562	0.793299	0.0408355
33	A4QKI7	Photosystem II D2 protein	photosystem II protein D2(psbD)	Capsella bursa-pastoris	GO:0009772~photosynthetic electron transport in photosystem II,GO:0018298~protein-chromophore linkage,	GO:0009523~photosystem II,GO:0009535~chloroplast thylakoid membrane,GO:0016021~integral component of membrane,	GO:0005506~iron ion binding,GO:0016168~chlorophyll binding,GO:0016491~oxidoreductase activity,GO:0045156~electron transporter, transferring electrons within the cyclic electron transport pathway of photosynthesis activity,	0.903918	0.491741	0.803171	0.00422221	1.0481	0.241451	1.00443	0.314584	0.909922	0.00273513
34	A4QKI8	Photosystem II CP43 reaction center protein	photosystem II 44 kDa protein(psbC)	Capsella bursa-pastoris	GO:0009772~photosynthetic electron transport in photosystem II,GO:0018298~protein-chromophore linkage,	GO:0009523~photosystem II,GO:0009535~chloroplast thylakoid membrane,GO:0016021~integral component of membrane,	GO:0016168~chlorophyll binding,GO:0045156~electron transporter, transferring electrons within the cyclic electron transport pathway of photosynthesis activity,GO:0046872~metal ion binding,	0.628002	0.243456	0.734172	0.020255	1.08994	0.191565	1.00443	0.0487098	0.744145	0.180061
35	A4QKR1	Photosystem II protein D1	photosystem II protein D1(psbA)	Crucihimalaya wallichii	GO:0009635~response to herbicide,GO:0009772~photosynthetic electron transport in photosystem II,GO:0018298~protein-chromophore linkage,	GO:0009523~photosystem II,GO:0009535~chloroplast thylakoid membrane,GO:0016021~integral component of membrane,	GO:0005506~iron ion binding,GO:0010242~oxygen evolving activity,GO:0016168~chlorophyll binding,GO:0045156~electron transporter, transferring electrons within the cyclic electron transport pathway of photosynthesis activity,	0.691609	0.201428	0.743971	0.018675	1.099	0.0528679	1.23284	0.0545394	0.793299	0.0573878
36	A4QKS6	Photosystem II D2 protein	photosystem II protein D2(psbD)	Crucihimalaya wallichii	GO:0009772~photosynthetic electron transport in photosystem II,GO:0018298~protein-chromophore linkage,	GO:0009523~photosystem II,GO:0009535~chloroplast thylakoid membrane,GO:0016021~integral component of membrane,	GO:0005506~iron ion binding,GO:0016168~chlorophyll binding,GO:0016491~oxidoreductase activity,GO:0045156~electron transporter, transferring electrons within the cyclic electron transport pathway of photosynthesis activity,	0.903918	0.152826	0.803171	0.0301869	1.0481	0.0932226	1.00443	0.15815	0.909922	0.367536
37	A4QKS7	Photosystem II CP43 reaction center protein	photosystem II 44 kDa protein(psbC)	Crucihimalaya wallichii	GO:0009772~photosynthetic electron transport in photosystem II,GO:0018298~protein-chromophore linkage,	GO:0009523~photosystem II,GO:0009535~chloroplast thylakoid membrane,GO:0016021~integral component of membrane,	GO:0016168~chlorophyll binding,GO:0045156~electron transporter, transferring electrons within the cyclic electron transport pathway of photosynthesis activity,GO:0046872~metal ion binding,	0.628002	0.232435	0.734172	0.060509	1.08994	0.0162736	1.00443	0.0166805	0.744145	0.0137663
38	A4QL00	Photosystem II protein D1	photosystem II protein D1(psbA)	Draba nemorosa	GO:0009635~response to herbicide,GO:0009772~photosynthetic electron transport in photosystem II,GO:0018298~protein-chromophore linkage,	GO:0009523~photosystem II,GO:0009535~chloroplast thylakoid membrane,GO:0016021~integral component of membrane,	GO:0005506~iron ion binding,GO:0010242~oxygen evolving activity,GO:0016168~chlorophyll binding,GO:0045156~electron transporter, transferring electrons within the cyclic electron transport pathway of photosynthesis activity,	0.691609	0.210292	0.743971	0.0882474	1.099	0.0158818	1.23284	0.0246406	0.793299	0.00289263
39	A4QL04	ATP synthase subunit alpha, chloroplastic	ATP synthase CF1 alpha subunit(atpA)	Draba nemorosa	GO:0015986~ATP synthesis coupled proton transport,GO:0015991~ATP hydrolysis coupled proton transport,	GO:0009535~chloroplast thylakoid membrane,GO:0045261~proton-transporting ATP synthase complex, catalytic core F(1),	GO:0005524~ATP binding,GO:0046933~proton-transporting ATP synthase activity, rotational mechanism,GO:0046961~proton-transporting ATPase activity, rotational mechanism,	1.16413	0.223518	0.873564	0.0743771	1.56096	0.0309937	1.0264	0.0158144	1.07842	0.246458
40	A4QL14	Photosystem II D2 protein	photosystem II protein D2(psbD)	Draba nemorosa	GO:0009772~photosynthetic electron transport in photosystem II,GO:0018298~protein-chromophore linkage,	GO:0009523~photosystem II,GO:0009535~chloroplast thylakoid membrane,GO:0016021~integral component of membrane,	GO:0005506~iron ion binding,GO:0016168~chlorophyll binding,GO:0016491~oxidoreductase activity,GO:0045156~electron transporter, transferring electrons within the cyclic electron transport pathway of photosynthesis activity,	0.903918	0.113784	0.803171	0.0933199	1.0481	0.0144752	1.00443	0.0414173	0.909922	0.404848
41	A4QL15	Photosystem II CP43 reaction center protein	photosystem II 44 kDa protein(psbC)	Draba nemorosa	GO:0009772~photosynthetic electron transport in photosystem II,GO:0018298~protein-chromophore linkage,	GO:0009523~photosystem II,GO:0009535~chloroplast thylakoid membrane,GO:0016021~integral component of membrane,	GO:0016168~chlorophyll binding,GO:0045156~electron transporter, transferring electrons within the cyclic electron transport pathway of photosynthesis activity,GO:0046872~metal ion binding,	0.628002	0.338503	0.734172	0.400915	1.08994	0.0847324	1.00443	0.0177682	0.744145	0.0110152
42	A4QL18	Photosystem I P700 chlorophyll a apoprotein A2	photosystem I P700 chlorophyll a apoprotein A2(psaB)	Draba nemorosa	GO:0015979~photosynthesis,GO:0018298~protein-chromophore linkage,	GO:0009522~photosystem I,GO:0009535~chloroplast thylakoid membrane,GO:0016021~integral component of membrane,	GO:0000287~magnesium ion binding,GO:0009055~electron carrier activity,GO:0016168~chlorophyll binding,GO:0016491~oxidoreductase activity,GO:0051539~4 iron, 4 sulfur cluster binding,	0.841801	0.0592247	0.618694	0.181572	0.974058	0.386408	0.766341	0.00599674	0.707749	0.0218529
43	A4QLA1	Photosystem II D2 protein	photosystem II protein D2(psbD)	Lepidium virginicum	GO:0009772~photosynthetic electron transport in photosystem II,GO:0018298~protein-chromophore linkage,	GO:0009523~photosystem II,GO:0009535~chloroplast thylakoid membrane,GO:0016021~integral component of membrane,	GO:0005506~iron ion binding,GO:0016168~chlorophyll binding,GO:0016491~oxidoreductase activity,GO:0045156~electron transporter, transferring electrons within the cyclic electron transport pathway of photosynthesis activity,	0.903918	0.351997	0.803171	0.0811807	1.0481	0.0577811	1.00443	0.0060032	0.909922	0.024326
44	A4QLA2	Photosystem II CP43 reaction center protein	photosystem II 44 kDa protein(psbC)	Lepidium virginicum	GO:0009772~photosynthetic electron transport in photosystem II,GO:0018298~protein-chromophore linkage,	GO:0009523~photosystem II,GO:0009535~chloroplast thylakoid membrane,GO:0016021~integral component of membrane,	GO:0016168~chlorophyll binding,GO:0045156~electron transporter, transferring electrons within the cyclic electron transport pathway of photosynthesis activity,GO:0046872~metal ion binding,	0.628002	0.445628	0.734172	0.129929	1.08994	0.104133	1.00443	0.0392895	0.744145	0.0644835
45	A4QLI9	Photosystem II D2 protein	photosystem II protein D2(psbD)	Lobularia maritima	GO:0009772~photosynthetic electron transport in photosystem II,GO:0018298~protein-chromophore linkage,	GO:0009523~photosystem II,GO:0009535~chloroplast thylakoid membrane,GO:0016021~integral component of membrane,	GO:0005506~iron ion binding,GO:0016168~chlorophyll binding,GO:0016491~oxidoreductase activity,GO:0045156~electron transporter, transferring electrons within the cyclic electron transport pathway of photosynthesis activity,	0.903918	0.215754	0.803171	0.15014	1.0481	0.479443	1.00443	0.00468923	0.909922	0.130812
46	A4QLJ0	Photosystem II CP43 reaction center protein	photosystem II 44 kDa protein(psbC)	Lobularia maritima	GO:0009772~photosynthetic electron transport in photosystem II,GO:0018298~protein-chromophore linkage,	GO:0009523~photosystem II,GO:0009535~chloroplast thylakoid membrane,GO:0016021~integral component of membrane,	GO:0016168~chlorophyll binding,GO:0045156~electron transporter, transferring electrons within the cyclic electron transport pathway of photosynthesis activity,GO:0046872~metal ion binding,	0.628002	0.452837	0.734172	0.157387	1.08994	0.179286	1.00443	0.0441297	0.744145	0.108725
47	A4QLJ3	Photosystem I P700 chlorophyll a apoprotein A2	photosystem I P700 chlorophyll a apoprotein A2(psaB)	Lobularia maritima	GO:0015979~photosynthesis,GO:0018298~protein-chromophore linkage,	GO:0009522~photosystem I,GO:0009535~chloroplast thylakoid membrane,GO:0016021~integral component of membrane,	GO:0000287~magnesium ion binding,GO:0009055~electron carrier activity,GO:0016168~chlorophyll binding,GO:0016491~oxidoreductase activity,GO:0051539~4 iron, 4 sulfur cluster binding,	0.841801	0.215754	0.618694	0.15014	0.974058	0.479443	0.766341	0.00468923	0.707749	0.130812
48	A4QLM0	Photosystem II CP47 reaction center protein	photosystem II 47 kDa protein(psbB)	Lobularia maritima	GO:0009772~photosynthetic electron transport in photosystem II,GO:0018298~protein-chromophore linkage,	GO:0009523~photosystem II,GO:0009535~chloroplast thylakoid membrane,GO:0016021~integral component of membrane,	GO:0016168~chlorophyll binding,GO:0045156~electron transporter, transferring electrons within the cyclic electron transport pathway of photosynthesis activity,	0.748746	0.317824	0.675654	0.164731	1.35646	0.0609422	1.13125	0.0135169	0.860391	0.0855085
49	A4QLR3	Photosystem II protein D1	photosystem II protein D1(psbA)	Nasturtium officinale	GO:0009635~response to herbicide,GO:0009772~photosynthetic electron transport in photosystem II,GO:0018298~protein-chromophore linkage,	GO:0009523~photosystem II,GO:0009535~chloroplast thylakoid membrane,GO:0016021~integral component of membrane,	GO:0005506~iron ion binding,GO:0010242~oxygen evolving activity,GO:0016168~chlorophyll binding,GO:0045156~electron transporter, transferring electrons within the cyclic electron transport pathway of photosynthesis activity,	0.691609	0.215754	0.743971	0.15014	1.099	0.479443	1.23284	0.00468923	0.793299	0.130812
50	A4QLS8	Photosystem II D2 protein	photosystem II protein D2(psbD)	Nasturtium officinale	GO:0009772~photosynthetic electron transport in photosystem II,GO:0018298~protein-chromophore linkage,	GO:0009523~photosystem II,GO:0009535~chloroplast thylakoid membrane,GO:0016021~integral component of membrane,	GO:0005506~iron ion binding,GO:0016168~chlorophyll binding,GO:0016491~oxidoreductase activity,GO:0045156~electron transporter, transferring electrons within the cyclic electron transport pathway of photosynthesis activity,	0.903918	0.264907	0.803171	0.168396	1.0481	0.108927	1.00443	0.0127314	0.909922	0.201975
51	A4QLS9	Photosystem II CP43 reaction center protein	photosystem II 44 kDa protein(psbC)	Nasturtium officinale	GO:0009772~photosynthetic electron transport in photosystem II,GO:0018298~protein-chromophore linkage,	GO:0009523~photosystem II,GO:0009535~chloroplast thylakoid membrane,GO:0016021~integral component of membrane,	GO:0016168~chlorophyll binding,GO:0045156~electron transporter, transferring electrons within the cyclic electron transport pathway of photosynthesis activity,GO:0046872~metal ion binding,	0.628002	0.338235	0.734172	0.180448	1.08994	0.107931	1.00443	0.044496	0.744145	0.0667742
52	A6MM16	Photosystem II protein D1	photosystem II protein D1(psbA)	Buxus microphylla	GO:0009635~response to herbicide,GO:0009772~photosynthetic electron transport in photosystem II,GO:0018298~protein-chromophore linkage,	GO:0009507~chloroplast,GO:0009523~photosystem II,GO:0009535~chloroplast thylakoid membrane,GO:0016021~integral component of membrane,	GO:0005506~iron ion binding,GO:0010242~oxygen evolving activity,GO:0016168~chlorophyll binding,GO:0045156~electron transporter, transferring electrons within the cyclic electron transport pathway of photosynthesis activity,	0.691609	0.215754	0.743971	0.15014	1.099	0.479443	1.23284	0.00468923	0.793299	0.130812
53	A6MM32	Photosystem II CP43 reaction center protein	photosystem II 44 kDa protein(psbC)	Buxus microphylla	GO:0009772~photosynthetic electron transport in photosystem II,GO:0018298~protein-chromophore linkage,	GO:0009523~photosystem II,GO:0009535~chloroplast thylakoid membrane,GO:0016021~integral component of membrane,	GO:0016168~chlorophyll binding,GO:0045156~electron transporter, transferring electrons within the cyclic electron transport pathway of photosynthesis activity,GO:0046872~metal ion binding,	0.628002	0.445628	0.734172	0.129929	1.08994	0.104133	1.00443	0.0392895	0.744145	0.0644835
54	A6MMB8	Photosystem II CP43 reaction center protein	photosystem II 44 kDa protein(psbC)	Chloranthus spicatus	GO:0009772~photosynthetic electron transport in photosystem II,GO:0018298~protein-chromophore linkage,	GO:0009523~photosystem II,GO:0009535~chloroplast thylakoid membrane,GO:0016021~integral component of membrane,	GO:0016168~chlorophyll binding,GO:0045156~electron transporter, transferring electrons within the cyclic electron transport pathway of photosynthesis activity,GO:0046872~metal ion binding,	0.628002	0.445628	0.734172	0.129929	1.08994	0.104133	1.00443	0.0392895	0.744145	0.0644835
55	A6MMU0	Photosystem II CP43 reaction center protein	photosystem II 44 kDa protein(psbC)	Illicium oligandrum	GO:0009772~photosynthetic electron transport in photosystem II,GO:0018298~protein-chromophore linkage,	GO:0009523~photosystem II,GO:0009535~chloroplast thylakoid membrane,GO:0016021~integral component of membrane,	GO:0016168~chlorophyll binding,GO:0045156~electron transporter, transferring electrons within the cyclic electron transport pathway of photosynthesis activity,GO:0046872~metal ion binding,	0.628002	0.445628	0.734172	0.129929	1.08994	0.104133	1.00443	0.0392895	0.744145	0.0644835
56	A6YGB8	Photosystem II protein D1	photosystem II protein D1(psbA)	Pleurastrum terricola	GO:0009635~response to herbicide,GO:0009772~photosynthetic electron transport in photosystem II,GO:0018298~protein-chromophore linkage,	GO:0009523~photosystem II,GO:0009535~chloroplast thylakoid membrane,GO:0016021~integral component of membrane,	GO:0005506~iron ion binding,GO:0010242~oxygen evolving activity,GO:0016168~chlorophyll binding,GO:0045156~electron transporter, transferring electrons within the cyclic electron transport pathway of photosynthesis activity,	0.652227	0.445628	0.655675	0.129929	1.1644	0.104133	1.00443	0.0392895	0.821421	0.0644835
57	A7Y3C5	Photosystem II CP43 reaction center protein	photosystem II 44 kDa protein(psbC)	Ipomoea purpurea	GO:0009772~photosynthetic electron transport in photosystem II,GO:0018298~protein-chromophore linkage,	GO:0009523~photosystem II,GO:0009535~chloroplast thylakoid membrane,GO:0016021~integral component of membrane,	GO:0016168~chlorophyll binding,GO:0045156~electron transporter, transferring electrons within the cyclic electron transport pathway of photosynthesis activity,GO:0046872~metal ion binding,	0.628002	0.445628	0.734172	0.129929	1.08994	0.104133	1.00443	0.0392895	0.744145	0.0644835
58	A8SE98	Photosystem II D2 protein	photosystem II protein D2(psbD)	Ceratophyllum demersum	GO:0009772~photosynthetic electron transport in photosystem II,GO:0018298~protein-chromophore linkage,	GO:0009507~chloroplast,GO:0009523~photosystem II,GO:0009535~chloroplast thylakoid membrane,GO:0016021~integral component of membrane,	GO:0005506~iron ion binding,GO:0016168~chlorophyll binding,GO:0016491~oxidoreductase activity,GO:0045156~electron transporter, transferring electrons within the cyclic electron transport pathway of photosynthesis activity,GO:0046872~metal ion binding,	0.903918	0.445628	0.803171	0.129929	1.0481	0.104133	1.00443	0.0392895	0.909922	0.0644835
59	A8SE99	Photosystem II CP43 reaction center protein	photosystem II 44 kDa protein(psbC)	Ceratophyllum demersum	GO:0009772~photosynthetic electron transport in photosystem II,GO:0018298~protein-chromophore linkage,	GO:0009523~photosystem II,GO:0009535~chloroplast thylakoid membrane,GO:0016021~integral component of membrane,	GO:0016168~chlorophyll binding,GO:0045156~electron transporter, transferring electrons within the cyclic electron transport pathway of photosynthesis activity,GO:0046872~metal ion binding,	0.626957	0.445628	0.733246	0.129929	1.08913	0.104133	1.00443	0.0392895	0.743979	0.0644835
60	A9L9A4	Ribulose bisphosphate carboxylase large chain	ribulose-1,5-bisphosphate carboxylase/oxygenase large subunit(rbcL)	Lemna minor	GO:0009853~photorespiration,GO:0019253~reductive pentose-phosphate cycle,	GO:0009507~chloroplast,	GO:0000287~magnesium ion binding,GO:0004497~monooxygenase activity,GO:0016984~ribulose-bisphosphate carboxylase activity,	0.851842	0.0574623	0.753392	0.0741326	0.951583	0.395463	1.00688	0.0133141	0.888853	0.0606229
61	A9LYI1	Photosystem II CP43 reaction center protein	photosystem II 44 kDa protein(psbC)	Acorus americanus	GO:0009772~photosynthetic electron transport in photosystem II,GO:0018298~protein-chromophore linkage,	GO:0009523~photosystem II,GO:0009535~chloroplast thylakoid membrane,GO:0016021~integral component of membrane,	GO:0016168~chlorophyll binding,GO:0045156~electron transporter, transferring electrons within the cyclic electron transport pathway of photosynthesis activity,GO:0046872~metal ion binding,	0.628002	0.215754	0.734172	0.15014	1.08994	0.479443	1.00443	0.00468923	0.744145	0.130812
62	B0Z4K6	Photosystem II protein D1	photosystem II protein D1(psbA)	Oenothera argillicola	GO:0009635~response to herbicide,GO:0009772~photosynthetic electron transport in photosystem II,GO:0018298~protein-chromophore linkage,	GO:0009523~photosystem II,GO:0009535~chloroplast thylakoid membrane,GO:0016021~integral component of membrane,	GO:0005506~iron ion binding,GO:0010242~oxygen evolving activity,GO:0016168~chlorophyll binding,GO:0045156~electron transporter, transferring electrons within the cyclic electron transport pathway of photosynthesis activity,	0.691609	0.215754	0.743971	0.15014	1.099	0.479443	1.23284	0.00468923	0.793299	0.130812
63	B0Z4M1	Photosystem II CP43 reaction center protein	photosystem II 43 kDa protein; CP43(psbC)	Oenothera argillicola	GO:0009772~photosynthetic electron transport in photosystem II,GO:0018298~protein-chromophore linkage,	GO:0009523~photosystem II,GO:0009535~chloroplast thylakoid membrane,GO:0016021~integral component of membrane,	GO:0016168~chlorophyll binding,GO:0045156~electron transporter, transferring electrons within the cyclic electron transport pathway of photosynthesis activity,GO:0046872~metal ion binding,	0.628002	0.215754	0.734172	0.15014	1.08994	0.479443	1.00443	0.00468923	0.744145	0.130812
64	B0Z4M2	Photosystem II D2 protein	photosystem II protein D2(psbD)	Oenothera argillicola	GO:0009772~photosynthetic electron transport in photosystem II,GO:0018298~protein-chromophore linkage,	GO:0009523~photosystem II,GO:0009535~chloroplast thylakoid membrane,GO:0016021~integral component of membrane,	GO:0005506~iron ion binding,GO:0016168~chlorophyll binding,GO:0016491~oxidoreductase activity,GO:0045156~electron transporter, transferring electrons within the cyclic electron transport pathway of photosynthesis activity,	0.903918	0.443528	0.803171	0.128848	1.0481	0.104326	1.00443	0.0398842	0.909922	0.0618608
65	B0Z4U0	Photosystem II protein D1	photosystem II protein D1(psbA)	Oenothera biennis	GO:0009635~response to herbicide,GO:0009772~photosynthetic electron transport in photosystem II,GO:0018298~protein-chromophore linkage,	GO:0009507~chloroplast,GO:0009523~photosystem II,GO:0009535~chloroplast thylakoid membrane,GO:0016021~integral component of membrane,	GO:0005506~iron ion binding,GO:0010242~oxygen evolving activity,GO:0016168~chlorophyll binding,GO:0045156~electron transporter, transferring electrons within the cyclic electron transport pathway of photosynthesis activity,	0.691609	0.443528	0.743971	0.128848	1.099	0.104326	1.23284	0.0398842	0.793299	0.0618608
66	B0Z4V5	Photosystem II CP43 reaction center protein	photosystem II 44 kDa protein(psbC)	Oenothera biennis	GO:0009772~photosynthetic electron transport in photosystem II,GO:0018298~protein-chromophore linkage,	GO:0009523~photosystem II,GO:0009535~chloroplast thylakoid membrane,GO:0016021~integral component of membrane,	GO:0016168~chlorophyll binding,GO:0045156~electron transporter, transferring electrons within the cyclic electron transport pathway of photosynthesis activity,GO:0046872~metal ion binding,	0.628002	0.215754	0.734172	0.15014	1.08994	0.479443	1.00443	0.00468923	0.744145	0.130812
67	B0Z4V6	Photosystem II D2 protein	photosystem II protein D2(psbD)	Oenothera biennis	GO:0009772~photosynthetic electron transport in photosystem II,GO:0018298~protein-chromophore linkage,	GO:0009523~photosystem II,GO:0009535~chloroplast thylakoid membrane,GO:0016021~integral component of membrane,	GO:0005506~iron ion binding,GO:0016168~chlorophyll binding,GO:0016491~oxidoreductase activity,GO:0045156~electron transporter, transferring electrons within the cyclic electron transport pathway of photosynthesis activity,	0.903918	0.230657	0.803171	0.155914	1.0481	0.103154	1.00443	0.0280795	0.909922	0.234512
68	B0Z524	Photosystem II protein D1	photosystem II protein D1(psbA)	Oenothera glazioviana	GO:0009635~response to herbicide,GO:0009772~photosynthetic electron transport in photosystem II,GO:0018298~protein-chromophore linkage,	GO:0009523~photosystem II,GO:0009535~chloroplast thylakoid membrane,GO:0016021~integral component of membrane,	GO:0005506~iron ion binding,GO:0010242~oxygen evolving activity,GO:0016168~chlorophyll binding,GO:0045156~electron transporter, transferring electrons within the cyclic electron transport pathway of photosynthesis activity,	0.691609	0.445628	0.743971	0.129929	1.099	0.104133	1.23284	0.0392895	0.793299	0.0644835
69	B0Z539	Photosystem II CP43 reaction center protein	photosystem II 43 kDa protein(psbC)	Oenothera glazioviana	GO:0009772~photosynthetic electron transport in photosystem II,GO:0018298~protein-chromophore linkage,	GO:0009523~photosystem II,GO:0009535~chloroplast thylakoid membrane,GO:0016021~integral component of membrane,	GO:0016168~chlorophyll binding,GO:0045156~electron transporter, transferring electrons within the cyclic electron transport pathway of photosynthesis activity,GO:0046872~metal ion binding,	0.628002	0.445628	0.734172	0.129929	1.08994	0.104133	1.00443	0.0392895	0.744145	0.0644835
70	B0Z540	Photosystem II D2 protein	photosystem II protein D2(psbD)	Oenothera glazioviana	GO:0009772~photosynthetic electron transport in photosystem II,GO:0018298~protein-chromophore linkage,	GO:0009523~photosystem II,GO:0009535~chloroplast thylakoid membrane,GO:0016021~integral component of membrane,	GO:0005506~iron ion binding,GO:0016168~chlorophyll binding,GO:0016491~oxidoreductase activity,GO:0045156~electron transporter, transferring electrons within the cyclic electron transport pathway of photosynthesis activity,	0.903918	0.465883	0.803171	0.0580403	1.0481	0.140834	1.00443	0.00857415	0.909922	0.103859
71	B0Z5A8	Photosystem II protein D1	photosystem II protein D1(psbA)	Oenothera parviflora	GO:0009635~response to herbicide,GO:0009772~photosynthetic electron transport in photosystem II,GO:0018298~protein-chromophore linkage,	GO:0009523~photosystem II,GO:0009535~chloroplast thylakoid membrane,GO:0016021~integral component of membrane,	GO:0005506~iron ion binding,GO:0010242~oxygen evolving activity,GO:0016168~chlorophyll binding,GO:0045156~electron transporter, transferring electrons within the cyclic electron transport pathway of photosynthesis activity,	0.691609	0.0658792	0.743971	0.113485	1.099	0.0870011	1.23284	0.0172077	0.793299	0.104134
72	B0Z5C3	Photosystem II CP43 reaction center protein	photosystem II 44 kDa protein(psbC)	Oenothera parviflora	GO:0009772~photosynthetic electron transport in photosystem II,GO:0018298~protein-chromophore linkage,	GO:0009523~photosystem II,GO:0009535~chloroplast thylakoid membrane,GO:0016021~integral component of membrane,	GO:0016168~chlorophyll binding,GO:0045156~electron transporter, transferring electrons within the cyclic electron transport pathway of photosynthesis activity,GO:0046872~metal ion binding,	0.628002	0.215754	0.734172	0.15014	1.08994	0.479443	1.00443	0.00468923	0.744145	0.130812
73	B0Z5C4	Photosystem II D2 protein	photosystem II protein D2(psbD)	Oenothera parviflora	GO:0009772~photosynthetic electron transport in photosystem II,GO:0018298~protein-chromophore linkage,	GO:0009523~photosystem II,GO:0009535~chloroplast thylakoid membrane,GO:0016021~integral component of membrane,	GO:0005506~iron ion binding,GO:0016168~chlorophyll binding,GO:0016491~oxidoreductase activity,GO:0045156~electron transporter, transferring electrons within the cyclic electron transport pathway of photosynthesis activity,	0.903918	0.0867542	0.803171	0.347651	1.0481	0.382238	1.00443	0.0044909	0.909922	0.400554
74	B1A915	Photosystem II protein D1	photosystem II protein D1(psbA)	Carica papaya	GO:0009635~response to herbicide,GO:0009772~photosynthetic electron transport in photosystem II,GO:0018298~protein-chromophore linkage,	GO:0009507~chloroplast,GO:0009523~photosystem II,GO:0009535~chloroplast thylakoid membrane,GO:0016021~integral component of membrane,	GO:0005506~iron ion binding,GO:0010242~oxygen evolving activity,GO:0016168~chlorophyll binding,GO:0045156~electron transporter, transferring electrons within the cyclic electron transport pathway of photosynthesis activity,	0.691609	0.293245	0.743971	0.430213	1.099	0.0748221	1.23284	0.0396679	0.793299	0.147445
75	B1A931	Photosystem II CP43 reaction center protein	photosystem II 44 kDa protein(psbC)	Carica papaya	GO:0009772~photosynthetic electron transport in photosystem II,GO:0018298~protein-chromophore linkage,	GO:0009523~photosystem II,GO:0009535~chloroplast thylakoid membrane,GO:0016021~integral component of membrane,	GO:0016168~chlorophyll binding,GO:0045156~electron transporter, transferring electrons within the cyclic electron transport pathway of photosynthesis activity,GO:0046872~metal ion binding,	0.628002	0.0994802	0.734172	0.305298	1.08994	0.00586113	1.00443	0.392292	0.744145	0.0182055
76	B1NWD0	Photosystem II protein D1	photosystem II protein D1(psbA)	Manihot esculenta	GO:0009635~response to herbicide,GO:0009772~photosynthetic electron transport in photosystem II,GO:0018298~protein-chromophore linkage,	GO:0009507~chloroplast,GO:0009523~photosystem II,GO:0009535~chloroplast thylakoid membrane,GO:0016021~integral component of membrane,	GO:0005506~iron ion binding,GO:0010242~oxygen evolving activity,GO:0016168~chlorophyll binding,GO:0045156~electron transporter, transferring electrons within the cyclic electron transport pathway of photosynthesis activity,	0.691609	0.124562	0.743971	0.0943065	1.099	3.50952e-05	1.23284	0.0611292	0.793299	0.0166156
77	B1NWE6	Photosystem II CP43 reaction center protein	photosystem II 44 kDa protein(psbC)	Manihot esculenta	GO:0009772~photosynthetic electron transport in photosystem II,GO:0018298~protein-chromophore linkage,	GO:0009523~photosystem II,GO:0009535~chloroplast thylakoid membrane,GO:0016021~integral component of membrane,	GO:0016168~chlorophyll binding,GO:0045156~electron transporter, transferring electrons within the cyclic electron transport pathway of photosynthesis activity,GO:0046872~metal ion binding,	0.628002	0.0484261	0.734172	0.0147142	1.08994	0.0463391	1.00443	0.491337	0.744145	0.223211
78	B2LMI8	Photosystem II D2 protein	photosystem II protein D2(psbD)	Guizotia abyssinica	GO:0009772~photosynthetic electron transport in photosystem II,GO:0018298~protein-chromophore linkage,	GO:0009523~photosystem II,GO:0009535~chloroplast thylakoid membrane,GO:0016021~integral component of membrane,	GO:0005506~iron ion binding,GO:0016168~chlorophyll binding,GO:0016491~oxidoreductase activity,GO:0045156~electron transporter, transferring electrons within the cyclic electron transport pathway of photosynthesis activity,	0.903918	0.00146021	0.803171	0.022661	1.0481	0.0463909	1.00443	0.426903	0.909922	0.0645374
79	B2LMI9	Photosystem II CP43 reaction center protein	photosystem II 44 kDa protein(psbC)	Guizotia abyssinica	GO:0009772~photosynthetic electron transport in photosystem II,GO:0018298~protein-chromophore linkage,	GO:0009523~photosystem II,GO:0009535~chloroplast thylakoid membrane,GO:0016021~integral component of membrane,	GO:0016168~chlorophyll binding,GO:0045156~electron transporter, transferring electrons within the cyclic electron transport pathway of photosynthesis activity,GO:0046872~metal ion binding,	0.628002	0.0221653	0.734172	0.0788467	1.08994	0.0473489	1.00443	0.482319	0.744145	0.0128141
80	B2XWK1	Photosystem II CP43 reaction center protein	psbC(psbC)	Fagopyrum esculentum subsp. ancestrale	GO:0009772~photosynthetic electron transport in photosystem II,GO:0018298~protein-chromophore linkage,	GO:0009523~photosystem II,GO:0009535~chloroplast thylakoid membrane,GO:0016021~integral component of membrane,	GO:0016168~chlorophyll binding,GO:0045156~electron transporter, transferring electrons within the cyclic electron transport pathway of photosynthesis activity,GO:0046872~metal ion binding,	0.628002	0.0129663	0.734172	0.0568386	1.08994	0.0373902	1.00443	0.313934	0.744145	0.114148
81	B3TNB9	Photosystem II CP43 reaction center protein	photosystem II 44 kDa protein(psbC)	Brachypodium distachyon	GO:0009772~photosynthetic electron transport in photosystem II,GO:0018298~protein-chromophore linkage,	GO:0009523~photosystem II,GO:0009535~chloroplast thylakoid membrane,GO:0016021~integral component of membrane,	GO:0016168~chlorophyll binding,GO:0045156~electron transporter, transferring electrons within the cyclic electron transport pathway of photosynthesis activity,GO:0046872~metal ion binding,	0.628002	0.0129663	0.734172	0.0568386	1.08994	0.0373902	1.00443	0.313934	0.744145	0.114148
82	B5LMM0	Photosystem II CP43 reaction center protein	photosystem II 44 kDa protein(psbC)	Cicer arietinum	GO:0009772~photosynthetic electron transport in photosystem II,GO:0018298~protein-chromophore linkage,	GO:0009523~photosystem II,GO:0009535~chloroplast thylakoid membrane,GO:0016021~integral component of membrane,	GO:0016168~chlorophyll binding,GO:0045156~electron transporter, transferring electrons within the cyclic electron transport pathway of photosynthesis activity,GO:0046872~metal ion binding,	0.628002	0.0129663	0.734172	0.0568386	1.08994	0.0373902	1.00443	0.313934	0.744145	0.114148
83	B8BJ39	Pyruvate kinase 1, cytosolic						0.792984	0.0129663	0.814164	0.0568386	0.923221	0.0373902	0.901172	0.313934	0.805129	0.114148
84	B9DHQ0	Tubulin alpha-5 chain	tubulin alpha-3(TUA3)	Arabidopsis thaliana	GO:0007017~microtubule-based process,GO:0071258~cellular response to gravity,	GO:0005618~cell wall,GO:0005737~cytoplasm,GO:0005829~cytosol,GO:0005874~microtubule,GO:0005886~plasma membrane,GO:0009506~plasmodesma,GO:0045298~tubulin complex,GO:0048046~apoplast,	GO:0003924~GTPase activity,GO:0005200~structural constituent of cytoskeleton,GO:0005525~GTP binding,	0.963404	0.0129663	0.886814	0.0568386	1.38741	0.0373902	0.736568	0.313934	1.1857	0.114148
85	B9HBA8	Biotin carboxylase 1, chloroplastic	biotin carboxylase precursor family protein(POPTR_0006s07780g)	Populus trichocarpa	GO:0006633~fatty acid biosynthetic process,GO:2001295~malonyl-CoA biosynthetic process,	GO:0009507~chloroplast,	GO:0003989~acetyl-CoA carboxylase activity,GO:0004075~biotin carboxylase activity,GO:0005524~ATP binding,GO:0046872~metal ion binding,	0.855302	0.0129663	0.831234	0.0568386	1.08787	0.0373902	0.657327	0.313934	0.872244	0.114148
86	F4HQD4	Heat shock 70 kDa protein 15	Heat shock protein 70 (Hsp 70) family protein(Hsp70-15)	Arabidopsis thaliana		GO:0005618~cell wall,GO:0005634~nucleus,GO:0005829~cytosol,GO:0005886~plasma membrane,GO:0009506~plasmodesma,	GO:0005524~ATP binding,	0.60647	0.0129663	0.851842	0.0568386	1.00274	0.0373902	0.615482	0.313934	0.532438	0.114148
87	F4I907	Glyoxylate/succinic semialdehyde reductase 2, chloroplastic	glyoxylate reductase 2(GLYR2)	Arabidopsis thaliana	GO:0055114~oxidation-reduction process,	GO:0005739~mitochondrion,GO:0009507~chloroplast,GO:0009570~chloroplast stroma,	GO:0004616~phosphogluconate dehydrogenase (decarboxylating) activity,GO:0030267~glyoxylate reductase (NADP) activity,GO:0051287~NAD binding,	0.970303	0.0129663	0.982273	0.0568386	1.13324	0.0373902	1.15855	0.313934	0.907472	0.114148
88	F4IW47	Transketolase-2, chloroplastic	Transketolase(AT2G45290)	Arabidopsis thaliana	GO:0019253~reductive pentose-phosphate cycle,GO:0046686~response to cadmium ion,	GO:0005829~cytosol,GO:0009507~chloroplast,GO:0009535~chloroplast thylakoid membrane,GO:0009536~plastid,GO:0009570~chloroplast stroma,	GO:0004802~transketolase activity,GO:0046872~metal ion binding,	0.937299	0.0129663	0.865639	0.0568386	1.0868	0.0373902	0.983078	0.313934	0.899939	0.114148
89	F4JLP5	Dihydrolipoyl dehydrogenase 2, chloroplastic	dihydrolipoamide dehydrogenase(AT4G16155)	Arabidopsis thaliana	GO:0045454~cell redox homeostasis,GO:0046685~response to arsenic-containing substance,GO:0055114~oxidation-reduction process,	GO:0005739~mitochondrion,GO:0005759~mitochondrial matrix,GO:0005829~cytosol,GO:0009507~chloroplast,GO:0009570~chloroplast stroma,GO:0009941~chloroplast envelope,	GO:0004148~dihydrolipoyl dehydrogenase activity,GO:0050660~flavin adenine dinucleotide binding,	1.09834	0.0129663	1.09885	0.0568386	1.22508	0.0373902	0.933187	0.313934	1.06705	0.114148
90	O03042	Ribulose bisphosphate carboxylase large chain	RuBisCO large subunit(rbcL)	Arabidopsis thaliana	GO:0006412~translation,GO:0009853~photorespiration,GO:0019253~reductive pentose-phosphate cycle,	GO:0009507~chloroplast,GO:0015935~small ribosomal subunit,	GO:0000287~magnesium ion binding,GO:0003735~structural constituent of ribosome,GO:0004497~monooxygenase activity,GO:0016984~ribulose-bisphosphate carboxylase activity,GO:0019843~rRNA binding,	0.808679	0.0764195	0.754245	0.00974818	0.937669	0.00439454	0.920189	0.0169564	0.814051	0.131512
91	O04204	60S acidic ribosomal protein P0-1	Ribosomal protein L10 family protein(AT2G40010)	Arabidopsis thaliana	GO:0002181~cytoplasmic translation,GO:0006412~translation,GO:0006414~translational elongation,GO:0042254~ribosome biogenesis,	GO:0005737~cytoplasm,GO:0005794~Golgi apparatus,GO:0005840~ribosome,GO:0022625~cytosolic large ribosomal subunit,GO:0022626~cytosolic ribosome,GO:0030687~preribosome, large subunit precursor,	GO:0003735~structural constituent of ribosome,GO:0070180~large ribosomal subunit rRNA binding,	0.903918	0.0650002	0.837184	0.0391278	1.1147	0.0463909	1.05405	0.482319	0.966489	0.206613
92	O22126	Fasciclin-like arabinogalactan protein 8	FASCICLIN-like arabinogalactan protein 8(FLA8)	Arabidopsis thaliana		GO:0005886~plasma membrane,GO:0009505~plant-type cell wall,GO:0031225~anchored component of membrane,GO:0046658~anchored component of plasma membrane,GO:0048046~apoplast,		1.27538	0.0650002	0.861519	0.0391278	1.5846	0.0463909	1.16404	0.482319	0.909922	0.206613
93	O22263	Protein disulfide-isomerase like 2-1	thioredoxin family protein(UNE5)	Arabidopsis thaliana	GO:0006457~protein folding,GO:0009553~embryo sac development,GO:0009567~double fertilization forming a zygote and endosperm,GO:0009793~embryo development ending in seed dormancy,GO:0034976~response to endoplasmic reticulum stress,GO:0045454~cell redox homeostasis,GO:0046686~response to cadmium ion,GO:0048868~pollen tube development,	GO:0005576~extracellular region,GO:0005623~cell,GO:0005774~vacuolar membrane,GO:0005783~endoplasmic reticulum,GO:0005794~Golgi apparatus,GO:0005829~cytosol,GO:0009505~plant-type cell wall,	GO:0003756~protein disulfide isomerase activity,GO:0016853~isomerase activity,	2.05296	0.0565921	2.06231	0.0121701	1.93916	0.0463909	1.97658	0.482319	1.15366	0.206613
94	O22349	Tubulin alpha-3 chain						0.952034	0.0609629	0.884256	0.0370557	1.47539	0.03903	0.793541	0.483998	1.2546	0.189782
95	O22769	NADH dehydrogenase [ubiquinone] flavoprotein 2, mitochondrial	NADH-ubiquinone oxidoreductase 24 kDa subunit(AT4G02580)	Arabidopsis thaliana	GO:0006120~mitochondrial electron transport, NADH to ubiquinone,GO:0006979~response to oxidative stress,	GO:0005739~mitochondrion,GO:0005747~mitochondrial respiratory chain complex I,	GO:0008137~NADH dehydrogenase (ubiquinone) activity,GO:0008270~zinc ion binding,GO:0051537~2 iron, 2 sulfur cluster binding,	0.78338	0.0576712	0.643081	0.0269277	0.915251	0.0463909	0.981282	0.412371	0.787734	0.206613
96	O22886	Uroporphyrinogen decarboxylase 2, chloroplastic	Uroporphyrinogen decarboxylase(HEME2)	Arabidopsis thaliana	GO:0006779~porphyrin-containing compound biosynthetic process,GO:0006782~protoporphyrinogen IX biosynthetic process,GO:0006783~heme biosynthetic process,GO:0009735~response to cytokinin,GO:0015995~chlorophyll biosynthetic process,	GO:0005829~cytosol,GO:0009507~chloroplast,GO:0009570~chloroplast stroma,GO:0009941~chloroplast envelope,	GO:0004853~uroporphyrinogen decarboxylase activity,	1.04779	0.0650002	0.780036	0.0391278	0.856215	0.0463909	0.740034	0.482319	1.02547	0.206613
97	O23254	Serine hydroxymethyltransferase 4	serine hydroxymethyltransferase 4(SHM4)	Arabidopsis thaliana	GO:0006544~glycine metabolic process,GO:0006563~L-serine metabolic process,GO:0007623~circadian rhythm,GO:0035999~tetrahydrofolate interconversion,GO:0046686~response to cadmium ion,	GO:0005737~cytoplasm,GO:0005829~cytosol,GO:0005886~plasma membrane,GO:0009506~plasmodesma,GO:0016020~membrane,	GO:0004372~glycine hydroxymethyltransferase activity,GO:0030170~pyridoxal phosphate binding,	0.811307	0.0650002	0.684979	0.0391278	0.97759	0.0463909	0.952157	0.482319	0.909922	0.206613
98	O23255	Adenosylhomocysteinase 1	S-adenosyl-L-homocysteine hydrolase(HOG1)	Arabidopsis thaliana	GO:0006346~methylation-dependent chromatin silencing,GO:0006730~one-carbon metabolic process,GO:0009793~embryo development ending in seed dormancy,GO:0016441~posttranscriptional gene silencing,GO:0019510~S-adenosylhomocysteine catabolic process,GO:0033353~S-adenosylmethionine cycle,	GO:0005737~cytoplasm,GO:0005773~vacuole,GO:0005774~vacuolar membrane,GO:0005794~Golgi apparatus,GO:0005829~cytosol,GO:0005886~plasma membrane,GO:0009506~plasmodesma,GO:0016020~membrane,GO:0048046~apoplast,	GO:0004013~adenosylhomocysteinase activity,GO:0005507~copper ion binding,GO:0005515~protein binding,GO:0051287~NAD binding,	1.10081	0.0650002	1.61948	0.087974	1.19759	0.0463909	2.37171	0.0769114	1.33011	0.0195775
99	O23654	V-type proton ATPase catalytic subunit A	vacuolar ATP synthase subunit A(VHA-A)	Arabidopsis thaliana	GO:0007030~Golgi organization,GO:0009555~pollen development,GO:0009651~response to salt stress,GO:0015991~ATP hydrolysis coupled proton transport,GO:0015992~proton transport,GO:0046034~ATP metabolic process,	GO:0000325~plant-type vacuole,GO:0005618~cell wall,GO:0005739~mitochondrion,GO:0005773~vacuole,GO:0005774~vacuolar membrane,GO:0005794~Golgi apparatus,GO:0005829~cytosol,GO:0005886~plasma membrane,GO:0009506~plasmodesma,GO:0009507~chloroplast,GO:0009941~chloroplast envelope,GO:0016020~membrane,GO:0033180~proton-transporting V-type ATPase, V1 domain,GO:0048046~apoplast,	GO:0002020~protease binding,GO:0005524~ATP binding,GO:0046933~proton-transporting ATP synthase activity, rotational mechanism,GO:0046961~proton-transporting ATPase activity, rotational mechanism,	1.0258	0.248547	1.11038	0.316092	1.61585	0.0463909	1.54713	0.288852	1.18669	0.0410574
100	O23708	Proteasome subunit alpha type-2-A	proteasome subunit PAB1(PAB1)	Arabidopsis thaliana	GO:0006511~ubiquitin-dependent protein catabolic process,GO:0010043~response to zinc ion,	GO:0000502~proteasome complex,GO:0005634~nucleus,GO:0005829~cytosol,GO:0005839~proteasome core complex,GO:0009507~chloroplast,GO:0019773~proteasome core complex, alpha-subunit complex,GO:0022626~cytosolic ribosome,	GO:0004298~threonine-type endopeptidase activity,GO:0008233~peptidase activity,	1.1625	0.0650002	2.01239	0.0703166	1.69796	0.0463909	2.21483	0.482319	1.16685	0.206613
101	O23733	Cysteine synthase						0.912604	0.0650002	1.15316	0.0703166	1.19282	0.0463909	1.63914	0.482319	1.12294	0.206613
102	O23736	Glutamate--cysteine ligase, chloroplastic						1.92146	0.0650002	2.29382	0.0703166	0.508505	0.0463909	2.02982	0.482319	1.94278	0.206613
103	O23894	26S proteasome regulatory subunit 6A homolog	26S protease regulatory subunit 6A homolog(LOC103848939)	Brassica rapa	GO:0030163~protein catabolic process,	GO:0000502~proteasome complex,GO:0005634~nucleus,GO:0005737~cytoplasm,	GO:0005524~ATP binding,GO:0016787~hydrolase activity,	0.84763	0.0650002	1.04105	0.0703166	0.834122	0.0463909	0.671297	0.482319	0.77906	0.206613
104	O48649	ADP-ribosylation factor 1						1.27329	0.0650002	1.30623	0.0703166	1.0278	0.0463909	1.35999	0.482319	1.23702	0.206613
105	O48917	UDP-sulfoquinovose synthase, chloroplastic	sulfoquinovosyldiacylglycerol 1(SQD1)	Arabidopsis thaliana	GO:0009247~glycolipid biosynthetic process,GO:0016036~cellular response to phosphate starvation,GO:0046506~sulfolipid biosynthetic process,	GO:0009507~chloroplast,	GO:0008146~sulfotransferase activity,GO:0008270~zinc ion binding,GO:0046507~UDPsulfoquinovose synthase activity,GO:0050662~coenzyme binding,	1.0627	0.074304	1.26564	0.0902694	1.24852	0.0319945	1.33386	0.33106	1.6603	0.0632646
106	O48920	ADP-ribosylation factor						1.27329	0.0650002	1.30623	0.0703166	1.0278	0.0463909	1.35999	0.482319	1.23702	0.206613
107	O49006	Pectinesterase/pectinesterase inhibitor 3	pectin methylesterase 3(PME3)	Arabidopsis thaliana	GO:0009620~response to fungus,GO:0009624~response to nematode,GO:0042545~cell wall modification,GO:0045490~pectin catabolic process,GO:0050829~defense response to Gram-negative bacterium,	GO:0005618~cell wall,GO:0005737~cytoplasm,GO:0005886~plasma membrane,GO:0048046~apoplast,	GO:0030599~pectinesterase activity,GO:0045330~aspartyl esterase activity,GO:0046910~pectinesterase inhibitor activity,	0.891646	0.0650002	0.922246	0.0703166	1.14398	0.0463909	0.998719	0.482319	0.974062	0.206613
108	O49074	Ribulose bisphosphate carboxylase/oxygenase activase, chloroplastic	ribulose bisphosphate carboxylase/oxygenase activase, chloroplastic(LOC107002192)	Solanum pennellii		GO:0009570~chloroplast stroma,	GO:0005524~ATP binding,	0.971535	0.0650002	0.979245	0.0703166	1.1936	0.0463909	1.05153	0.482319	0.992112	0.206613
109	O49203	Nucleoside diphosphate kinase III, chloroplastic/mitochondrial	nucleoside diphosphate kinase 3(NDPK3)	Arabidopsis thaliana	GO:0006163~purine nucleotide metabolic process,GO:0006165~nucleoside diphosphate phosphorylation,GO:0006183~GTP biosynthetic process,GO:0006220~pyrimidine nucleotide metabolic process,GO:0006228~UTP biosynthetic process,GO:0006241~CTP biosynthetic process,GO:0006979~response to oxidative stress,GO:0009142~nucleoside triphosphate biosynthetic process,	GO:0005739~mitochondrion,GO:0005743~mitochondrial inner membrane,GO:0005758~mitochondrial intermembrane space,GO:0005794~Golgi apparatus,GO:0005829~cytosol,GO:0009507~chloroplast,GO:0009536~plastid,GO:0009543~chloroplast thylakoid lumen,	GO:0004550~nucleoside diphosphate kinase activity,GO:0005524~ATP binding,GO:0008270~zinc ion binding,GO:0050897~cobalt ion binding,	0.903918	0.0650002	0.861519	0.0703166	1.0481	0.0463909	1.00443	0.482319	0.909922	0.206613
110	O49485	D-3-phosphoglycerate dehydrogenase 1, chloroplastic	D-3-phosphoglycerate dehydrogenase(EDA9)	Arabidopsis thaliana	GO:0006564~L-serine biosynthetic process,GO:0009070~serine family amino acid biosynthetic process,GO:0009555~pollen development,GO:0009561~megagametogenesis,GO:0009793~embryo development ending in seed dormancy,GO:0055114~oxidation-reduction process,	GO:0005739~mitochondrion,GO:0005829~cytosol,GO:0009507~chloroplast,GO:0009536~plastid,GO:0009570~chloroplast stroma,GO:0016020~membrane,	GO:0004617~phosphoglycerate dehydrogenase activity,GO:0005524~ATP binding,GO:0016597~amino acid binding,GO:0051287~NAD binding,	1.48086	0.0650002	1.53529	0.0703166	1.85464	0.0463909	2.05399	0.482319	1.94962	0.206613
111	O50008	5-methyltetrahydropteroyltriglutamate--homocysteine methyltransferase 1	Cobalamin-independent synthase family protein(ATMS1)	Arabidopsis thaliana	GO:0009086~methionine biosynthetic process,GO:0009651~response to salt stress,GO:0010043~response to zinc ion,GO:0032259~methylation,GO:0046686~response to cadmium ion,GO:0050667~homocysteine metabolic process,	GO:0005737~cytoplasm,GO:0005774~vacuolar membrane,GO:0005777~peroxisome,GO:0005794~Golgi apparatus,GO:0005829~cytosol,GO:0005886~plasma membrane,GO:0009506~plasmodesma,GO:0009507~chloroplast,GO:0009570~chloroplast stroma,GO:0016020~membrane,GO:0048046~apoplast,	GO:0003871~5-methyltetrahydropteroyltriglutamate-homocysteine S-methyltransferase activity,GO:0005507~copper ion binding,GO:0005515~protein binding,GO:0008270~zinc ion binding,GO:0008705~methionine synthase activity,	1.04563	0.0650002	0.991137	0.0703166	1.37253	0.0463909	1.3703	0.482319	1.07367	0.206613
112	O62964	Ribulose bisphosphate carboxylase large chain	ribulose 1,5-bisphosphate carboxylase/oxygenase large subunit(rbcL)	Vigna unguiculata	GO:0009853~photorespiration,GO:0019253~reductive pentose-phosphate cycle,	GO:0009507~chloroplast,	GO:0000287~magnesium ion binding,GO:0004497~monooxygenase activity,GO:0016984~ribulose-bisphosphate carboxylase activity,	0.860956	0.074304	0.705537	0.0902694	0.999709	0.0319945	0.974531	0.33106	0.893297	0.0632646
113	O65282	20 kDa chaperonin, chloroplastic	chaperonin 20(CPN20)	Arabidopsis thaliana	GO:0006457~protein folding,GO:0006986~response to unfolded protein,GO:0009409~response to cold,GO:0046686~response to cadmium ion,GO:0051085~chaperone mediated protein folding requiring cofactor,GO:1901671~positive regulation of superoxide dismutase activity,	GO:0005737~cytoplasm,GO:0005739~mitochondrion,GO:0005759~mitochondrial matrix,GO:0005829~cytosol,GO:0009507~chloroplast,GO:0009535~chloroplast thylakoid membrane,GO:0009536~plastid,GO:0009570~chloroplast stroma,GO:0009579~thylakoid,GO:0009941~chloroplast envelope,GO:0048046~apoplast,	GO:0005507~copper ion binding,GO:0005515~protein binding,GO:0005516~calmodulin binding,GO:0005524~ATP binding,GO:0046914~transition metal ion binding,GO:0051082~unfolded protein binding,GO:0051087~chaperone binding,	0.937959	0.0650002	0.796222	0.0703166	1.05006	0.0463909	0.9845	0.482319	0.860609	0.206613
114	O65390	Aspartic proteinase A1	aspartic proteinase A1(APA1)	Arabidopsis thaliana	GO:0006508~proteolysis,GO:0006629~lipid metabolic process,GO:0009651~response to salt stress,GO:0009735~response to cytokinin,GO:0030163~protein catabolic process,	GO:0005576~extracellular region,GO:0005773~vacuole,GO:0005829~cytosol,GO:0009506~plasmodesma,	GO:0004175~endopeptidase activity,GO:0004190~aspartic-type endopeptidase activity,	0.903918	0.0650002	0.755874	0.0703166	1.0481	0.0463909	1.83862	0.482319	0.717593	0.206613
115	O65396	Aminomethyltransferase, mitochondrial	Glycine cleavage T-protein family(AT1G11860)	Arabidopsis thaliana	GO:0006546~glycine catabolic process,GO:0046686~response to cadmium ion,	GO:0005739~mitochondrion,GO:0009507~chloroplast,GO:0009534~chloroplast thylakoid,GO:0009570~chloroplast stroma,GO:0009941~chloroplast envelope,GO:0016020~membrane,GO:0022626~cytosolic ribosome,GO:0048046~apoplast,	GO:0004047~aminomethyltransferase activity,GO:0008483~transaminase activity,	1.07807	0.0650002	1.13861	0.0703166	1.14808	0.0463909	0.835335	0.482319	1.08987	0.206613
116	O65581	Fructose-bisphosphate aldolase 5, cytosolic	Aldolase superfamily protein(FBA5)	Arabidopsis thaliana	GO:0006096~glycolytic process,	GO:0005737~cytoplasm,GO:0005829~cytosol,GO:0009507~chloroplast,	GO:0004332~fructose-bisphosphate aldolase activity,	0.672762	0.0650002	0.500542	0.0703166	0.601735	0.0463909	0.829684	0.482319	0.776193	0.206613
117	O78310	Superoxide dismutase [Cu-Zn] 2, chloroplastic	copper/zinc superoxide dismutase 2(CSD2)	Arabidopsis thaliana	GO:0006801~superoxide metabolic process,GO:0006979~response to oxidative stress,GO:0009416~response to light stimulus,GO:0010039~response to iron ion,GO:0019430~removal of superoxide radicals,GO:0034599~cellular response to oxidative stress,GO:0035195~gene silencing by miRNA,GO:0046688~response to copper ion,GO:0055114~oxidation-reduction process,GO:0071329~cellular response to sucrose stimulus,G…	GO:0009507~chloroplast,GO:0009570~chloroplast stroma,GO:0009579~thylakoid,GO:0048046~apoplast,	GO:0004784~superoxide dismutase activity,GO:0005507~copper ion binding,GO:0008270~zinc ion binding,GO:0046872~metal ion binding,	0.64196	0.0650002	0.627721	0.0703166	0.476402	0.0463909	0.759096	0.482319	0.413595	0.206613
118	O82533	Cell division protein FtsZ homolog 2-1, chloroplastic	Tubulin/FtsZ family protein(FTSZ2-1)	Arabidopsis thaliana	GO:0010020~chloroplast fission,	GO:0005737~cytoplasm,GO:0009507~chloroplast,GO:0009534~chloroplast thylakoid,GO:0009535~chloroplast thylakoid membrane,GO:0009570~chloroplast stroma,	GO:0003924~GTPase activity,GO:0005198~structural molecule activity,GO:0005515~protein binding,GO:0005525~GTP binding,GO:0043621~protein self-association,	1.29845	0.0650002	1.22588	0.0703166	1.36328	0.0463909	1.38201	0.482319	1.30707	0.206613
119	O82660	Photosystem II stability/assembly factor HCF136, chloroplastic	photosystem II stability/assembly factor, chloroplast (HCF136)(HCF136)	Arabidopsis thaliana	GO:0006461~protein complex assembly,GO:0009657~plastid organization,GO:0009735~response to cytokinin,GO:0015979~photosynthesis,GO:0046686~response to cadmium ion,	GO:0009507~chloroplast,GO:0009523~photosystem II,GO:0009533~chloroplast stromal thylakoid,GO:0009534~chloroplast thylakoid,GO:0009535~chloroplast thylakoid membrane,GO:0009543~chloroplast thylakoid lumen,GO:0009570~chloroplast stroma,GO:0009579~thylakoid,GO:0009941~chloroplast envelope,GO:0030095~chloroplast photosystem II,GO:0031977~thylakoid lumen,		1.28994	0.0650002	0.960238	0.0703166	1.79567	0.0463909	1.03769	0.482319	1.5046	0.206613
120	O82662	Succinate--CoA ligase [ADP-forming] subunit beta, mitochondrial	ATP citrate lyase (ACL) family protein(AT2G20420)	Arabidopsis thaliana	GO:0006099~tricarboxylic acid cycle,GO:0046686~response to cadmium ion,	GO:0005739~mitochondrion,GO:0005794~Golgi apparatus,	GO:0004775~succinate-CoA ligase (ADP-forming) activity,GO:0004776~succinate-CoA ligase (GDP-forming) activity,GO:0005507~copper ion binding,GO:0005524~ATP binding,	1.4645	0.151011	1.94638	0.360271	3.20578	0.0370907	1.85324	0.427702	1.60465	0.393124
121	P00165	Cytochrome b6	cytochrome b6(petB)	Spinacia oleracea	GO:0015979~photosynthesis,GO:0022904~respiratory electron transport chain,	GO:0009535~chloroplast thylakoid membrane,GO:0016021~integral component of membrane,	GO:0005506~iron ion binding,GO:0016491~oxidoreductase activity,GO:0020037~heme binding,GO:0045158~electron transporter, transferring electrons within cytochrome b6/f complex of photosystem II activity,	0.872266	0.161604	0.85439	0.259711	1.04623	0.0261669	0.901412	0.155086	0.903474	0.21913
122	P00294	Plastocyanin						0.903918	0.0650002	0.861519	0.0741326	1.0481	0.0463909	1.00443	0.482319	0.909922	0.206613
123	P00295	Plastocyanin						0.903918	0.0650002	0.861519	0.0741326	1.0481	0.0463909	1.00443	0.482319	0.909922	0.206613
124	P00455	Ferredoxin--NADP reductase, chloroplastic						0.979879	0.0650002	0.928705	0.0741326	1.14101	0.0463909	1.00443	0.482319	0.985794	0.206613
125	P00874	Ribulose bisphosphate carboxylase large chain	RuBisCO large subunit(rbcL)	Zea mays	GO:0009853~photorespiration,GO:0015977~carbon fixation,GO:0019253~reductive pentose-phosphate cycle,	GO:0009507~chloroplast,	GO:0000287~magnesium ion binding,GO:0004497~monooxygenase activity,GO:0016984~ribulose-bisphosphate carboxylase activity,	0.903918	0.154266	0.789376	0.126465	1.0481	0.0028451	1.00443	0.0692948	0.909922	0.087842
126	P02956	Photosystem II protein D1						0.691609	0.0650002	0.743971	0.0741326	1.099	0.0463909	1.23284	0.482319	0.793299	0.379417
127	P02957	Photosystem II protein D1	photosystem II protein D1(psbA)	Glycine max	GO:0009635~response to herbicide,GO:0009772~photosynthetic electron transport in photosystem II,GO:0018298~protein-chromophore linkage,	GO:0009507~chloroplast,GO:0009523~photosystem II,GO:0009535~chloroplast thylakoid membrane,GO:0016021~integral component of membrane,	GO:0005506~iron ion binding,GO:0010242~oxygen evolving activity,GO:0016168~chlorophyll binding,GO:0045156~electron transporter, transferring electrons within the cyclic electron transport pathway of photosynthesis activity,GO:0045157~electron transporter, transferring electrons within the noncyclic electron transport pathway of photosynthesis activity,	0.691609	0.0517735	0.743971	0.0741326	1.099	0.0463909	1.23284	0.482319	0.793299	0.206613
128	P04796	Glyceraldehyde-3-phosphate dehydrogenase, cytosolic						1.2977	0.0650002	1.23119	0.0741326	1.78621	0.0463909	1.48436	0.354377	1.34709	0.194467
129	P05170	Cytochrome b559 subunit alpha						0.668716	0.0650002	0.646022	0.0741326	1.04183	0.0463909	1.126	0.482319	0.671962	0.206613
130	P05346	Ribulose bisphosphate carboxylase small chain, chloroplastic	ribulose bisphosphate carboxylase small chain, chloroplastic(LOC106444894)	Brassica napus	GO:0009853~photorespiration,GO:0015977~carbon fixation,GO:0015979~photosynthesis,GO:0019253~reductive pentose-phosphate cycle,	GO:0009507~chloroplast,	GO:0004497~monooxygenase activity,GO:0016984~ribulose-bisphosphate carboxylase activity,	1.01951	0.454351	0.963038	0.0741326	1.09744	0.0463909	1.13642	0.482319	0.985819	0.206613
131	P05414	Peroxisomal (S)-2-hydroxy-acid oxidase						0.850787	0.0650002	0.894729	0.0741326	0.986493	0.0463909	1.01839	0.482319	0.856439	0.206613
132	P06003	Photosystem II CP43 reaction center protein	PSII 43 kDa protein(psbC)	Spinacia oleracea	GO:0009772~photosynthetic electron transport in photosystem II,GO:0018298~protein-chromophore linkage,	GO:0009523~photosystem II,GO:0009535~chloroplast thylakoid membrane,GO:0016021~integral component of membrane,	GO:0016168~chlorophyll binding,GO:0045156~electron transporter, transferring electrons within the cyclic electron transport pathway of photosynthesis activity,GO:0046872~metal ion binding,	0.628002	0.0650002	0.734172	0.0741326	1.08994	0.0463909	1.00443	0.482319	0.744145	0.344857
133	P06004	Photosystem II CP43 reaction center protein	photosystem II 44 kDa protein(psbC)	Pisum sativum	GO:0009772~photosynthetic electron transport in photosystem II,GO:0018298~protein-chromophore linkage,	GO:0009523~photosystem II,GO:0009535~chloroplast thylakoid membrane,GO:0016021~integral component of membrane,	GO:0016168~chlorophyll binding,GO:0045156~electron transporter, transferring electrons within the cyclic electron transport pathway of photosynthesis activity,GO:0046872~metal ion binding,	0.628002	0.325287	0.734172	0.0741326	1.08994	0.0463909	1.00443	0.180939	0.744145	0.463005
134	P06247	Cytochrome b6	cytochrome b6(petB)	Nicotiana tabacum	GO:0015979~photosynthesis,GO:0022904~respiratory electron transport chain,	GO:0009535~chloroplast thylakoid membrane,GO:0009536~plastid,GO:0016021~integral component of membrane,GO:0042651~thylakoid membrane,	GO:0005506~iron ion binding,GO:0016491~oxidoreductase activity,GO:0020037~heme binding,GO:0045158~electron transporter, transferring electrons within cytochrome b6/f complex of photosystem II activity,	0.872266	0.0650002	0.85439	0.0741326	1.04623	0.0463909	0.901412	0.482319	0.903474	0.206613
135	P06413	Photosystem II CP43 reaction center protein	PSII 43 kDa protein(psbC)	Nicotiana tabacum	GO:0009772~photosynthetic electron transport in photosystem II,GO:0018298~protein-chromophore linkage,	GO:0009523~photosystem II,GO:0009535~chloroplast thylakoid membrane,GO:0009536~plastid,GO:0016021~integral component of membrane,GO:0042651~thylakoid membrane,	GO:0016168~chlorophyll binding,GO:0045156~electron transporter, transferring electrons within the cyclic electron transport pathway of photosynthesis activity,GO:0046872~metal ion binding,	0.628002	0.0650002	0.734172	0.0741326	1.08994	0.0463909	1.00443	0.482319	0.744145	0.206613
136	P09043	Glyceraldehyde-3-phosphate dehydrogenase A, chloroplastic (Fragment)						0.903918	0.403196	0.861519	0.260736	1.0481	0.00455736	1.00443	0.13715	0.972678	0.422304
137	P09189	Heat shock cognate 70 kDa protein						0.909198	0.0650002	0.787306	0.0741326	0.957814	0.0463909	0.986538	0.482319	0.903929	0.206613
138	P09468	ATP synthase epsilon chain, chloroplastic	ATP synthase epsilon chain(atpE)	Arabidopsis thaliana	GO:0015986~ATP synthesis coupled proton transport,	GO:0009535~chloroplast thylakoid membrane,GO:0045261~proton-transporting ATP synthase complex, catalytic core F(1),	GO:0005524~ATP binding,GO:0046933~proton-transporting ATP synthase activity, rotational mechanism,GO:0046961~proton-transporting ATPase activity, rotational mechanism,	0.891534	0.0650002	0.753839	0.0703166	0.807773	0.0463909	0.889259	0.482319	0.70128	0.206613
139	P09678	Superoxide dismutase [Cu-Zn]						0.874637	0.0683842	0.861519	0.0572386	1.0481	0.0133407	1.00443	0.0689387	0.909922	0.101659
140	P0C158	Photosystem II CP43 reaction center protein						0.628002	0.477591	0.734172	0.175311	1.08994	0.0370474	1.00443	0.137602	0.744145	0.12264
141	P0C315	Cytochrome b6	PetB(petB)	Oryza sativa	GO:0015979~photosynthesis,GO:0022904~respiratory electron transport chain,	GO:0009535~chloroplast thylakoid membrane,GO:0009536~plastid,GO:0016021~integral component of membrane,	GO:0005506~iron ion binding,GO:0016491~oxidoreductase activity,GO:0020037~heme binding,GO:0045158~electron transporter, transferring electrons within cytochrome b6/f complex of photosystem II activity,	0.872266	0.272828	0.85439	0.0982209	1.04623	0.0070282	0.901412	0.361216	0.903474	0.244036
142	P0C316	Cytochrome b6	PetB(petB)	Oryza sativa Indica Group	GO:0015979~photosynthesis,GO:0022904~respiratory electron transport chain,	GO:0009535~chloroplast thylakoid membrane,GO:0009536~plastid,GO:0016020~membrane,GO:0016021~integral component of membrane,	GO:0005506~iron ion binding,GO:0016491~oxidoreductase activity,GO:0020037~heme binding,GO:0045158~electron transporter, transferring electrons within cytochrome b6/f complex of photosystem II activity,	0.872266	0.0650002	0.85439	0.0703166	1.04623	0.0463909	0.901412	0.482319	0.903474	0.206613
143	P0C365	Photosystem II CP43 reaction center protein						0.628002	0.0650002	0.734172	0.0703166	1.08994	0.0463909	1.00443	0.482319	0.744145	0.206613
144	P0C366	Photosystem II CP43 reaction center protein	PsbC(psbC)	Oryza sativa Indica Group	GO:0009772~photosynthetic electron transport in photosystem II,GO:0018298~protein-chromophore linkage,	GO:0009523~photosystem II,GO:0009535~chloroplast thylakoid membrane,GO:0009536~plastid,GO:0016020~membrane,GO:0016021~integral component of membrane,	GO:0016168~chlorophyll binding,GO:0045156~electron transporter, transferring electrons within the cyclic electron transport pathway of photosynthesis activity,GO:0046872~metal ion binding,	0.628002	0.0650002	0.734172	0.0703166	1.08994	0.0463909	1.00443	0.482319	0.744145	0.206613
145	P0C367	Photosystem II CP43 reaction center protein	PSII 43 kDa protein(psbC)	Oryza sativa Japonica Group	GO:0009772~photosynthetic electron transport in photosystem II,GO:0018298~protein-chromophore linkage,	GO:0009523~photosystem II,GO:0009535~chloroplast thylakoid membrane,GO:0009536~plastid,GO:0016020~membrane,GO:0016021~integral component of membrane,	GO:0016168~chlorophyll binding,GO:0045156~electron transporter, transferring electrons within the cyclic electron transport pathway of photosynthesis activity,GO:0046872~metal ion binding,	0.628002	0.0650002	0.734172	0.0703166	1.08994	0.0463909	1.00443	0.482319	0.744145	0.206613
146	P0DH91	ADP-ribosylation factor 2-B	ADP-ribosylation factor 1(ARF1)	Arabidopsis thaliana	GO:0007264~small GTPase mediated signal transduction,GO:0015031~protein transport,GO:0016192~vesicle-mediated transport,GO:0046686~response to cadmium ion,	GO:0005622~intracellular,GO:0005773~vacuole,GO:0005794~Golgi apparatus,GO:0005829~cytosol,GO:0005886~plasma membrane,	GO:0005515~protein binding,GO:0005525~GTP binding,GO:0016004~phospholipase activator activity,	1.27329	0.0650002	1.30623	0.0741326	1.0278	0.0463909	1.35999	0.482319	1.23702	0.206613
147	P0DH99	Elongation factor 1-alpha 1	GTP binding Elongation factor Tu family protein(AT5G60390)	Arabidopsis thaliana	GO:0006414~translational elongation,GO:0046686~response to cadmium ion,	GO:0005622~intracellular,GO:0005634~nucleus,GO:0005730~nucleolus,GO:0005737~cytoplasm,GO:0005739~mitochondrion,GO:0005773~vacuole,GO:0005774~vacuolar membrane,GO:0005794~Golgi apparatus,GO:0005829~cytosol,GO:0005886~plasma membrane,GO:0009506~plasmodesma,GO:0009507~chloroplast,GO:0016020~membrane,	GO:0003746~translation elongation factor activity,GO:0003924~GTPase activity,GO:0005516~calmodulin binding,GO:0005525~GTP binding,	1.22649	0.0650002	1.30026	0.0741326	1.63329	0.0463909	1.15079	0.482319	1.66092	0.206613
148	P0DKC3	Phosphoglycolate phosphatase 1A, chloroplastic	2-phosphoglycolate phosphatase 1(PGLP1)	Arabidopsis thaliana	GO:0009853~photorespiration,GO:0016311~dephosphorylation,	GO:0005829~cytosol,GO:0009507~chloroplast,GO:0009570~chloroplast stroma,	GO:0008967~phosphoglycolate phosphatase activity,GO:0016791~phosphatase activity,	0.970305	0.0517735	1.15738	0.0741326	0.763864	0.0463909	1.16893	0.482319	0.930967	0.206613
149	P0DKC4	Phosphoglycolate phosphatase 1B, chloroplastic	2-phosphoglycolate phosphatase 1(PGLP1)	Arabidopsis thaliana	GO:0009853~photorespiration,GO:0016311~dephosphorylation,	GO:0005829~cytosol,GO:0009507~chloroplast,GO:0009570~chloroplast stroma,	GO:0008967~phosphoglycolate phosphatase activity,GO:0016791~phosphatase activity,	0.970305	0.0650002	1.15738	0.0741326	0.763864	0.0463909	1.16893	0.236831	0.930967	0.195142
150	P10796	Ribulose bisphosphate carboxylase small chain 1B, chloroplastic	Ribulose bisphosphate carboxylase (small chain) family protein(RBCS1B)	Arabidopsis thaliana	GO:0009637~response to blue light,GO:0009853~photorespiration,GO:0010114~response to red light,GO:0010218~response to far red light,GO:0015977~carbon fixation,GO:0019253~reductive pentose-phosphate cycle,GO:0055114~oxidation-reduction process,	GO:0009507~chloroplast,GO:0009570~chloroplast stroma,GO:0009573~chloroplast ribulose bisphosphate carboxylase complex,GO:0009579~thylakoid,GO:0009941~chloroplast envelope,GO:0016020~membrane,GO:0031969~chloroplast membrane,GO:0048046~apoplast,	GO:0004497~monooxygenase activity,GO:0016984~ribulose-bisphosphate carboxylase activity,	0.903918	0.0650002	0.861519	0.0741326	1.0481	0.0463909	0.896831	0.482319	0.902498	0.206613
151	P10804	Photosystem II CP43 reaction center protein	photosystem II CP43 chlorophyll apoprotein(psbC)	Secale cereale	GO:0009772~photosynthetic electron transport in photosystem II,GO:0018298~protein-chromophore linkage,	GO:0009523~photosystem II,GO:0009535~chloroplast thylakoid membrane,GO:0016021~integral component of membrane,	GO:0016168~chlorophyll binding,GO:0045156~electron transporter, transferring electrons within the cyclic electron transport pathway of photosynthesis activity,GO:0046872~metal ion binding,	0.628002	0.0650002	0.734172	0.0703166	1.08994	0.0463909	1.00443	0.482319	0.744145	0.206613
152	P10896	Ribulose bisphosphate carboxylase/oxygenase activase, chloroplastic	rubisco activase(RCA)	Arabidopsis thaliana	GO:0009409~response to cold,GO:0009416~response to light stimulus,GO:0009753~response to jasmonic acid,GO:0010150~leaf senescence,GO:0042742~defense response to bacterium,	GO:0005618~cell wall,GO:0005634~nucleus,GO:0009507~chloroplast,GO:0009535~chloroplast thylakoid membrane,GO:0009570~chloroplast stroma,GO:0009579~thylakoid,GO:0009941~chloroplast envelope,GO:0010287~plastoglobule,GO:0010319~stromule,GO:0016020~membrane,GO:0048046~apoplast,	GO:0005524~ATP binding,GO:0030234~enzyme regulator activity,GO:0043531~ADP binding,GO:0046863~ribulose-1,5-bisphosphate carboxylase/oxygenase activator activity,	1.04513	0.478985	1.08385	0.460428	1.15777	0.0425707	0.940464	0.333109	1.14216	0.338198
153	P11095	Photosystem II CP43 reaction center protein						0.628002	0.0650002	0.734172	0.114027	1.08994	0.0463909	1.00443	0.141244	0.744145	0.0707713
154	P11490	Plastocyanin minor isoform, chloroplastic	plastocyanin 1(PETE1)	Arabidopsis thaliana	GO:0046688~response to copper ion,GO:0055114~oxidation-reduction process,	GO:0009507~chloroplast,GO:0009535~chloroplast thylakoid membrane,GO:0009543~chloroplast thylakoid lumen,GO:0009579~thylakoid,GO:0031977~thylakoid lumen,	GO:0005507~copper ion binding,GO:0009055~electron carrier activity,	0.903918	0.302092	0.861519	0.321194	1.0481	0.037605	1.00443	0.456618	0.909922	0.165892
155	P11574	V-type proton ATPase subunit B1	ATPase, V1 complex, subunit B protein(VAB1)	Arabidopsis thaliana	GO:0010255~glucose mediated signaling pathway,GO:0015991~ATP hydrolysis coupled proton transport,GO:0030835~negative regulation of actin filament depolymerization,GO:0046034~ATP metabolic process,GO:0046686~response to cadmium ion,GO:0051017~actin filament bundle assembly,GO:0051693~actin filament capping,	GO:0005773~vacuole,GO:0005774~vacuolar membrane,GO:0005794~Golgi apparatus,GO:0005829~cytosol,GO:0005886~plasma membrane,GO:0009506~plasmodesma,GO:0009507~chloroplast,GO:0016020~membrane,GO:0033180~proton-transporting V-type ATPase, V1 domain,	GO:0005524~ATP binding,GO:0016820~hydrolase activity, acting on acid anhydrides, catalyzing transmembrane movement of substances,GO:0046933~proton-transporting ATP synthase activity, rotational mechanism,GO:0051015~actin filament binding,	1.56949	0.0801717	1.36259	0.284399	2.15573	0.0402862	1.80934	0.493816	1.46434	0.184613
156	P11594	Oxygen-evolving enhancer protein 2, chloroplastic						0.903918	0.342814	0.861519	0.0786383	1.52352	0.00416087	0.943499	0.271985	0.818715	0.0608154
157	P11848	Photosystem II protein D1						0.691609	0.0650002	0.743971	0.169603	1.099	0.0463909	1.23284	0.135747	0.793299	0.343241
158	P12123	Cytochrome b6	cytochrome b6(petB)	Oryza sativa Japonica Group	GO:0015979~photosynthesis,GO:0022900~electron transport chain,GO:0022904~respiratory electron transport chain,	GO:0009535~chloroplast thylakoid membrane,GO:0009536~plastid,GO:0016020~membrane,GO:0016021~integral component of membrane,	GO:0005506~iron ion binding,GO:0016491~oxidoreductase activity,GO:0020037~heme binding,GO:0045158~electron transporter, transferring electrons within cytochrome b6/f complex of photosystem II activity,	0.872266	0.437128	0.85439	0.315136	1.04623	0.0159128	0.901412	0.103731	0.903474	0.139817
159	P12372	Photosystem I reaction center subunit II, chloroplastic	photosystem I reaction center subunit II, chloroplastic(LOC543978)	Solanum lycopersicum	GO:0015979~photosynthesis,	GO:0009535~chloroplast thylakoid membrane,GO:0009538~photosystem I reaction center,		0.903025	0.432037	0.768079	0.341313	1.153	0.018424	1.10496	0.211461	1.00099	0.0748101
160	P12411	Tubulin beta-1 chain	tubulin beta-1 chain(TUB1)	Arabidopsis thaliana	GO:0007017~microtubule-based process,GO:0009416~response to light stimulus,GO:0009826~unidimensional cell growth,	GO:0005737~cytoplasm,GO:0005773~vacuole,GO:0005874~microtubule,	GO:0003924~GTPase activity,GO:0005198~structural molecule activity,GO:0005200~structural constituent of cytoskeleton,GO:0005525~GTP binding,	1.11404	0.0650002	0.982612	0.0741326	1.37796	0.0463909	1.11107	0.482319	1.17774	0.315729
161	P12782	Phosphoglycerate kinase, chloroplastic	phosphoglycerate kinase(LOC543496)	Triticum aestivum	GO:0006096~glycolytic process,GO:0019253~reductive pentose-phosphate cycle,	GO:0009507~chloroplast,	GO:0004618~phosphoglycerate kinase activity,GO:0005524~ATP binding,	0.855425	0.0650002	0.811056	0.0741326	1.0481	0.0463909	1.00443	0.482319	0.909922	0.206613
162	P12783	Phosphoglycerate kinase, cytosolic	phosphoglycerate kinase(LOC543279)	Triticum aestivum	GO:0006096~glycolytic process,	GO:0005737~cytoplasm,	GO:0004618~phosphoglycerate kinase activity,GO:0005524~ATP binding,	0.898058	0.0650002	0.929218	0.0741326	1.23873	0.0463909	1.27857	0.482319	0.998223	0.206613
163	P12858	Glyceraldehyde-3-phosphate dehydrogenase A, chloroplastic						0.892289	0.0751752	0.850295	0.11841	1.03459	0.00268594	0.984753	0.308679	0.963022	0.175071
164	P13851	Chlorophyll a-b binding protein 1, chloroplastic						0.919847	0.0650002	0.872459	0.297406	1.03965	0.0463909	1.00257	0.482319	0.925958	0.206613
165	P16096	Fructose-bisphosphate aldolase, chloroplastic						0.774057	0.0650002	0.773647	0.0703166	0.949764	0.0463909	0.950071	0.482319	0.802385	0.206613
166	P17745	Elongation factor Tu, chloroplastic	RAB GTPase homolog E1B(RABE1b)	Arabidopsis thaliana	GO:0070125~mitochondrial translational elongation,	GO:0005622~intracellular,GO:0005634~nucleus,GO:0005730~nucleolus,GO:0005739~mitochondrion,GO:0005829~cytosol,GO:0009295~nucleoid,GO:0009507~chloroplast,GO:0009534~chloroplast thylakoid,GO:0009535~chloroplast thylakoid membrane,GO:0009536~plastid,GO:0009570~chloroplast stroma,GO:0009941~chloroplast envelope,GO:0016020~membrane,GO:0048046~apoplast,	GO:0003746~translation elongation factor activity,GO:0003924~GTPase activity,GO:0005515~protein binding,GO:0005525~GTP binding,	0.895035	0.0650002	0.634783	0.0741326	1.23104	0.0463909	0.491757	0.482319	0.728799	0.206613
167	P20115	Citrate synthase 4, mitochondrial	Citrate synthase family protein(ATCS)	Arabidopsis thaliana	GO:0006099~tricarboxylic acid cycle,GO:0006101~citrate metabolic process,GO:0046686~response to cadmium ion,	GO:0005618~cell wall,GO:0005739~mitochondrion,GO:0005759~mitochondrial matrix,GO:0005794~Golgi apparatus,GO:0009507~chloroplast,	GO:0004108~citrate (Si)-synthase activity,GO:0005524~ATP binding,GO:0008270~zinc ion binding,	1.06889	0.137403	1.03127	0.0676915	1.09582	0.0255218	1.15005	0.0693757	0.922845	0.44548
168	P21238	Chaperonin 60 subunit alpha 1, chloroplastic	chaperonin-60alpha(CPN60A)	Arabidopsis thaliana	GO:0006457~protein folding,GO:0009658~chloroplast organization,GO:0009793~embryo development ending in seed dormancy,GO:0042026~protein refolding,	GO:0005737~cytoplasm,GO:0005739~mitochondrion,GO:0005829~cytosol,GO:0009507~chloroplast,GO:0009570~chloroplast stroma,GO:0009579~thylakoid,GO:0009941~chloroplast envelope,GO:0016020~membrane,GO:0022626~cytosolic ribosome,GO:0048046~apoplast,	GO:0005524~ATP binding,	0.858418	0.0650002	0.975702	0.139485	0.812614	0.0463909	0.835627	0.482319	0.970962	0.206613
169	P21239	RuBisCO large subunit-binding protein subunit alpha, chloroplastic (Fragment)	ruBisCO large subunit-binding protein subunit alpha, chloroplastic(LOC106423897)	Brassica napus	GO:0042026~protein refolding,	GO:0009507~chloroplast,	GO:0005524~ATP binding,	0.84559	0.149554	0.830946	0.138462	0.792221	0.0164637	0.835396	0.110343	0.840061	0.120947
170	P21241	RuBisCO large subunit-binding protein subunit beta, chloroplastic	ruBisCO large subunit-binding protein subunit beta, chloroplastic(LOC106360356)	Brassica napus	GO:0042026~protein refolding,	GO:0009507~chloroplast,	GO:0005524~ATP binding,	0.895856	0.434048	0.735067	0.350004	0.839528	0.0488147	0.87246	0.298513	0.99756	0.27664
171	P22201	ATP synthase subunit alpha, mitochondrial						1.47371	0.0650002	1.28653	0.296939	1.46553	0.0463909	1.52086	0.482319	1.25067	0.206613
172	P22953	Heat shock 70 kDa protein 1; (AltName: Full=Heat shock cognate 70 kDa protein 1	heat shock cognate protein 70-1(HSC70-1)	Arabidopsis thaliana	GO:0006351~transcription, DNA-templated,GO:0006355~regulation of transcription, DNA-templated,GO:0006457~protein folding,GO:0009408~response to heat,GO:0009409~response to cold,GO:0009615~response to virus,GO:0010187~negative regulation of seed germination,GO:0042742~defense response to bacterium,GO:0046686~response to cadmium ion,GO:0050832~defense response to fungus,GO:0090332~stomatal closure,…	GO:0005618~cell wall,GO:0005634~nucleus,GO:0005730~nucleolus,GO:0005737~cytoplasm,GO:0005774~vacuolar membrane,GO:0005794~Golgi apparatus,GO:0005829~cytosol,GO:0005886~plasma membrane,GO:0009506~plasmodesma,GO:0009507~chloroplast,GO:0016020~membrane,GO:0022626~cytosolic ribosome,GO:0048046~apoplast,	GO:0002020~protease binding,GO:0005515~protein binding,GO:0005524~ATP binding,	0.909951	0.487791	0.796289	0.310219	0.968742	0.0061418	0.961454	0.201133	0.860402	0.212493
173	P23321	Oxygen-evolving enhancer protein 1-1, chloroplastic	PS II oxygen-evolving complex 1(PSBO1)	Arabidopsis thaliana	GO:0010205~photoinhibition,GO:0010207~photosystem II assembly,GO:0015979~photosynthesis,GO:0019684~photosynthesis, light reaction,GO:0035304~regulation of protein dephosphorylation,GO:0042549~photosystem II stabilization,GO:0042742~defense response to bacterium,	GO:0009507~chloroplast,GO:0009534~chloroplast thylakoid,GO:0009535~chloroplast thylakoid membrane,GO:0009543~chloroplast thylakoid lumen,GO:0009570~chloroplast stroma,GO:0009579~thylakoid,GO:0009654~photosystem II oxygen evolving complex,GO:0010287~plastoglobule,GO:0016021~integral component of membrane,GO:0019898~extrinsic component of membrane,GO:0030095~chloroplast photosystem II,GO:0031977~th…	GO:0005509~calcium ion binding,GO:0005515~protein binding,GO:0008266~poly(U) RNA binding,GO:0010242~oxygen evolving activity,	0.910805	0.0650002	0.709207	0.0741326	1.05466	0.0463909	1.00086	0.482319	0.899084	0.206613
174	P23343	Actin-1						0.826411	0.366862	0.682727	0.33996	1.21784	0.0271965	0.786363	0.0605816	0.808174	0.304029
175	P23344	Actin-2						0.838012	0.143103	0.680673	0.0924432	1.04677	0.0814708	0.875914	0.125051	0.790339	0.0307545
176	P24099	Glutamine synthetase cytosolic isozyme 1	glutamate--ammonia ligase(GS)	Glycine max	GO:0006542~glutamine biosynthetic process,GO:0009399~nitrogen fixation,	GO:0005737~cytoplasm,	GO:0004356~glutamate-ammonia ligase activity,GO:0005524~ATP binding,	0.898591	0.375865	0.802296	0.489591	1.18188	0.11917	1.13495	0.151311	1.19561	0.0451326
177	P24525	Peptidyl-prolyl cis-trans isomerase	peptidyl-prolyl cis-trans isomerase(LOC106347045)	Brassica napus	GO:0006457~protein folding,	GO:0005737~cytoplasm,	GO:0003755~peptidyl-prolyl cis-trans isomerase activity,GO:0042277~peptide binding,	0.787343	0.463733	0.856428	0.498299	1.05096	0.157768	0.777162	0.181121	0.844544	0.00734021
178	P24636	Tubulin beta-4 chain	tubulin beta chain 4(TUB4)	Arabidopsis thaliana	GO:0007017~microtubule-based process,	GO:0005618~cell wall,GO:0005737~cytoplasm,GO:0005794~Golgi apparatus,GO:0005829~cytosol,GO:0005874~microtubule,GO:0005886~plasma membrane,GO:0009506~plasmodesma,GO:0009570~chloroplast stroma,GO:0045298~tubulin complex,GO:0048046~apoplast,	GO:0003924~GTPase activity,GO:0005200~structural constituent of cytoskeleton,GO:0005515~protein binding,GO:0005525~GTP binding,	1.10581	0.299255	0.865671	0.402854	1.37233	0.0582835	0.58906	0.126865	0.902735	0.0292376
179	P24704	Superoxide dismutase [Cu-Zn] 1	copper/zinc superoxide dismutase 1(CSD1)	Arabidopsis thaliana	GO:0006801~superoxide metabolic process,GO:0006979~response to oxidative stress,GO:0009651~response to salt stress,GO:0010039~response to iron ion,GO:0010193~response to ozone,GO:0019430~removal of superoxide radicals,GO:0034599~cellular response to oxidative stress,GO:0035195~gene silencing by miRNA,GO:0042742~defense response to bacterium,GO:0046688~response to copper ion,GO:0055114~oxidation-r…	GO:0005576~extracellular region,GO:0005634~nucleus,GO:0005737~cytoplasm,GO:0005829~cytosol,	GO:0004784~superoxide dismutase activity,GO:0005507~copper ion binding,GO:0005515~protein binding,GO:0008270~zinc ion binding,GO:0046872~metal ion binding,	1.05142	0.26291	0.861519	0.347677	1.0481	0.438292	1.00443	0.146931	0.909922	0.0268737
180	P25696	Bifunctional enolase 2/transcriptional activator	Enolase(LOS2)	Arabidopsis thaliana	GO:0006096~glycolytic process,GO:0006351~transcription, DNA-templated,GO:0006355~regulation of transcription, DNA-templated,GO:0009409~response to cold,GO:0009416~response to light stimulus,GO:0009651~response to salt stress,GO:0009737~response to abscisic acid,GO:0046686~response to cadmium ion,	GO:0000015~phosphopyruvate hydratase complex,GO:0005634~nucleus,GO:0005737~cytoplasm,GO:0005739~mitochondrion,GO:0005740~mitochondrial envelope,GO:0005829~cytosol,GO:0005886~plasma membrane,GO:0009506~plasmodesma,GO:0009507~chloroplast,GO:0016020~membrane,GO:0048046~apoplast,	GO:0000287~magnesium ion binding,GO:0003677~DNA binding,GO:0004634~phosphopyruvate hydratase activity,GO:0005507~copper ion binding,	1.12681	0.143103	1.11985	0.0924432	1.32904	0.0814708	1.31267	0.125051	1.21458	0.0307545
181	P25697	Phosphoribulokinase, chloroplastic	phosphoribulokinase(PRK)	Arabidopsis thaliana	GO:0005975~carbohydrate metabolic process,GO:0006206~pyrimidine nucleobase metabolic process,GO:0009058~biosynthetic process,GO:0009409~response to cold,GO:0009735~response to cytokinin,GO:0016310~phosphorylation,GO:0019253~reductive pentose-phosphate cycle,GO:0042742~defense response to bacterium,GO:0043097~pyrimidine nucleoside salvage,	GO:0005829~cytosol,GO:0009507~chloroplast,GO:0009535~chloroplast thylakoid membrane,GO:0009570~chloroplast stroma,GO:0009579~thylakoid,GO:0009941~chloroplast envelope,GO:0010319~stromule,GO:0016020~membrane,GO:0048046~apoplast,	GO:0004849~uridine kinase activity,GO:0005515~protein binding,GO:0005524~ATP binding,GO:0008974~phosphoribulokinase activity,	1.05815	0.112256	1.00851	0.0847813	1.13986	0.120725	1.17581	0.0944887	1.06518	0.0205949
182	P25840	Heat shock 70 kDa protein						0.668829	0.143103	0.637457	0.0924432	0.775512	0.0814708	0.743202	0.125051	0.673272	0.0307545
183	P25851	Fructose-1,6-bisphosphatase 1, chloroplastic	high cyclic electron flow 1(HCEF1)	Arabidopsis thaliana	GO:0005985~sucrose metabolic process,GO:0005986~sucrose biosynthetic process,GO:0006000~fructose metabolic process,GO:0006001~fructose catabolic process,GO:0006002~fructose 6-phosphate metabolic process,GO:0006094~gluconeogenesis,GO:0009409~response to cold,GO:0009735~response to cytokinin,GO:0009773~photosynthetic electron transport in photosystem I,GO:0015979~photosynthesis,GO:0019253~reductive…	GO:0009507~chloroplast,GO:0009570~chloroplast stroma,GO:0010319~stromule,GO:0048046~apoplast,	GO:0042132~fructose 1,6-bisphosphate 1-phosphatase activity,GO:0046872~metal ion binding,	0.872815	0.286079	0.732806	0.416085	0.955398	0.115862	0.969871	0.462528	0.878614	0.00632481
184	P25855	Glycine cleavage system H protein 1, mitochondrial	glycine decarboxylase complex H(GDCH)	Arabidopsis thaliana	GO:0009853~photorespiration,GO:0019464~glycine decarboxylation via glycine cleavage system,	GO:0005634~nucleus,GO:0005739~mitochondrion,GO:0005960~glycine cleavage complex,GO:0009507~chloroplast,GO:0009579~thylakoid,	GO:0004375~glycine dehydrogenase (decarboxylating) activity,	0.903918	0.143103	0.861519	0.0924432	1.0481	0.0814708	1.00443	0.125051	0.909922	0.0307545
185	P25856	Glyceraldehyde-3-phosphate dehydrogenase GAPA1, chloroplastic	glyceraldehyde 3-phosphate dehydrogenase A subunit(GAPA)	Arabidopsis thaliana	GO:0006006~glucose metabolic process,GO:0006096~glycolytic process,GO:0009409~response to cold,GO:0009416~response to light stimulus,GO:0009744~response to sucrose,GO:0019253~reductive pentose-phosphate cycle,GO:0055114~oxidation-reduction process,	GO:0005829~cytosol,GO:0009507~chloroplast,GO:0009535~chloroplast thylakoid membrane,GO:0009570~chloroplast stroma,GO:0009941~chloroplast envelope,GO:0010319~stromule,GO:0016020~membrane,GO:0031969~chloroplast membrane,GO:0048046~apoplast,	GO:0005515~protein binding,GO:0016620~oxidoreductase activity, acting on the aldehyde or oxo group of donors, NAD or NADP as acceptor,GO:0047100~glyceraldehyde-3-phosphate dehydrogenase (NADP+) (phosphorylating) activity,GO:0050661~NADP binding,GO:0051287~NAD binding,	0.903918	0.28493	0.861519	0.399523	1.0481	0.451102	1.00443	0.110881	0.966725	0.0321185
186	P25857	Glyceraldehyde-3-phosphate dehydrogenase GAPB, chloroplastic	glyceraldehyde-3-phosphate dehydrogenase B subunit(GAPB)	Arabidopsis thaliana	GO:0006006~glucose metabolic process,GO:0006096~glycolytic process,GO:0009409~response to cold,GO:0009416~response to light stimulus,GO:0009744~response to sucrose,GO:0019253~reductive pentose-phosphate cycle,GO:0046686~response to cadmium ion,GO:0055114~oxidation-reduction process,	GO:0005829~cytosol,GO:0009507~chloroplast,GO:0009535~chloroplast thylakoid membrane,GO:0009570~chloroplast stroma,GO:0009941~chloroplast envelope,GO:0010319~stromule,GO:0016020~membrane,GO:0031969~chloroplast membrane,GO:0048046~apoplast,	GO:0004365~glyceraldehyde-3-phosphate dehydrogenase (NAD+) (phosphorylating) activity,GO:0047100~glyceraldehyde-3-phosphate dehydrogenase (NADP+) (phosphorylating) activity,GO:0050661~NADP binding,GO:0051287~NAD binding,	0.818873	0.352145	0.807543	0.163522	1.02144	0.21751	0.801496	0.290982	0.903125	0.0176323
187	P26302	Phosphoribulokinase, chloroplastic	phosphoribulokinase(LOC543283)	Triticum aestivum	GO:0019253~reductive pentose-phosphate cycle,	GO:0009507~chloroplast,	GO:0005524~ATP binding,GO:0008974~phosphoribulokinase activity,	0.97911	0.44891	0.861519	0.239683	1.0481	0.17735	1.15817	0.0736459	0.98068	0.011889
188	P27140	Beta carbonic anhydrase 1, chloroplastic	carbonic anhydrase 1(CA1)	Arabidopsis thaliana	GO:0009409~response to cold,GO:0009817~defense response to fungus, incompatible interaction,GO:0010037~response to carbon dioxide,GO:0010119~regulation of stomatal movement,GO:0015976~carbon utilization,GO:0015979~photosynthesis,GO:0042742~defense response to bacterium,GO:2000122~negative regulation of stomatal complex development,	GO:0005886~plasma membrane,GO:0009507~chloroplast,GO:0009535~chloroplast thylakoid membrane,GO:0009570~chloroplast stroma,GO:0009579~thylakoid,GO:0009941~chloroplast envelope,GO:0010319~stromule,GO:0016020~membrane,GO:0048046~apoplast,	GO:0004089~carbonate dehydratase activity,GO:0008270~zinc ion binding,	0.965358	0.211156	0.889154	0.243338	1.13223	0.0906291	1.03648	0.132263	0.971771	0.0101289
189	P27141	Carbonic anhydrase, chloroplastic	carbonic anhydrase, chloroplastic-like(LOC107822687)	Nicotiana tabacum	GO:0015976~carbon utilization,	GO:0009570~chloroplast stroma,	GO:0004089~carbonate dehydratase activity,GO:0008270~zinc ion binding,	0.656909	0.0281229	0.782638	0.0402241	0.859698	0.117673	1.00443	0.482319	0.738382	0.0622824
190	P27521	Chlorophyll a-b binding protein 4, chloroplastic	light-harvesting chlorophyll-protein complex I subunit A4(LHCA4)	Arabidopsis thaliana	GO:0009409~response to cold,GO:0009644~response to high light intensity,GO:0009645~response to low light intensity stimulus,GO:0009765~photosynthesis, light harvesting,GO:0009768~photosynthesis, light harvesting in photosystem I,GO:0015979~photosynthesis,GO:0018298~protein-chromophore linkage,GO:0080167~response to karrikin,	GO:0009507~chloroplast,GO:0009522~photosystem I,GO:0009523~photosystem II,GO:0009534~chloroplast thylakoid,GO:0009535~chloroplast thylakoid membrane,GO:0009579~thylakoid,GO:0009941~chloroplast envelope,GO:0010287~plastoglobule,GO:0016020~membrane,GO:0016021~integral component of membrane,GO:0030076~light-harvesting complex,	GO:0016168~chlorophyll binding,GO:0031409~pigment binding,GO:0046872~metal ion binding,	0.903918	0.0281312	0.861519	0.0407343	1.0481	0.11663	1.00443	0.482319	0.909922	0.0623859
191	P27985	Ribulose bisphosphate carboxylase small chain F1, chloroplastic	ribulose bisphosphate carboxylase small chain F1, chloroplastic(LOC106429432)	Brassica napus	GO:0009853~photorespiration,GO:0015977~carbon fixation,GO:0015979~photosynthesis,GO:0019253~reductive pentose-phosphate cycle,	GO:0009507~chloroplast,	GO:0004497~monooxygenase activity,GO:0016984~ribulose-bisphosphate carboxylase activity,	1.01951	0.0281229	0.963038	0.0402241	1.09744	0.117673	1.13642	0.482319	0.985819	0.0622824
192	P28405	Ribulose bisphosphate carboxylase large chain (Fragment)						0.924602	0.0281229	0.806019	0.0402241	1.01643	0.117673	0.948942	0.482319	0.829729	0.0622824
193	P28431	Ribulose bisphosphate carboxylase large chain (Fragment)						0.899598	0.0226647	0.797922	0.0424711	1.01348	0.38737	0.97728	0.244565	0.902615	0.201172
194	P28445	Ribulose bisphosphate carboxylase large chain (Fragment)						0.899598	0.0281229	0.797922	0.0402241	1.01348	0.117673	0.97728	0.482319	0.902615	0.0622824
195	P28644	28 kDa ribonucleoprotein, chloroplastic						0.903918	0.0281229	0.861519	0.0402241	1.0481	0.117673	1.00443	0.482319	0.909922	0.0622824
196	P28752	Tubulin alpha-1 chain	tubulin alpha-1 chain(LOC4343694)	Oryza sativa Japonica Group	GO:0007017~microtubule-based process,	GO:0005737~cytoplasm,GO:0005874~microtubule,	GO:0003924~GTPase activity,GO:0005200~structural constituent of cytoskeleton,GO:0005525~GTP binding,	0.952034	0.0281229	0.884256	0.0402241	1.47539	0.117673	0.793541	0.482319	1.2546	0.0622824
197	P29092	Myrosinase MB3						1.04949	0.0281229	1.15285	0.0402241	1.22737	0.117673	1.38651	0.482319	1.25756	0.0622824
198	P29102	3-isopropylmalate dehydrogenase, chloroplastic	3-isopropylmalate dehydrogenase, chloroplastic(LOC106398379)	Brassica napus	GO:0009082~branched-chain amino acid biosynthetic process,GO:0009098~leucine biosynthetic process,	GO:0009507~chloroplast,	GO:0000287~magnesium ion binding,GO:0003862~3-isopropylmalate dehydrogenase activity,GO:0051287~NAD binding,	1.01789	0.0281229	1.00263	0.0402241	0.892911	0.117673	1.19475	0.482319	1.27061	0.0622824
199	P29409	Phosphoglycerate kinase, chloroplastic (Fragment)						0.859477	0.0281229	0.817889	0.0402241	1.04805	0.117673	1.00133	0.482319	0.915546	0.0622824
200	P29500	Tubulin beta-1 chain						1.07122	0.0281229	0.958964	0.0402241	1.31147	0.117673	0.989687	0.482319	1.12544	0.0622824
201	P30184	Leucine aminopeptidase 1	Cytosol aminopeptidase family protein(LAP1)	Arabidopsis thaliana	GO:0006508~proteolysis,GO:0046686~response to cadmium ion,	GO:0005737~cytoplasm,GO:0005773~vacuole,GO:0005829~cytosol,GO:0009507~chloroplast,GO:0009570~chloroplast stroma,	GO:0004177~aminopeptidase activity,GO:0008235~metalloexopeptidase activity,GO:0030145~manganese ion binding,	0.951667	0.0281229	1.08046	0.0402241	1.56541	0.117673	1.6935	0.482319	1.13185	0.0622824
202	P30827	Ribulose bisphosphate carboxylase large chain	ribulose-1,5-bisphosphate carboxylase/oxygenase large subunit(rbcL)	Liriodendron tulipifera	GO:0009853~photorespiration,GO:0015977~carbon fixation,GO:0019253~reductive pentose-phosphate cycle,	GO:0009507~chloroplast,	GO:0000287~magnesium ion binding,GO:0004497~monooxygenase activity,GO:0016984~ribulose-bisphosphate carboxylase activity,	0.88356	0.0281229	0.782077	0.0402241	1.02449	0.117673	1.00676	0.482319	0.88943	0.0622824
203	P32036	Photosystem II protein D1	photosystem II protein D1(psbA)	Cuscuta reflexa	GO:0009635~response to herbicide,GO:0009772~photosynthetic electron transport in photosystem II,GO:0018298~protein-chromophore linkage,	GO:0009523~photosystem II,GO:0016021~integral component of membrane,GO:0042170~plastid membrane,GO:0042651~thylakoid membrane,	GO:0005506~iron ion binding,GO:0010242~oxygen evolving activity,GO:0016168~chlorophyll binding,GO:0045156~electron transporter, transferring electrons within the cyclic electron transport pathway of photosynthesis activity,	0.691609	0.0281229	0.743971	0.0402241	1.099	0.117673	1.23284	0.482319	0.793299	0.0622824
204	P33627	Tubulin alpha-6 chain	alpha tubulin 6(tua6)	Zea mays	GO:0007017~microtubule-based process,	GO:0005737~cytoplasm,GO:0005874~microtubule,	GO:0003924~GTPase activity,GO:0005200~structural constituent of cytoskeleton,GO:0005525~GTP binding,	0.952034	0.0281229	0.884256	0.0402241	1.47539	0.117673	0.793541	0.482319	1.2546	0.0622824
205	P34791	Peptidyl-prolyl cis-trans isomerase CYP20-3, chloroplastic	rotamase CYP 4(ROC4)	Arabidopsis thaliana	GO:0000413~protein peptidyl-prolyl isomerization,GO:0006457~protein folding,GO:0006979~response to oxidative stress,GO:0007165~signal transduction,GO:0009642~response to light intensity,GO:0009651~response to salt stress,GO:0009735~response to cytokinin,GO:0009737~response to abscisic acid,GO:0010555~response to mannitol,GO:0019344~cysteine biosynthetic process,GO:0042742~defense response to bact…	GO:0005739~mitochondrion,GO:0009507~chloroplast,GO:0009535~chloroplast thylakoid membrane,GO:0009570~chloroplast stroma,GO:0009579~thylakoid,GO:0009941~chloroplast envelope,GO:0022626~cytosolic ribosome,GO:0031977~thylakoid lumen,GO:0048046~apoplast,	GO:0003755~peptidyl-prolyl cis-trans isomerase activity,GO:0042277~peptide binding,	1.00428	0.0281229	0.907471	0.0402241	1.13034	0.117673	1.00443	0.482319	0.986895	0.0622824
206	P34794	RuBisCO large subunit-binding protein subunit alpha, chloroplastic	ruBisCO large subunit-binding protein subunit alpha, chloroplastic-like(LOC106352579)	Brassica napus	GO:0042026~protein refolding,	GO:0009507~chloroplast,	GO:0005524~ATP binding,	0.888868	0.0281229	0.98916	0.0402241	0.917161	0.117673	0.921752	0.482319	1.06063	0.0622824
207	P35480	Chaperonin CPN60, mitochondrial	chaperonin CPN60, mitochondrial(LOC106437789)	Brassica napus	GO:0042026~protein refolding,	GO:0005739~mitochondrion,	GO:0005524~ATP binding,	1.78639	0.0281229	1.82257	0.0402241	1.69946	0.117673	2.51411	0.482319	1.61353	0.0622824
208	P36210	50S ribosomal protein L12-1, chloroplastic	ribosomal protein L12-A(RPL12-A)	Arabidopsis thaliana	GO:0006412~translation,	GO:0000311~plastid large ribosomal subunit,GO:0005840~ribosome,GO:0009295~nucleoid,GO:0009506~plasmodesma,GO:0009507~chloroplast,GO:0009535~chloroplast thylakoid membrane,GO:0009570~chloroplast stroma,GO:0009579~thylakoid,GO:0009941~chloroplast envelope,GO:0015934~large ribosomal subunit,	GO:0003735~structural constituent of ribosome,	0.903918	0.0281229	0.861519	0.0402241	0.934806	0.117673	1.00443	0.482319	0.909922	0.0622824
209	P36212	50S ribosomal protein L12-3, chloroplastic	ribosomal protein L12-C(RPL12-C)	Arabidopsis thaliana	GO:0006412~translation,GO:0009735~response to cytokinin,GO:0042742~defense response to bacterium,	GO:0000311~plastid large ribosomal subunit,GO:0009507~chloroplast,GO:0009535~chloroplast thylakoid membrane,GO:0009570~chloroplast stroma,GO:0009579~thylakoid,GO:0015934~large ribosomal subunit,	GO:0003735~structural constituent of ribosome,	0.903918	0.0281229	0.861519	0.0402241	0.934824	0.117673	1.00443	0.482319	0.909922	0.0622824
210	P36397	ADP-ribosylation factor 1	Ras-related small GTP-binding family protein(ARF1A1C)	Arabidopsis thaliana	GO:0007264~small GTPase mediated signal transduction,GO:0015031~protein transport,GO:0016192~vesicle-mediated transport,	GO:0005622~intracellular,GO:0005768~endosome,GO:0005794~Golgi apparatus,GO:0005798~Golgi-associated vesicle,GO:0005829~cytosol,	GO:0005525~GTP binding,GO:0016004~phospholipase activator activity,	1.27329	0.0281229	1.30623	0.0402241	1.0278	0.117673	1.35999	0.482319	1.23702	0.0622824
211	P36438	Cytochrome f						0.945818	0.0281312	0.723285	0.0407343	1.1293	0.11663	0.944942	0.482319	0.915429	0.0623859
212	P36491	Photosystem II protein D1						0.691609	0.0196418	0.743971	0.0368247	1.099	0.199094	1.23284	0.481261	0.793299	0.176941
213	P38418	Lipoxygenase 2, chloroplastic	lipoxygenase 2(LOX2)	Arabidopsis thaliana	GO:0006633~fatty acid biosynthetic process,GO:0009414~response to water deprivation,GO:0009611~response to wounding,GO:0009617~response to bacterium,GO:0009620~response to fungus,GO:0009695~jasmonic acid biosynthetic process,GO:0009753~response to jasmonic acid,GO:0010597~green leaf volatile biosynthetic process,GO:0031408~oxylipin biosynthetic process,GO:0034440~lipid oxidation,GO:0051707~respon…	GO:0005737~cytoplasm,GO:0009507~chloroplast,GO:0009535~chloroplast thylakoid membrane,GO:0009570~chloroplast stroma,GO:0009941~chloroplast envelope,	GO:0005515~protein binding,GO:0016165~linoleate 13S-lipoxygenase activity,GO:0046872~metal ion binding,	0.974607	0.0281229	1.03175	0.0402241	0.94287	0.117673	1.08298	0.482319	0.803765	0.0622824
214	P38546	GTP-binding nuclear protein Ran1	Ran protein/TC4 protein(RAN1)	Solanum lycopersicum	GO:0000054~ribosomal subunit export from nucleus,GO:0006606~protein import into nucleus,GO:0007264~small GTPase mediated signal transduction,	GO:0005634~nucleus,GO:0005737~cytoplasm,GO:0005794~Golgi apparatus,GO:0009506~plasmodesma,	GO:0003924~GTPase activity,GO:0005525~GTP binding,	0.972292	0.0281229	1.47374	0.0402241	1.53592	0.117673	1.47613	0.482319	1.56011	0.0622824
215	P38547	GTP-binding nuclear protein Ran2	GTP-binding nuclear protein Ran2A(RAN2A)	Solanum lycopersicum	GO:0000054~ribosomal subunit export from nucleus,GO:0006606~protein import into nucleus,GO:0007264~small GTPase mediated signal transduction,	GO:0005634~nucleus,GO:0005737~cytoplasm,	GO:0003924~GTPase activity,GO:0005525~GTP binding,	0.972292	0.0281229	1.47374	0.0402241	1.53592	0.117673	1.47613	0.482319	1.56011	0.0622824
216	P38548	GTP-binding nuclear protein Ran/TC4						0.972292	0.0281229	1.47374	0.0402241	1.53592	0.117673	1.47613	0.482319	1.56011	0.0622824
217	P41916	GTP-binding nuclear protein Ran-1	RAS-related nuclear protein-1(RAN-1)	Arabidopsis thaliana	GO:0006606~protein import into nucleus,GO:0006886~intracellular protein transport,GO:0006913~nucleocytoplasmic transport,GO:0007264~small GTPase mediated signal transduction,GO:0009651~response to salt stress,GO:0046686~response to cadmium ion,	GO:0005618~cell wall,GO:0005622~intracellular,GO:0005623~cell,GO:0005634~nucleus,GO:0005794~Golgi apparatus,GO:0005829~cytosol,GO:0005886~plasma membrane,GO:0048046~apoplast,	GO:0003924~GTPase activity,GO:0005515~protein binding,GO:0005525~GTP binding,	0.972292	0.0281229	1.47374	0.0402241	1.53592	0.117673	1.47613	0.482319	1.56011	0.0622824
218	P41917	GTP-binding nuclear protein Ran-2	RAS-related GTP-binding nuclear protein 2(RAN2)	Arabidopsis thaliana	GO:0000054~ribosomal subunit export from nucleus,GO:0006606~protein import into nucleus,GO:0006886~intracellular protein transport,GO:0006913~nucleocytoplasmic transport,GO:0007264~small GTPase mediated signal transduction,GO:0046686~response to cadmium ion,	GO:0005622~intracellular,GO:0005623~cell,GO:0005634~nucleus,GO:0005635~nuclear envelope,GO:0005730~nucleolus,GO:0005737~cytoplasm,GO:0005794~Golgi apparatus,GO:0005829~cytosol,	GO:0003924~GTPase activity,GO:0005515~protein binding,GO:0005525~GTP binding,	0.972292	0.0281229	1.47374	0.0402241	1.53592	0.117673	1.47613	0.482319	1.56011	0.0622824
219	P41918	GTP-binding nuclear protein Ran-A1	GTP-binding nuclear protein Ran-A1(LOC107829920)	Nicotiana tabacum	GO:0006886~intracellular protein transport,GO:0006913~nucleocytoplasmic transport,GO:0007264~small GTPase mediated signal transduction,	GO:0005634~nucleus,	GO:0003924~GTPase activity,GO:0005525~GTP binding,	0.972292	0.0281229	1.47374	0.0402241	1.53592	0.117673	1.47613	0.482319	1.56011	0.0622824
220	P41919	GTP-binding nuclear protein Ran-B1	GTP-binding nuclear protein Ran-B1(LOC107779563)	Nicotiana tabacum	GO:0006886~intracellular protein transport,GO:0006913~nucleocytoplasmic transport,GO:0007264~small GTPase mediated signal transduction,	GO:0005634~nucleus,	GO:0003924~GTPase activity,GO:0005525~GTP binding,	0.972292	0.0281229	1.47374	0.0402241	1.53592	0.117673	1.47613	0.482319	1.56011	0.0622824
221	P42734	Probable cinnamyl alcohol dehydrogenase 9	cinnamyl alcohol dehydrogenase 9(CAD9)	Arabidopsis thaliana	GO:0009735~response to cytokinin,GO:0009809~lignin biosynthetic process,GO:0055114~oxidation-reduction process,	GO:0005737~cytoplasm,GO:0048046~apoplast,	GO:0008270~zinc ion binding,GO:0016491~oxidoreductase activity,GO:0045551~cinnamyl-alcohol dehydrogenase activity,GO:0052747~sinapyl alcohol dehydrogenase activity,	0.735615	0.0281229	0.85921	0.0402241	0.7565	0.117673	0.682106	0.482319	0.91131	0.0622824
222	P42737	Beta carbonic anhydrase 2, chloroplastic	carbonic anhydrase 2(CA2)	Arabidopsis thaliana	GO:0015976~carbon utilization,GO:0042742~defense response to bacterium,	GO:0005737~cytoplasm,GO:0005829~cytosol,GO:0009507~chloroplast,GO:0009535~chloroplast thylakoid membrane,GO:0009570~chloroplast stroma,GO:0009941~chloroplast envelope,GO:0048046~apoplast,	GO:0004089~carbonate dehydratase activity,GO:0008270~zinc ion binding,	0.941233	0.0281229	0.86681	0.0402241	1.16368	0.117673	0.924203	0.482319	0.947485	0.0622824
223	P43282	S-adenosylmethionine synthase 3	S-adenosyl-L-methionine synthetase(SAM3)	Solanum lycopersicum	GO:0006556~S-adenosylmethionine biosynthetic process,GO:0006730~one-carbon metabolic process,	GO:0005829~cytosol,	GO:0004478~methionine adenosyltransferase activity,GO:0005524~ATP binding,GO:0046872~metal ion binding,	0.964565	0.0281229	0.904092	0.0402241	0.980081	0.117673	0.846344	0.482319	0.884163	0.0622824
224	P45738	Ribulose bisphosphate carboxylase large chain	RuBisCO large subunit(rbcL)	Helianthus annuus	GO:0009853~photorespiration,GO:0019253~reductive pentose-phosphate cycle,	GO:0009507~chloroplast,	GO:0000287~magnesium ion binding,GO:0004497~monooxygenase activity,GO:0016984~ribulose-bisphosphate carboxylase activity,	0.900653	0.0164131	0.793516	0.0342966	1.04431	0.415299	1.00364	0.455852	0.906636	0.180762
225	P45854	Germin-like protein 1						1.09333	0.0226647	1.04205	0.0424711	1.26773	0.38737	1.21491	0.244565	1.1006	0.201172
226	P46248	Aspartate aminotransferase, chloroplastic	aspartate aminotransferase 5(ASP5)	Arabidopsis thaliana	GO:0006103~2-oxoglutarate metabolic process,GO:0006520~cellular amino acid metabolic process,GO:0006531~aspartate metabolic process,GO:0006536~glutamate metabolic process,GO:0009058~biosynthetic process,GO:0009409~response to cold,GO:0046686~response to cadmium ion,	GO:0005739~mitochondrion,GO:0005829~cytosol,GO:0009501~amyloplast,GO:0009507~chloroplast,GO:0009536~plastid,GO:0009570~chloroplast stroma,GO:0009941~chloroplast envelope,GO:0010319~stromule,GO:0048046~apoplast,	GO:0004069~L-aspartate:2-oxoglutarate aminotransferase activity,GO:0030170~pyridoxal phosphate binding,GO:0033853~aspartate-prephenate aminotransferase activity,GO:0033854~glutamate-prephenate aminotransferase activity,GO:0042802~identical protein binding,GO:0080130~L-phenylalanine:2-oxoglutarate aminotransferase activity,	1.27362	0.0281229	1.30818	0.0402241	1.6344	0.117673	1.65299	0.482319	1.08817	0.0622824
227	P46267	Fructose-1,6-bisphosphatase, cytosolic	fructose-1,6-bisphosphatase, cytosolic(LOC106401056)	Brassica napus	GO:0006001~fructose catabolic process,	GO:0005737~cytoplasm,	GO:0042132~fructose 1,6-bisphosphate 1-phosphatase activity,GO:0046872~metal ion binding,	0.527518	0.0281229	0.525005	0.0402241	1.25928	0.117673	1.36125	0.482319	0.977274	0.0622824
228	P46283	Sedoheptulose-1,7-bisphosphatase, chloroplastic	sedoheptulose-bisphosphatase(SBPASE)	Arabidopsis thaliana	GO:0005975~carbohydrate metabolic process,GO:0005986~sucrose biosynthetic process,GO:0006000~fructose metabolic process,GO:0006002~fructose 6-phosphate metabolic process,GO:0006094~gluconeogenesis,GO:0016051~carbohydrate biosynthetic process,GO:0019252~starch biosynthetic process,GO:0019253~reductive pentose-phosphate cycle,GO:0030388~fructose 1,6-bisphosphate metabolic process,GO:0042742~defense…	GO:0009507~chloroplast,GO:0009570~chloroplast stroma,GO:0009579~thylakoid,GO:0009941~chloroplast envelope,GO:0048046~apoplast,	GO:0042132~fructose 1,6-bisphosphate 1-phosphatase activity,GO:0042578~phosphoric ester hydrolase activity,GO:0046872~metal ion binding,GO:0050278~sedoheptulose-bisphosphatase activity,	0.892777	0.0226647	0.895325	0.0424711	1.03402	0.38737	1.19781	0.244565	1.08922	0.201172
229	P46285	Sedoheptulose-1,7-bisphosphatase, chloroplastic						0.853224	0.0281229	0.861519	0.0402241	0.99166	0.117673	1.15702	0.482319	1.25194	0.0622824
230	P47999	Cysteine synthase, chloroplastic/chromoplastic	O-acetylserine (thiol) lyase B(OASB)	Arabidopsis thaliana	GO:0006535~cysteine biosynthetic process from serine,GO:0008652~cellular amino acid biosynthetic process,GO:0009567~double fertilization forming a zygote and endosperm,GO:0009735~response to cytokinin,GO:0009860~pollen tube growth,GO:0019344~cysteine biosynthetic process,GO:0046686~response to cadmium ion,	GO:0005739~mitochondrion,GO:0005768~endosome,GO:0005794~Golgi apparatus,GO:0005802~trans-Golgi network,GO:0009507~chloroplast,GO:0009509~chromoplast,GO:0009536~plastid,GO:0009570~chloroplast stroma,GO:0009941~chloroplast envelope,GO:0048046~apoplast,	GO:0004124~cysteine synthase activity,GO:0016740~transferase activity,GO:0030170~pyridoxal phosphate binding,	1.23335	0.0281229	1.23985	0.0402241	1.14792	0.117673	1.00242	0.482319	0.969739	0.0622824
231	P48491	Triosephosphate isomerase, cytosolic	triosephosphate isomerase(TPI)	Arabidopsis thaliana	GO:0006094~gluconeogenesis,GO:0006096~glycolytic process,GO:0006098~pentose-phosphate shunt,GO:0009651~response to salt stress,GO:0009735~response to cytokinin,GO:0010043~response to zinc ion,GO:0019563~glycerol catabolic process,GO:0044262~cellular carbohydrate metabolic process,GO:0046166~glyceraldehyde-3-phosphate biosynthetic process,GO:0046686~response to cadmium ion,	GO:0005618~cell wall,GO:0005737~cytoplasm,GO:0005739~mitochondrion,GO:0005773~vacuole,GO:0005774~vacuolar membrane,GO:0005794~Golgi apparatus,GO:0005829~cytosol,GO:0005886~plasma membrane,GO:0009506~plasmodesma,GO:0009507~chloroplast,GO:0009570~chloroplast stroma,GO:0048046~apoplast,	GO:0004807~triose-phosphate isomerase activity,GO:0005507~copper ion binding,	0.883128	0.0226647	0.886095	0.0424711	0.943731	0.38737	1.12715	0.244565	0.945379	0.201172
232	P48686	Ribulose bisphosphate carboxylase large chain						0.760978	0.0226647	0.743935	0.0424711	0.898058	0.38737	0.905412	0.244565	0.778835	0.201172
233	P49076	ADP-ribosylation factor	ADP-ribosylation factor homolog 1(arf1)	Zea mays	GO:0007264~small GTPase mediated signal transduction,GO:0015031~protein transport,GO:0016192~vesicle-mediated transport,	GO:0005622~intracellular,GO:0005794~Golgi apparatus,	GO:0005525~GTP binding,	1.27329	0.0281229	1.30623	0.0402241	1.0278	0.117673	1.35999	0.482319	1.23702	0.0622824
234	P49236	Glucan endo-1,3-beta-glucosidase						1.11119	0.0281229	0.821466	0.0402241	9.13358	0.117673	3.21464	0.482319	1.09286	0.0622824
235	P49364	Aminomethyltransferase, mitochondrial						1.04907	0.0281229	0.995437	0.0402241	1.08761	0.117673	0.67773	0.482319	0.872533	0.0622824
236	P51062	Phosphoenolpyruvate carboxylase						1.21066	0.0281229	1.10967	0.0402241	0.730526	0.117673	0.774962	0.482319	0.672622	0.0622824
237	P51427	40S ribosomal protein S5-2	ribosomal protein 5B(RPS5B)	Arabidopsis thaliana	GO:0000028~ribosomal small subunit assembly,GO:0006412~translation,GO:0009735~response to cytokinin,	GO:0005618~cell wall,GO:0005774~vacuolar membrane,GO:0005829~cytosol,GO:0005840~ribosome,GO:0005886~plasma membrane,GO:0009506~plasmodesma,GO:0009507~chloroplast,GO:0015935~small ribosomal subunit,GO:0016020~membrane,GO:0022626~cytosolic ribosome,GO:0022627~cytosolic small ribosomal subunit,	GO:0003723~RNA binding,GO:0003729~mRNA binding,GO:0003735~structural constituent of ribosome,GO:0019843~rRNA binding,	0.829519	0.0281229	0.792325	0.0402241	0.956158	0.117673	1.00443	0.482319	0.909922	0.0622824
238	P51821	ADP-ribosylation factor 1						1.27329	0.0226647	1.30623	0.0424711	1.0278	0.38737	1.35999	0.244565	1.23702	0.201172
239	P51823	ADP-ribosylation factor 2	ADP-ribosylation factor 2(LOC4339157)	Oryza sativa Japonica Group	GO:0006471~protein ADP-ribosylation,GO:0006886~intracellular protein transport,GO:0007264~small GTPase mediated signal transduction,GO:0016192~vesicle-mediated transport,	GO:0005622~intracellular,GO:0005794~Golgi apparatus,	GO:0005525~GTP binding,	1.27329	0.0142896	1.30623	0.00639445	1.0278	0.286199	1.35999	0.344284	1.23702	0.164148
240	P52410	3-oxoacyl-[acyl-carrier-protein] synthase I, chloroplastic	3-ketoacyl-acyl carrier protein synthase I(KASI)	Arabidopsis thaliana	GO:0006633~fatty acid biosynthetic process,GO:0009735~response to cytokinin,GO:0009793~embryo development ending in seed dormancy,GO:0010020~chloroplast fission,	GO:0009507~chloroplast,GO:0009536~plastid,GO:0009570~chloroplast stroma,GO:0009941~chloroplast envelope,GO:0016020~membrane,	GO:0004312~fatty acid synthase activity,GO:0004315~3-oxoacyl-[acyl-carrier-protein] synthase activity,GO:0016747~transferase activity, transferring acyl groups other than amino-acyl groups,	0.743968	0.0326662	0.985196	0.0463976	1.37089	0.120006	0.735549	0.207213	0.898993	0.0931075
241	P52426	Malate dehydrogenase [NADP], chloroplastic						0.903918	0.0405938	0.861519	0.0437547	1.0481	0.221671	1.00443	0.4513	0.909922	0.204578
242	P53492	Actin-7	actin 7(ACT7)	Arabidopsis thaliana	GO:0007010~cytoskeleton organization,GO:0009416~response to light stimulus,GO:0009611~response to wounding,GO:0009733~response to auxin,GO:0009845~seed germination,GO:0010053~root epidermal cell differentiation,GO:0048364~root development,GO:0048767~root hair elongation,GO:0051301~cell division,	GO:0005618~cell wall,GO:0005730~nucleolus,GO:0005737~cytoplasm,GO:0005739~mitochondrion,GO:0005829~cytosol,GO:0005856~cytoskeleton,GO:0005886~plasma membrane,GO:0009506~plasmodesma,GO:0009570~chloroplast stroma,GO:0009941~chloroplast envelope,	GO:0005200~structural constituent of cytoskeleton,GO:0005515~protein binding,GO:0005524~ATP binding,	0.837793	0.0226647	0.705807	0.0424711	1.20062	0.38737	0.815007	0.244565	0.822948	0.201172
243	P54765	GTP-binding nuclear protein Ran1A (Fragment)	ran1A protein(ran1A)	Lotus japonicus	GO:0006886~intracellular protein transport,GO:0006913~nucleocytoplasmic transport,GO:0007264~small GTPase mediated signal transduction,	GO:0005634~nucleus,	GO:0003924~GTPase activity,GO:0005525~GTP binding,	0.970134	0.0281229	1.4753	0.0402241	1.53487	0.117673	1.48037	0.482319	1.56581	0.0622824
244	P54766	GTP-binding nuclear protein Ran1B (Fragment)	ran1B protein(ran1B)	Lotus japonicus	GO:0006886~intracellular protein transport,GO:0006913~nucleocytoplasmic transport,GO:0007264~small GTPase mediated signal transduction,	GO:0005634~nucleus,	GO:0003924~GTPase activity,GO:0005525~GTP binding,	0.970134	0.0226647	1.4753	0.0424711	1.53487	0.38737	1.48037	0.244565	1.56581	0.201172
245	P55229	Glucose-1-phosphate adenylyltransferase large subunit 1, chloroplastic	ADP glucose pyrophosphorylase large subunit 1(APL1)	Arabidopsis thaliana	GO:0005978~glycogen biosynthetic process,GO:0019252~starch biosynthetic process,	GO:0009507~chloroplast,GO:0009570~chloroplast stroma,GO:0009941~chloroplast envelope,	GO:0005524~ATP binding,GO:0008878~glucose-1-phosphate adenylyltransferase activity,	1.08613	0.0226647	1.31826	0.0424711	1.24158	0.38737	1.26899	0.244565	1.33902	0.201172
246	P55737	Heat shock protein 90-2	heat shock protein 81-2(HSP81-2)	Arabidopsis thaliana	GO:0006457~protein folding,GO:0006950~response to stress,GO:0006952~defense response,GO:0009408~response to heat,GO:0009414~response to water deprivation,GO:0009651~response to salt stress,GO:0009816~defense response to bacterium, incompatible interaction,GO:0009908~flower development,GO:0010187~negative regulation of seed germination,GO:0010286~heat acclimation,GO:0048366~leaf development,GO:005…	GO:0005618~cell wall,GO:0005634~nucleus,GO:0005737~cytoplasm,GO:0005739~mitochondrion,GO:0005794~Golgi apparatus,GO:0005829~cytosol,GO:0009506~plasmodesma,	GO:0003729~mRNA binding,GO:0005515~protein binding,GO:0005524~ATP binding,GO:0016887~ATPase activity,GO:0051082~unfolded protein binding,	0.964719	0.0226647	0.756813	0.0424711	0.748083	0.38737	0.349057	0.244565	0.520398	0.201172
247	P55939	Phospholipase D alpha 2						1.00242	0.0281229	1.046	0.0402241	1.36453	0.117673	1.1879	0.482319	0.675544	0.0622824
248	P56757	ATP synthase subunit alpha, chloroplastic	ATP synthase CF1 alpha chain(atpA)	Arabidopsis thaliana	GO:0015986~ATP synthesis coupled proton transport,GO:0015991~ATP hydrolysis coupled proton transport,	GO:0009507~chloroplast,GO:0009535~chloroplast thylakoid membrane,GO:0045261~proton-transporting ATP synthase complex, catalytic core F(1),	GO:0005524~ATP binding,GO:0046933~proton-transporting ATP synthase activity, rotational mechanism,GO:0046961~proton-transporting ATPase activity, rotational mechanism,	1.16413	0.0226647	0.873564	0.0424711	1.56096	0.38737	1.0264	0.244565	1.07842	0.201172
249	P56761	Photosystem II D2 protein	photosystem II protein D2(psbD)	Arabidopsis thaliana	GO:0009772~photosynthetic electron transport in photosystem II,GO:0018298~protein-chromophore linkage,	GO:0009507~chloroplast,GO:0009523~photosystem II,GO:0009535~chloroplast thylakoid membrane,GO:0016021~integral component of membrane,	GO:0005506~iron ion binding,GO:0016168~chlorophyll binding,GO:0016491~oxidoreductase activity,GO:0045156~electron transporter, transferring electrons within the cyclic electron transport pathway of photosynthesis activity,GO:0046872~metal ion binding,	0.903918	0.0281229	0.803171	0.0402241	1.0481	0.117673	1.00443	0.482319	0.909922	0.0622824
250	P56773	Cytochrome b6	cytochrome b6(petB)	Arabidopsis thaliana	GO:0015979~photosynthesis,GO:0022904~respiratory electron transport chain,	GO:0009535~chloroplast thylakoid membrane,GO:0016021~integral component of membrane,	GO:0005506~iron ion binding,GO:0016491~oxidoreductase activity,GO:0020037~heme binding,GO:0045158~electron transporter, transferring electrons within cytochrome b6/f complex of photosystem II activity,	0.872266	0.0281229	0.85439	0.0402241	1.04623	0.117673	0.901412	0.482319	0.903474	0.0622824
251	P56778	Photosystem II CP43 reaction center protein	PSII 43 kDa protein(psbC)	Arabidopsis thaliana	GO:0009772~photosynthetic electron transport in photosystem II,GO:0018298~protein-chromophore linkage,	GO:0009523~photosystem II,GO:0009535~chloroplast thylakoid membrane,GO:0016021~integral component of membrane,	GO:0016168~chlorophyll binding,GO:0045156~electron transporter, transferring electrons within the cyclic electron transport pathway of photosynthesis activity,GO:0046872~metal ion binding,	0.628002	0.0201312	0.734172	0.0398785	1.08994	0.144666	1.00443	0.0692486	0.744145	0.328487
252	P56779	Cytochrome b559 subunit alpha	cytochrome b559 alpha subunit(psbE)	Arabidopsis thaliana	GO:0009767~photosynthetic electron transport chain,	GO:0009507~chloroplast,GO:0009523~photosystem II,GO:0009535~chloroplast thylakoid membrane,GO:0009539~photosystem II reaction center,GO:0016021~integral component of membrane,	GO:0005506~iron ion binding,GO:0009055~electron carrier activity,GO:0020037~heme binding,GO:0046872~metal ion binding,	0.668716	0.0281312	0.646022	0.0407343	1.04183	0.11663	1.126	0.482319	0.671962	0.0623859
253	P57106	Malate dehydrogenase 2, cytoplasmic	Lactate/malate dehydrogenase family protein(c-NAD-MDH2)	Arabidopsis thaliana	GO:0005975~carbohydrate metabolic process,GO:0006099~tricarboxylic acid cycle,GO:0006107~oxaloacetate metabolic process,GO:0006108~malate metabolic process,GO:0006734~NADH metabolic process,	GO:0005737~cytoplasm,GO:0005829~cytosol,GO:0005886~plasma membrane,GO:0009506~plasmodesma,GO:0048046~apoplast,	GO:0005515~protein binding,GO:0016615~malate dehydrogenase activity,GO:0030060~L-malate dehydrogenase activity,	0.942421	0.0281312	1.02309	0.0407343	1.03878	0.11663	1.32377	0.482319	1.17031	0.0623859	0.942	1.023	1.324	1.039	1.17
254	P57691	60S acidic ribosomal protein P0-3	Ribosomal protein L10 family protein(AT3G11250)	Arabidopsis thaliana	GO:0002181~cytoplasmic translation,GO:0006412~translation,GO:0006414~translational elongation,GO:0009651~response to salt stress,GO:0042254~ribosome biogenesis,	GO:0005737~cytoplasm,GO:0005794~Golgi apparatus,GO:0005840~ribosome,GO:0016020~membrane,GO:0022625~cytosolic large ribosomal subunit,GO:0022626~cytosolic ribosome,GO:0030687~preribosome, large subunit precursor,	GO:0003735~structural constituent of ribosome,GO:0070180~large ribosomal subunit rRNA binding,	0.903918	0.0279115	0.837076	0.039545	1.11311	0.117886	1.05286	0.482319	0.965135	0.0616134
255	P57751	UTP--glucose-1-phosphate uridylyltransferase 1	UDP-GLUCOSE PYROPHOSPHORYLASE 1(UGP1)	Arabidopsis thaliana	GO:0005977~glycogen metabolic process,GO:0005985~sucrose metabolic process,GO:0006011~UDP-glucose metabolic process,GO:0009555~pollen development,GO:0009651~response to salt stress,GO:0016036~cellular response to phosphate starvation,GO:0052543~callose deposition in cell wall,	GO:0005737~cytoplasm,GO:0005829~cytosol,GO:0005886~plasma membrane,GO:0090406~pollen tube,	GO:0003983~UTP:glucose-1-phosphate uridylyltransferase activity,	0.936382	0.0281229	1.14939	0.0402241	0.897214	0.117673	1.32169	0.482319	0.681388	0.0622824
256	P59702	Cytochrome b559 subunit alpha	cytochrome b559 alpha subunit(psbE)	Atropa belladonna	GO:0009767~photosynthetic electron transport chain,	GO:0009535~chloroplast thylakoid membrane,GO:0009539~photosystem II reaction center,GO:0016021~integral component of membrane,	GO:0005506~iron ion binding,GO:0009055~electron carrier activity,GO:0020037~heme binding,	0.668716	0.0281229	0.646022	0.0402241	1.04183	0.117673	1.126	0.482319	0.671962	0.0622824
257	P60161	Cytochrome b6						0.872266	0.0281229	0.85439	0.0402241	1.04623	0.117673	0.901412	0.482319	0.903474	0.0622824
258	P60162	Cytochrome b6	cytochrome b6(petB)	Triticum aestivum	GO:0015979~photosynthesis,GO:0022904~respiratory electron transport chain,	GO:0009535~chloroplast thylakoid membrane,GO:0016021~integral component of membrane,	GO:0005506~iron ion binding,GO:0016491~oxidoreductase activity,GO:0020037~heme binding,GO:0045158~electron transporter, transferring electrons within cytochrome b6/f complex of photosystem II activity,	0.872266	0.0281229	0.85439	0.0402241	1.04623	0.117673	0.901412	0.482319	0.903474	0.0622824
259	P68541	ATP synthase subunit alpha, mitochondrial	ATP synthase subunit 1(atp1)	Raphanus sativus	GO:0015986~ATP synthesis coupled proton transport,GO:0015991~ATP hydrolysis coupled proton transport,	GO:0005739~mitochondrion,GO:0005743~mitochondrial inner membrane,GO:0045261~proton-transporting ATP synthase complex, catalytic core F(1),	GO:0005524~ATP binding,GO:0046933~proton-transporting ATP synthase activity, rotational mechanism,GO:0046961~proton-transporting ATPase activity, rotational mechanism,	1.47371	0.0281229	1.28653	0.0402241	1.46553	0.117673	1.52086	0.482319	1.25067	0.0622824
260	P68542	ATP synthase subunit alpha, mitochondrial						1.47371	0.0226647	1.28653	0.0424711	1.46553	0.38737	1.52086	0.244565	1.25067	0.201172
261	P69382	Cytochrome b559 subunit alpha						0.668716	0.0281229	0.646022	0.0402241	1.04183	0.117673	1.126	0.482319	0.671962	0.0622824
262	P69383	Cytochrome b559 subunit alpha	cytochrome b559 alpha subunit(psbE)	Spinacia oleracea	GO:0009767~photosynthetic electron transport chain,	GO:0009507~chloroplast,GO:0009523~photosystem II,GO:0009535~chloroplast thylakoid membrane,GO:0009539~photosystem II reaction center,GO:0016021~integral component of membrane,	GO:0005506~iron ion binding,GO:0009055~electron carrier activity,GO:0020037~heme binding,GO:0046872~metal ion binding,	0.668716	0.0281229	0.646022	0.0402241	1.04183	0.117673	1.126	0.482319	0.671962	0.0622824
263	P69556	Photosystem II protein D1	photosystem II protein D1(psbA)	Nicotiana tabacum	GO:0009635~response to herbicide,GO:0009772~photosynthetic electron transport in photosystem II,GO:0018298~protein-chromophore linkage,	GO:0009507~chloroplast,GO:0009523~photosystem II,GO:0009535~chloroplast thylakoid membrane,GO:0009536~plastid,GO:0016021~integral component of membrane,GO:0042651~thylakoid membrane,	GO:0005506~iron ion binding,GO:0010242~oxygen evolving activity,GO:0016168~chlorophyll binding,GO:0045156~electron transporter, transferring electrons within the cyclic electron transport pathway of photosynthesis activity,	0.691609	0.0226647	0.743971	0.0424711	1.099	0.38737	1.23284	0.244565	0.793299	0.201172
264	P69557	Photosystem II protein D1	photosystem II protein D1(psbA)	Lactuca sativa	GO:0009635~response to herbicide,GO:0009772~photosynthetic electron transport in photosystem II,GO:0018298~protein-chromophore linkage,	GO:0009523~photosystem II,GO:0009535~chloroplast thylakoid membrane,GO:0016021~integral component of membrane,	GO:0005506~iron ion binding,GO:0010242~oxygen evolving activity,GO:0016168~chlorophyll binding,GO:0045156~electron transporter, transferring electrons within the cyclic electron transport pathway of photosynthesis activity,	0.691609	0.0281229	0.743971	0.0402241	1.099	0.117673	1.23284	0.482319	0.793299	0.0622824
265	P69560	Photosystem II protein D1	photosystem II protein D1(psbA)	Spinacia oleracea	GO:0009635~response to herbicide,GO:0009772~photosynthetic electron transport in photosystem II,GO:0018298~protein-chromophore linkage,	GO:0009523~photosystem II,GO:0009535~chloroplast thylakoid membrane,GO:0016021~integral component of membrane,	GO:0005506~iron ion binding,GO:0010242~oxygen evolving activity,GO:0016168~chlorophyll binding,GO:0045156~electron transporter, transferring electrons within the cyclic electron transport pathway of photosynthesis activity,	0.691609	0.0226647	0.743971	0.0424711	1.099	0.38737	1.23284	0.244565	0.793299	0.201172
266	P69561	Photosystem II protein D1						0.691609	0.0281229	0.743971	0.0402241	1.099	0.117673	1.23284	0.482319	0.793299	0.0622824
267	P69562	Photosystem II protein D1						0.691609	0.0281229	0.743971	0.0402241	1.099	0.117673	1.23284	0.482319	0.793299	0.0622824
268	P69563	Photosystem II protein D1	PsbA(psbA)	Solanum nigrum	GO:0009635~response to herbicide,GO:0009772~photosynthetic electron transport in photosystem II,GO:0018298~protein-chromophore linkage,	GO:0009507~chloroplast,GO:0009523~photosystem II,GO:0009535~chloroplast thylakoid membrane,GO:0016021~integral component of membrane,	GO:0005506~iron ion binding,GO:0010242~oxygen evolving activity,GO:0016168~chlorophyll binding,GO:0045156~electron transporter, transferring electrons within the cyclic electron transport pathway of photosynthesis activity,	0.691609	0.0226647	0.743971	0.0424711	1.099	0.38737	1.23284	0.244565	0.793299	0.201172
269	P69564	Photosystem II protein D1	photosystem II protein D1(psbA)	Gossypium hirsutum	GO:0009635~response to herbicide,GO:0009772~photosynthetic electron transport in photosystem II,GO:0018298~protein-chromophore linkage,	GO:0009507~chloroplast,GO:0009523~photosystem II,GO:0009535~chloroplast thylakoid membrane,GO:0016021~integral component of membrane,	GO:0005506~iron ion binding,GO:0010242~oxygen evolving activity,GO:0016168~chlorophyll binding,GO:0045156~electron transporter, transferring electrons within the cyclic electron transport pathway of photosynthesis activity,	0.691609	0.0281229	0.743971	0.0402241	1.099	0.117673	1.23284	0.482319	0.793299	0.0622824
270	P69565	Photosystem II protein D1						0.691609	0.0281229	0.743971	0.0402241	1.099	0.117673	1.23284	0.482319	0.793299	0.0622824
271	P80261	NADH dehydrogenase [ubiquinone] iron-sulfur protein 3						1.09837	0.0226647	1.40127	0.0424711	1.19349	0.38737	1.63372	0.244565	1.34236	0.201172
272	P82658	Thylakoid lumenal 19 kDa protein, chloroplastic	thylakoid lumenal protein (Mog1/PsbP/DUF1795-like photosystem II reaction center PsbP family protein)(AT3G63540)	Arabidopsis thaliana	GO:0015979~photosynthesis,	GO:0009507~chloroplast,GO:0009543~chloroplast thylakoid lumen,GO:0009654~photosystem II oxygen evolving complex,GO:0019898~extrinsic component of membrane,	GO:0005509~calcium ion binding,	0.947987	0.0281312	0.899578	0.0407343	1.09071	0.11663	0.893793	0.482319	0.988471	0.0623859
273	P83483	ATP synthase subunit beta-1, mitochondrial	ATP synthase alpha/beta family protein(AT5G08670)	Arabidopsis thaliana	GO:0006979~response to oxidative stress,GO:0015986~ATP synthesis coupled proton transport,GO:0015991~ATP hydrolysis coupled proton transport,	GO:0000275~mitochondrial proton-transporting ATP synthase complex, catalytic core F(1),GO:0005739~mitochondrion,GO:0005747~mitochondrial respiratory chain complex I,GO:0005753~mitochondrial proton-transporting ATP synthase complex,GO:0005774~vacuolar membrane,GO:0005794~Golgi apparatus,GO:0005829~cytosol,GO:0005886~plasma membrane,GO:0009507~chloroplast,	GO:0005507~copper ion binding,GO:0005524~ATP binding,GO:0008270~zinc ion binding,GO:0046933~proton-transporting ATP synthase activity, rotational mechanism,GO:0050897~cobalt ion binding,	1.21167	0.0281229	1.27148	0.0402241	1.32349	0.117673	1.29499	0.482319	1.03371	0.0622824
274	P83484	ATP synthase subunit beta-2, mitochondrial	ATP synthase alpha/beta family protein(AT5G08690)	Arabidopsis thaliana	GO:0015986~ATP synthesis coupled proton transport,GO:0015991~ATP hydrolysis coupled proton transport,	GO:0000275~mitochondrial proton-transporting ATP synthase complex, catalytic core F(1),GO:0005730~nucleolus,GO:0005739~mitochondrion,GO:0005747~mitochondrial respiratory chain complex I,GO:0005753~mitochondrial proton-transporting ATP synthase complex,GO:0005794~Golgi apparatus,GO:0005829~cytosol,GO:0009941~chloroplast envelope,	GO:0005507~copper ion binding,GO:0005524~ATP binding,GO:0008266~poly(U) RNA binding,GO:0046933~proton-transporting ATP synthase activity, rotational mechanism,	1.21167	0.0281312	1.27148	0.0407343	1.32349	0.11663	1.29499	0.482319	1.03371	0.0623859
275	P83755	Photosystem II protein D1	photosystem II protein D1(psbA)	Arabidopsis thaliana	GO:0009635~response to herbicide,GO:0009772~photosynthetic electron transport in photosystem II,GO:0018298~protein-chromophore linkage,	GO:0009523~photosystem II,GO:0009535~chloroplast thylakoid membrane,GO:0016021~integral component of membrane,	GO:0005506~iron ion binding,GO:0010242~oxygen evolving activity,GO:0016168~chlorophyll binding,GO:0045156~electron transporter, transferring electrons within the cyclic electron transport pathway of photosynthesis activity,GO:0045157~electron transporter, transferring electrons within the noncyclic electron transport pathway of photosynthesis activity,	0.691609	0.0226647	0.743971	0.0424711	1.099	0.38737	1.23284	0.244565	0.793299	0.201172
276	P83756	Photosystem II protein D1	photosystem II protein D1(psbA)	Oenothera elata subsp. hookeri	GO:0009635~response to herbicide,GO:0009772~photosynthetic electron transport in photosystem II,GO:0018298~protein-chromophore linkage,	GO:0009523~photosystem II,GO:0009535~chloroplast thylakoid membrane,GO:0016021~integral component of membrane,	GO:0005506~iron ion binding,GO:0010242~oxygen evolving activity,GO:0016168~chlorophyll binding,GO:0045156~electron transporter, transferring electrons within the cyclic electron transport pathway of photosynthesis activity,	0.691609	0.0281229	0.743971	0.0402241	1.099	0.117673	1.23284	0.482319	0.793299	0.0622824
277	P92549	ATP synthase subunit alpha, mitochondrial	ATPase subunit 1(atp1)	Arabidopsis thaliana	GO:0015986~ATP synthesis coupled proton transport,GO:0015991~ATP hydrolysis coupled proton transport,	GO:0005739~mitochondrion,GO:0005743~mitochondrial inner membrane,GO:0045261~proton-transporting ATP synthase complex, catalytic core F(1),	GO:0005524~ATP binding,GO:0046933~proton-transporting ATP synthase activity, rotational mechanism,GO:0046961~proton-transporting ATPase activity, rotational mechanism,	1.43763	0.0281229	1.25807	0.0402241	1.43748	0.117673	1.48653	0.482319	1.22756	0.0622824
278	P92947	Monodehydroascorbate reductase, chloroplastic/mitochondrial	monodehydroascorbate reductase 6(MDAR6)	Arabidopsis thaliana	GO:0009409~response to cold,GO:0046686~response to cadmium ion,GO:0055114~oxidation-reduction process,	GO:0005739~mitochondrion,GO:0005829~cytosol,GO:0009507~chloroplast,GO:0009570~chloroplast stroma,GO:0010319~stromule,	GO:0005524~ATP binding,GO:0016491~oxidoreductase activity,GO:0016656~monodehydroascorbate reductase (NADH) activity,	1.14233	0.0281229	1.21348	0.0402241	1.28536	0.117673	1.61062	0.482319	1.16377	0.0622824
279	P93014	30S ribosomal protein S5, chloroplastic	Ribosomal protein S5 family protein(EMB3113)	Arabidopsis thaliana	GO:0006412~translation,GO:0009409~response to cold,GO:0009955~adaxial/abaxial pattern specification,GO:0032544~plastid translation,GO:0046686~response to cadmium ion,GO:1901259~chloroplast rRNA processing,	GO:0005622~intracellular,GO:0005634~nucleus,GO:0005763~mitochondrial small ribosomal subunit,GO:0005840~ribosome,GO:0009507~chloroplast,GO:0009534~chloroplast thylakoid,GO:0009535~chloroplast thylakoid membrane,GO:0009570~chloroplast stroma,GO:0009579~thylakoid,GO:0016020~membrane,GO:0022627~cytosolic small ribosomal subunit,	GO:0003735~structural constituent of ribosome,GO:0019843~rRNA binding,	0.661127	0.0281229	0.930215	0.0402241	0.966	0.117673	0.628335	0.482319	0.925724	0.0622824
280	P93338	NADP-dependent glyceraldehyde-3-phosphate dehydrogenase						0.903088	0.0226647	0.960348	0.0424711	0.965143	0.38737	1.00012	0.244565	0.915375	0.201172
281	P93431	Ribulose bisphosphate carboxylase/oxygenase activase, chloroplastic	ribulose bisphosphate carboxylase/oxygenase activase, chloroplastic(LOC4351224)	Oryza sativa Japonica Group		GO:0009570~chloroplast stroma,GO:0009579~thylakoid,	GO:0005524~ATP binding,GO:0046863~ribulose-1,5-bisphosphate carboxylase/oxygenase activator activity,	1.01693	0.0281229	1.07629	0.0402241	1.07834	0.117673	1.07735	0.482319	1.10976	0.0622824
282	P93819	Malate dehydrogenase 1, cytoplasmic	Lactate/malate dehydrogenase family protein(c-NAD-MDH1)	Arabidopsis thaliana	GO:0005975~carbohydrate metabolic process,GO:0006099~tricarboxylic acid cycle,GO:0006107~oxaloacetate metabolic process,GO:0006108~malate metabolic process,GO:0006734~NADH metabolic process,GO:0009651~response to salt stress,GO:0009735~response to cytokinin,GO:0010043~response to zinc ion,GO:0046686~response to cadmium ion,	GO:0005634~nucleus,GO:0005737~cytoplasm,GO:0005773~vacuole,GO:0005774~vacuolar membrane,GO:0005794~Golgi apparatus,GO:0005829~cytosol,GO:0005886~plasma membrane,GO:0009506~plasmodesma,GO:0009507~chloroplast,GO:0009570~chloroplast stroma,GO:0016020~membrane,GO:0048046~apoplast,	GO:0005515~protein binding,GO:0016615~malate dehydrogenase activity,GO:0030060~L-malate dehydrogenase activity,	0.984855	0.0281229	1.04375	0.0402241	1.0971	0.117673	1.37904	0.482319	1.17871	0.0622824
283	Q00326	Myrosinase	myrosinase(LOC106382674)	Brassica napus	GO:0005975~carbohydrate metabolic process,	GO:0005773~vacuole,	GO:0019137~thioglucosidase activity,GO:0046872~metal ion binding,	1.15293	0.0281229	1.24187	0.0402241	1.32329	0.117673	1.5352	0.482319	1.4159	0.0622824
284	Q01366	Photosystem II protein D1	photosystem II protein D1(psbA)	Phaseolus vulgaris	GO:0009635~response to herbicide,GO:0009772~photosynthetic electron transport in photosystem II,GO:0018298~protein-chromophore linkage,	GO:0009507~chloroplast,GO:0009523~photosystem II,GO:0009535~chloroplast thylakoid membrane,GO:0016021~integral component of membrane,	GO:0005506~iron ion binding,GO:0010242~oxygen evolving activity,GO:0016168~chlorophyll binding,GO:0045156~electron transporter, transferring electrons within the cyclic electron transport pathway of photosynthesis activity,	0.691609	0.0281229	0.743971	0.0402241	1.099	0.117673	1.23284	0.482319	0.793299	0.0622824
285	Q01667	Chlorophyll a-b binding protein 6, chloroplastic	chlorophyll a-b binding protein 6(LHCA1)	Arabidopsis thaliana	GO:0009409~response to cold,GO:0009637~response to blue light,GO:0009644~response to high light intensity,GO:0009645~response to low light intensity stimulus,GO:0009765~photosynthesis, light harvesting,GO:0009768~photosynthesis, light harvesting in photosystem I,GO:0010114~response to red light,GO:0010218~response to far red light,GO:0015979~photosynthesis,GO:0018298~protein-chromophore linkage,	GO:0009507~chloroplast,GO:0009522~photosystem I,GO:0009523~photosystem II,GO:0009534~chloroplast thylakoid,GO:0009535~chloroplast thylakoid membrane,GO:0009579~thylakoid,GO:0009941~chloroplast envelope,GO:0010287~plastoglobule,GO:0016020~membrane,GO:0016021~integral component of membrane,GO:0030076~light-harvesting complex,	GO:0005515~protein binding,GO:0016168~chlorophyll binding,GO:0031409~pigment binding,GO:0046872~metal ion binding,	0.991429	0.0226647	0.944925	0.0424711	0.949952	0.38737	1.10167	0.244565	0.998015	0.201172
286	Q01908	ATP synthase gamma chain 1, chloroplastic	ATPase, F1 complex, gamma subunit protein(ATPC1)	Arabidopsis thaliana	GO:0006754~ATP biosynthetic process,GO:0009772~photosynthetic electron transport in photosystem II,GO:0015986~ATP synthesis coupled proton transport,	GO:0009507~chloroplast,GO:0009534~chloroplast thylakoid,GO:0009535~chloroplast thylakoid membrane,GO:0009544~chloroplast ATP synthase complex,GO:0009579~thylakoid,GO:0009941~chloroplast envelope,GO:0016020~membrane,GO:0045261~proton-transporting ATP synthase complex, catalytic core F(1),	GO:0030234~enzyme regulator activity,GO:0046933~proton-transporting ATP synthase activity, rotational mechanism,GO:0046961~proton-transporting ATPase activity, rotational mechanism,	1.0005	0.0281229	0.956003	0.0402241	0.915027	0.117673	0.951447	0.482319	1.16533	0.0622824
287	Q02028	Stromal 70 kDa heat shock-related protein, chloroplastic						0.910519	0.0281312	0.862513	0.0407343	1.36343	0.11663	0.9289	0.482319	1.20991	0.0623859
288	Q02245	Tubulin alpha-5 chain	alpha tubulin 5(tua5)	Zea mays	GO:0007017~microtubule-based process,	GO:0005737~cytoplasm,GO:0005874~microtubule,	GO:0003924~GTPase activity,GO:0005200~structural constituent of cytoskeleton,GO:0005525~GTP binding,	0.952034	0.0226647	0.884256	0.0424711	1.47539	0.38737	0.793541	0.244565	1.2546	0.201172
289	Q05431	L-ascorbate peroxidase 1, cytosolic	ascorbate peroxidase 1(APX1)	Arabidopsis thaliana	GO:0000302~response to reactive oxygen species,GO:0006979~response to oxidative stress,GO:0009408~response to heat,GO:0009651~response to salt stress,GO:0009735~response to cytokinin,GO:0009793~embryo development ending in seed dormancy,GO:0034599~cellular response to oxidative stress,GO:0042744~hydrogen peroxide catabolic process,GO:0046686~response to cadmium ion,GO:0055114~oxidation-reduction …	GO:0005618~cell wall,GO:0005737~cytoplasm,GO:0005794~Golgi apparatus,GO:0005829~cytosol,GO:0005886~plasma membrane,GO:0009506~plasmodesma,GO:0009507~chloroplast,GO:0009570~chloroplast stroma,	GO:0004130~cytochrome-c peroxidase activity,GO:0004601~peroxidase activity,GO:0016688~L-ascorbate peroxidase activity,GO:0020037~heme binding,GO:0046872~metal ion binding,	1.09629	0.0281229	0.651949	0.0402241	1.18564	0.117673	0.760097	0.482319	1.03759	0.0622824
290	Q05758	Ketol-acid reductoisomerase, chloroplastic	ketol-acid reductoisomerase(AT3G58610)	Arabidopsis thaliana	GO:0008652~cellular amino acid biosynthetic process,GO:0009082~branched-chain amino acid biosynthetic process,GO:0009097~isoleucine biosynthetic process,GO:0009099~valine biosynthetic process,GO:0046686~response to cadmium ion,GO:0055114~oxidation-reduction process,	GO:0005618~cell wall,GO:0005739~mitochondrion,GO:0005829~cytosol,GO:0009507~chloroplast,GO:0009536~plastid,GO:0009570~chloroplast stroma,GO:0009941~chloroplast envelope,GO:0048046~apoplast,	GO:0004455~ketol-acid reductoisomerase activity,GO:0005507~copper ion binding,GO:0046872~metal ion binding,	1.02671	0.0323339	0.944612	0.0154704	1.02244	0.237246	0.959427	0.212639	1.03325	0.136477
291	Q06396	ADP-ribosylation factor 1	ADP-ribosylation factor 1(LOC4327591)	Oryza sativa Japonica Group	GO:0006886~intracellular protein transport,GO:0007264~small GTPase mediated signal transduction,GO:0015031~protein transport,GO:0016192~vesicle-mediated transport,	GO:0005794~Golgi apparatus,	GO:0005215~transporter activity,GO:0005525~GTP binding,	1.27329	0.0281229	1.30623	0.0402241	1.0278	0.117673	1.35999	0.482319	1.23702	0.0622824
292	Q06611	Aquaporin PIP1-2	plasma membrane intrinsic protein 1B(PIP1B)	Arabidopsis thaliana	GO:0006810~transport,GO:0006833~water transport,GO:0009414~response to water deprivation,GO:0009651~response to salt stress,GO:0009992~cellular water homeostasis,GO:0015670~carbon dioxide transport,GO:0034220~ion transmembrane transport,	GO:0005773~vacuole,GO:0005886~plasma membrane,GO:0005887~integral component of plasma membrane,GO:0009506~plasmodesma,GO:0009507~chloroplast,GO:0016020~membrane,GO:0016021~integral component of membrane,GO:0046658~anchored component of plasma membrane,	GO:0005215~transporter activity,GO:0015250~water channel activity,GO:0015254~glycerol channel activity,	0.642319	0.000230276	0.66554	0.0707249	1.0481	0.113286	0.953549	0.000316468	0.909922	0.0076199
293	Q06FN8	Cytochrome b6	cytochrome b6(petB)	Pelargonium x hortorum	GO:0015979~photosynthesis,GO:0022904~respiratory electron transport chain,	GO:0009535~chloroplast thylakoid membrane,GO:0009536~plastid,GO:0016021~integral component of membrane,GO:0042651~thylakoid membrane,	GO:0005506~iron ion binding,GO:0016491~oxidoreductase activity,GO:0020037~heme binding,GO:0045158~electron transporter, transferring electrons within cytochrome b6/f complex of photosystem II activity,	0.872266	0.0400815	0.85439	0.314518	1.04623	0.335237	0.901412	0.000401349	0.903474	0.229355
294	Q06FW0	Photosystem II CP43 reaction center protein	photosystem II 44 kDa protein(psbC)	Pelargonium x hortorum	GO:0009772~photosynthetic electron transport in photosystem II,GO:0018298~protein-chromophore linkage,	GO:0009523~photosystem II,GO:0009535~chloroplast thylakoid membrane,GO:0009536~plastid,GO:0016021~integral component of membrane,GO:0042651~thylakoid membrane,	GO:0016168~chlorophyll binding,GO:0045156~electron transporter, transferring electrons within the cyclic electron transport pathway of photosynthesis activity,GO:0046872~metal ion binding,	0.628002	0.00263619	0.734172	0.118947	1.08994	0.086415	1.00443	0.00703108	0.744145	0.182071
295	Q06FY1	Photosystem II protein D1	photosystem II protein D1(psbA)	Pelargonium x hortorum	GO:0009635~response to herbicide,GO:0009772~photosynthetic electron transport in photosystem II,GO:0018298~protein-chromophore linkage,	GO:0009523~photosystem II,GO:0009535~chloroplast thylakoid membrane,GO:0016021~integral component of membrane,	GO:0005506~iron ion binding,GO:0010242~oxygen evolving activity,GO:0016168~chlorophyll binding,GO:0045156~electron transporter, transferring electrons within the cyclic electron transport pathway of photosynthesis activity,	0.691609	0.00333474	0.743971	0.0596538	1.099	0.0485598	1.23284	0.326003	0.793299	0.0675153
296	Q06GW7	Cytochrome b6	cytochrome b6(petB)	Drimys granadensis	GO:0015979~photosynthesis,GO:0022904~respiratory electron transport chain,	GO:0009535~chloroplast thylakoid membrane,GO:0016021~integral component of membrane,	GO:0005506~iron ion binding,GO:0016491~oxidoreductase activity,GO:0020037~heme binding,GO:0045158~electron transporter, transferring electrons within cytochrome b6/f complex of photosystem II activity,	0.872266	0.0163456	0.85439	0.113541	1.04623	0.151045	0.901412	0.131723	0.903474	0.0416672
297	Q06H01	Photosystem II CP43 reaction center protein	photosystem II 44 kDa protein(psbC)	Drimys granadensis	GO:0009772~photosynthetic electron transport in photosystem II,GO:0018298~protein-chromophore linkage,	GO:0009523~photosystem II,GO:0009535~chloroplast thylakoid membrane,GO:0016021~integral component of membrane,	GO:0016168~chlorophyll binding,GO:0045156~electron transporter, transferring electrons within the cyclic electron transport pathway of photosynthesis activity,GO:0046872~metal ion binding,	0.628002	0.0163456	0.734172	0.113541	1.08994	0.151045	1.00443	0.131723	0.744145	0.0416672
298	Q06RD5	Photosystem II CP43 reaction center protein	photosystem II 44 kDa protein(psbC)	Jasminum nudiflorum	GO:0009772~photosynthetic electron transport in photosystem II,GO:0018298~protein-chromophore linkage,	GO:0009523~photosystem II,GO:0009535~chloroplast thylakoid membrane,GO:0016021~integral component of membrane,	GO:0016168~chlorophyll binding,GO:0045156~electron transporter, transferring electrons within the cyclic electron transport pathway of photosynthesis activity,GO:0046872~metal ion binding,	0.628002	0.0163456	0.734172	0.113541	1.08994	0.151045	1.00443	0.131723	0.744145	0.0416672
299	Q06RD6	Photosystem II D2 protein	photosystem II protein D2(psbD)	Jasminum nudiflorum	GO:0009772~photosynthetic electron transport in photosystem II,GO:0018298~protein-chromophore linkage,	GO:0009523~photosystem II,GO:0009535~chloroplast thylakoid membrane,GO:0016021~integral component of membrane,	GO:0005506~iron ion binding,GO:0016168~chlorophyll binding,GO:0016491~oxidoreductase activity,GO:0045156~electron transporter, transferring electrons within the cyclic electron transport pathway of photosynthesis activity,	0.903918	0.0163456	0.803171	0.113541	1.0481	0.151045	1.00443	0.131723	0.909922	0.0416672
300	Q06RF1	Photosystem II protein D1	photosystem II protein D1(psbA)	Jasminum nudiflorum	GO:0009635~response to herbicide,GO:0009772~photosynthetic electron transport in photosystem II,GO:0018298~protein-chromophore linkage,	GO:0009523~photosystem II,GO:0009535~chloroplast thylakoid membrane,GO:0016021~integral component of membrane,	GO:0005506~iron ion binding,GO:0010242~oxygen evolving activity,GO:0016168~chlorophyll binding,GO:0045156~electron transporter, transferring electrons within the cyclic electron transport pathway of photosynthesis activity,	0.691609	0.0163456	0.743971	0.113541	1.099	0.151045	1.23284	0.131723	0.793299	0.0416672
301	Q07204	Fructose-1,6-bisphosphatase, chloroplastic	fructose-1,6-bisphosphatase, chloroplastic(LOC106421663)	Brassica napus	GO:0006001~fructose catabolic process,GO:0019253~reductive pentose-phosphate cycle,	GO:0009570~chloroplast stroma,	GO:0042132~fructose 1,6-bisphosphate 1-phosphatase activity,GO:0046872~metal ion binding,	0.823181	0.0163456	0.71179	0.113541	0.934867	0.151045	0.777293	0.131723	0.933828	0.0416672
302	Q07473	Chlorophyll a-b binding protein CP29.1, chloroplastic	light harvesting complex photosystem II(LHCB4.1)	Arabidopsis thaliana	GO:0009637~response to blue light,GO:0009765~photosynthesis, light harvesting,GO:0009768~photosynthesis, light harvesting in photosystem I,GO:0010114~response to red light,GO:0010218~response to far red light,GO:0015979~photosynthesis,GO:0018298~protein-chromophore linkage,	GO:0009507~chloroplast,GO:0009522~photosystem I,GO:0009523~photosystem II,GO:0009534~chloroplast thylakoid,GO:0009535~chloroplast thylakoid membrane,GO:0009579~thylakoid,GO:0009941~chloroplast envelope,GO:0010287~plastoglobule,GO:0016020~membrane,GO:0016021~integral component of membrane,GO:0030076~light-harvesting complex,	GO:0016168~chlorophyll binding,GO:0031409~pigment binding,GO:0046872~metal ion binding,	0.971952	0.0163456	0.942045	0.113541	0.858547	0.151045	0.893057	0.131723	0.994973	0.0416672
303	Q08112	40S ribosomal protein S15-1	ribosomal protein S15A(RPS15A)	Arabidopsis thaliana	GO:0006412~translation,	GO:0005618~cell wall,GO:0005739~mitochondrion,GO:0005774~vacuolar membrane,GO:0005794~Golgi apparatus,GO:0005829~cytosol,GO:0005840~ribosome,GO:0005886~plasma membrane,GO:0009506~plasmodesma,GO:0009507~chloroplast,GO:0016020~membrane,GO:0022626~cytosolic ribosome,GO:0022627~cytosolic small ribosomal subunit,	GO:0003735~structural constituent of ribosome,	0.679795	0.0163456	0.647909	0.113541	0.788227	0.151045	0.527526	0.131723	0.731185	0.0416672
304	Q09FW5	Photosystem II CP43 reaction center protein	photosystem II 44 kDa protein(psbC)	Nandina domestica	GO:0009772~photosynthetic electron transport in photosystem II,GO:0018298~protein-chromophore linkage,	GO:0009523~photosystem II,GO:0009535~chloroplast thylakoid membrane,GO:0016021~integral component of membrane,	GO:0016168~chlorophyll binding,GO:0045156~electron transporter, transferring electrons within the cyclic electron transport pathway of photosynthesis activity,GO:0046872~metal ion binding,	0.626957	0.0163456	0.733246	0.113541	1.08913	0.151045	1.00443	0.131723	0.743979	0.0416672
305	Q09FW6	Photosystem II D2 protein	photosystem II protein D2(psbD)	Nandina domestica	GO:0009772~photosynthetic electron transport in photosystem II,GO:0018298~protein-chromophore linkage,	GO:0009523~photosystem II,GO:0009535~chloroplast thylakoid membrane,GO:0016021~integral component of membrane,	GO:0005506~iron ion binding,GO:0016168~chlorophyll binding,GO:0016491~oxidoreductase activity,GO:0045156~electron transporter, transferring electrons within the cyclic electron transport pathway of photosynthesis activity,	0.903918	0.0163456	0.803171	0.113541	1.0481	0.151045	1.00443	0.131723	0.909922	0.0416672
306	Q09G50	Photosystem II CP43 reaction center protein	photosystem II 44 kDa protein(psbC)	Platanus occidentalis	GO:0009772~photosynthetic electron transport in photosystem II,GO:0018298~protein-chromophore linkage,	GO:0009523~photosystem II,GO:0009535~chloroplast thylakoid membrane,GO:0016021~integral component of membrane,	GO:0016168~chlorophyll binding,GO:0045156~electron transporter, transferring electrons within the cyclic electron transport pathway of photosynthesis activity,GO:0046872~metal ion binding,	0.626957	0.0163456	0.733246	0.113541	1.08913	0.151045	1.00443	0.131723	0.743979	0.0416672
307	Q09G66	Photosystem II protein D1	photosystem II protein D1(psbA)	Platanus occidentalis	GO:0009635~response to herbicide,GO:0009772~photosynthetic electron transport in photosystem II,GO:0018298~protein-chromophore linkage,	GO:0009507~chloroplast,GO:0009523~photosystem II,GO:0009535~chloroplast thylakoid membrane,GO:0016021~integral component of membrane,	GO:0005506~iron ion binding,GO:0010242~oxygen evolving activity,GO:0016168~chlorophyll binding,GO:0045156~electron transporter, transferring electrons within the cyclic electron transport pathway of photosynthesis activity,	0.691609	0.0163456	0.743971	0.113541	1.099	0.151045	1.23284	0.131723	0.793299	0.0416672
308	Q09MI2	Photosystem II CP43 reaction center protein	photosystem II 44 kDa protein(psbC)	Citrus sinensis	GO:0009772~photosynthetic electron transport in photosystem II,GO:0018298~protein-chromophore linkage,	GO:0009523~photosystem II,GO:0009535~chloroplast thylakoid membrane,GO:0016021~integral component of membrane,	GO:0016168~chlorophyll binding,GO:0045156~electron transporter, transferring electrons within the cyclic electron transport pathway of photosynthesis activity,GO:0046872~metal ion binding,	0.630178	0.0163456	0.735404	0.113541	1.0901	0.151045	1.00443	0.131723	0.745215	0.0416672
309	Q09MI3	Photosystem II D2 protein	photosystem II protein D2(psbD)	Citrus sinensis	GO:0009772~photosynthetic electron transport in photosystem II,GO:0018298~protein-chromophore linkage,	GO:0009523~photosystem II,GO:0009535~chloroplast thylakoid membrane,GO:0016021~integral component of membrane,	GO:0005506~iron ion binding,GO:0016168~chlorophyll binding,GO:0016491~oxidoreductase activity,GO:0045156~electron transporter, transferring electrons within the cyclic electron transport pathway of photosynthesis activity,	0.903918	0.0163456	0.803171	0.113541	1.0481	0.151045	1.00443	0.131723	0.909922	0.0416672
310	Q09X21	Photosystem II CP43 reaction center protein	photosystem II 44 kDa protein(psbC)	Morus indica	GO:0009772~photosynthetic electron transport in photosystem II,GO:0018298~protein-chromophore linkage,	GO:0009523~photosystem II,GO:0009535~chloroplast thylakoid membrane,GO:0016021~integral component of membrane,	GO:0016168~chlorophyll binding,GO:0045156~electron transporter, transferring electrons within the cyclic electron transport pathway of photosynthesis activity,GO:0046872~metal ion binding,	0.628002	0.0163456	0.734172	0.113541	1.08994	0.151045	1.00443	0.131723	0.744145	0.0416672
311	Q0G9M3	Photosystem II CP43 reaction center protein	photosystem II 44 kDa protein(psbC)	Liriodendron tulipifera	GO:0009772~photosynthetic electron transport in photosystem II,GO:0018298~protein-chromophore linkage,	GO:0009523~photosystem II,GO:0009535~chloroplast thylakoid membrane,GO:0016021~integral component of membrane,	GO:0016168~chlorophyll binding,GO:0045156~electron transporter, transferring electrons within the cyclic electron transport pathway of photosynthesis activity,GO:0046872~metal ion binding,	0.628002	0.0163456	0.734172	0.113541	1.08994	0.151045	1.00443	0.131723	0.744145	0.0416672
312	Q0G9W6	Photosystem II CP43 reaction center protein	photosystem II 44 kDa protein(psbC)	Daucus carota	GO:0009772~photosynthetic electron transport in photosystem II,GO:0018298~protein-chromophore linkage,	GO:0009523~photosystem II,GO:0009535~chloroplast thylakoid membrane,GO:0016021~integral component of membrane,	GO:0016168~chlorophyll binding,GO:0045156~electron transporter, transferring electrons within the cyclic electron transport pathway of photosynthesis activity,GO:0046872~metal ion binding,	0.628002	0.0163456	0.734172	0.113541	1.08994	0.151045	1.00443	0.131723	0.744145	0.0416672
313	Q0G9W7	Photosystem II D2 protein	photosystem II protein D2(psbD)	Daucus carota	GO:0009772~photosynthetic electron transport in photosystem II,GO:0018298~protein-chromophore linkage,	GO:0009523~photosystem II,GO:0009535~chloroplast thylakoid membrane,GO:0016021~integral component of membrane,	GO:0005506~iron ion binding,GO:0016168~chlorophyll binding,GO:0016491~oxidoreductase activity,GO:0045156~electron transporter, transferring electrons within the cyclic electron transport pathway of photosynthesis activity,	0.903918	0.0163456	0.803171	0.113541	1.0481	0.151045	1.00443	0.131723	0.909922	0.0416672
314	Q0G9Y2	Photosystem II protein D1	photosystem II protein D1(psbA)	Daucus carota	GO:0009635~response to herbicide,GO:0009772~photosynthetic electron transport in photosystem II,GO:0018298~protein-chromophore linkage,	GO:0009507~chloroplast,GO:0009523~photosystem II,GO:0009535~chloroplast thylakoid membrane,GO:0016021~integral component of membrane,	GO:0005506~iron ion binding,GO:0010242~oxygen evolving activity,GO:0016168~chlorophyll binding,GO:0045156~electron transporter, transferring electrons within the cyclic electron transport pathway of photosynthesis activity,	0.691609	0.0163456	0.743971	0.113541	1.099	0.151045	1.23284	0.131723	0.793299	0.0416672
315	Q0WL56	Elongation factor 1-alpha 3	GTP binding Elongation factor Tu family protein(AT5G60390)	Arabidopsis thaliana	GO:0006414~translational elongation,GO:0046686~response to cadmium ion,	GO:0005622~intracellular,GO:0005634~nucleus,GO:0005730~nucleolus,GO:0005737~cytoplasm,GO:0005739~mitochondrion,GO:0005773~vacuole,GO:0005774~vacuolar membrane,GO:0005794~Golgi apparatus,GO:0005829~cytosol,GO:0005886~plasma membrane,GO:0009506~plasmodesma,GO:0009507~chloroplast,GO:0016020~membrane,	GO:0003746~translation elongation factor activity,GO:0003924~GTPase activity,GO:0005516~calmodulin binding,GO:0005525~GTP binding,	1.22649	0.00548627	1.30026	0.0775822	1.63329	0.138271	1.15079	0.482319	1.66092	0.0185802
316	Q0WNJ6	Clathrin heavy chain 1	Clathrin, heavy chain(AT3G11130)	Arabidopsis thaliana	GO:0006886~intracellular protein transport,GO:0006897~endocytosis,GO:0016192~vesicle-mediated transport,	GO:0005773~vacuole,GO:0005774~vacuolar membrane,GO:0005794~Golgi apparatus,GO:0005829~cytosol,GO:0005886~plasma membrane,GO:0009506~plasmodesma,GO:0030130~clathrin coat of trans-Golgi network vesicle,GO:0030132~clathrin coat of coated pit,	GO:0005198~structural molecule activity,	0.981469	0.0163456	1.13633	0.113541	1.0013	0.151045	0.244181	0.131723	0.4838	0.0416672
317	Q0WNZ5	5-methyltetrahydropteroyltriglutamate--homocysteine methyltransferase 3, chloroplastic	methionine synthase 3(MS3)	Arabidopsis thaliana	GO:0009086~methionine biosynthetic process,GO:0032259~methylation,GO:0050667~homocysteine metabolic process,	GO:0005576~extracellular region,GO:0005829~cytosol,GO:0009507~chloroplast,	GO:0003871~5-methyltetrahydropteroyltriglutamate-homocysteine S-methyltransferase activity,GO:0008270~zinc ion binding,GO:0008705~methionine synthase activity,	0.955242	0.0163456	0.856613	0.113541	1.0503	0.151045	1.06146	0.131723	0.90565	0.0416672
318	Q0ZJ24	Photosystem II CP43 reaction center protein	PSII 43 kDa protein(psbC)	Vitis vinifera	GO:0009772~photosynthetic electron transport in photosystem II,GO:0018298~protein-chromophore linkage,	GO:0009523~photosystem II,GO:0009535~chloroplast thylakoid membrane,GO:0016021~integral component of membrane,	GO:0016168~chlorophyll binding,GO:0045156~electron transporter, transferring electrons within the cyclic electron transport pathway of photosynthesis activity,GO:0046872~metal ion binding,	0.628002	0.00310192	0.734172	0.0964666	1.08994	0.095702	1.00443	0.317725	0.744145	0.0324231
319	Q14FG1	Photosystem II CP43 reaction center protein	photosystem II 44 kDa protein(psbC)	Populus alba	GO:0009772~photosynthetic electron transport in photosystem II,GO:0018298~protein-chromophore linkage,	GO:0009523~photosystem II,GO:0009535~chloroplast thylakoid membrane,GO:0016021~integral component of membrane,	GO:0016168~chlorophyll binding,GO:0045156~electron transporter, transferring electrons within the cyclic electron transport pathway of photosynthesis activity,GO:0046872~metal ion binding,	0.628002	0.0163456	0.734172	0.113541	1.08994	0.151045	1.00443	0.131723	0.744145	0.0416672
320	Q14FH6	Photosystem II protein D1	photosystem II protein D1(psbA)	Populus alba	GO:0009635~response to herbicide,GO:0009772~photosynthetic electron transport in photosystem II,GO:0018298~protein-chromophore linkage,	GO:0009507~chloroplast,GO:0009523~photosystem II,GO:0009535~chloroplast thylakoid membrane,GO:0016021~integral component of membrane,	GO:0005506~iron ion binding,GO:0010242~oxygen evolving activity,GO:0016168~chlorophyll binding,GO:0045156~electron transporter, transferring electrons within the cyclic electron transport pathway of photosynthesis activity,	0.691609	0.0163456	0.743971	0.113541	1.099	0.151045	1.23284	0.131723	0.793299	0.0416672
321	Q1KXS9	Cytochrome b6	cytochrome b6(petB)	Helianthus annuus	GO:0015979~photosynthesis,GO:0022904~respiratory electron transport chain,	GO:0009507~chloroplast,GO:0009535~chloroplast thylakoid membrane,GO:0009536~plastid,GO:0016021~integral component of membrane,GO:0042651~thylakoid membrane,	GO:0005506~iron ion binding,GO:0016491~oxidoreductase activity,GO:0020037~heme binding,GO:0045158~electron transporter, transferring electrons within cytochrome b6/f complex of photosystem II activity,	0.872266	0.0163456	0.85439	0.113541	1.04623	0.151045	0.901412	0.131723	0.903474	0.0416672
322	Q1KXW3	Photosystem II CP43 reaction center protein	PSII 43 kDa protein(psbC)	Helianthus annuus	GO:0009772~photosynthetic electron transport in photosystem II,GO:0018298~protein-chromophore linkage,	GO:0009523~photosystem II,GO:0009535~chloroplast thylakoid membrane,GO:0009536~plastid,GO:0016021~integral component of membrane,GO:0042651~thylakoid membrane,	GO:0016168~chlorophyll binding,GO:0045156~electron transporter, transferring electrons within the cyclic electron transport pathway of photosynthesis activity,GO:0046872~metal ion binding,	0.628002	0.0163456	0.734172	0.113541	1.08994	0.151045	1.00443	0.131723	0.744145	0.0416672
323	Q1KXX9	Photosystem II protein D1	photosystem II protein D1(psbA)	Helianthus annuus	GO:0009635~response to herbicide,GO:0009772~photosynthetic electron transport in photosystem II,GO:0018298~protein-chromophore linkage,	GO:0009507~chloroplast,GO:0009523~photosystem II,GO:0009535~chloroplast thylakoid membrane,GO:0016021~integral component of membrane,GO:0042651~thylakoid membrane,	GO:0005506~iron ion binding,GO:0010242~oxygen evolving activity,GO:0016168~chlorophyll binding,GO:0045156~electron transporter, transferring electrons within the cyclic electron transport pathway of photosynthesis activity,	0.691609	0.0163456	0.743971	0.113541	1.099	0.151045	1.23284	0.131723	0.793299	0.0416672
324	Q1WIQ6	NADP-dependent glyceraldehyde-3-phosphate dehydrogenase	aldehyde dehydrogenase 11A3(ALDH11A3)	Arabidopsis thaliana	GO:0055114~oxidation-reduction process,	GO:0005737~cytoplasm,	GO:0004028~3-chloroallyl aldehyde dehydrogenase activity,GO:0004029~aldehyde dehydrogenase (NAD) activity,GO:0004777~succinate-semialdehyde dehydrogenase (NAD+) activity,GO:0008886~glyceraldehyde-3-phosphate dehydrogenase (NADP+) (non-phosphorylating) activity,GO:0009013~succinate-semialdehyde dehydrogenase [NAD(P)+] activity,GO:0016620~oxidoreductase activity, acting on the aldehyde or oxo group…	1.02498	0.0163456	1.74605	0.113541	1.3225	0.151045	1.80699	0.131723	2.00253	0.0416672
325	Q2L901	Photosystem II CP43 reaction center protein	PSII 43 kDa protein(psbC)	Gossypium hirsutum	GO:0009772~photosynthetic electron transport in photosystem II,GO:0018298~protein-chromophore linkage,	GO:0009523~photosystem II,GO:0009535~chloroplast thylakoid membrane,GO:0016021~integral component of membrane,	GO:0016168~chlorophyll binding,GO:0045156~electron transporter, transferring electrons within the cyclic electron transport pathway of photosynthesis activity,GO:0046872~metal ion binding,	0.628002	0.0163456	0.734172	0.113541	1.08994	0.151045	1.00443	0.131723	0.744145	0.0416672
326	Q2L925	Cytochrome b559 subunit alpha	cytochrome b559 alpha subunit(psbE)	Gossypium hirsutum	GO:0009767~photosynthetic electron transport chain,	GO:0009535~chloroplast thylakoid membrane,GO:0009539~photosystem II reaction center,GO:0016021~integral component of membrane,	GO:0005506~iron ion binding,GO:0009055~electron carrier activity,GO:0020037~heme binding,	0.668716	0.0163456	0.646022	0.113541	1.04183	0.151045	1.126	0.131723	0.671962	0.0416672
327	Q2MI71	Cytochrome b6	cytochrome b6(petB)	Solanum lycopersicum	GO:0015979~photosynthesis,GO:0022904~respiratory electron transport chain,	GO:0009507~chloroplast,GO:0009535~chloroplast thylakoid membrane,GO:0016021~integral component of membrane,	GO:0005506~iron ion binding,GO:0016491~oxidoreductase activity,GO:0020037~heme binding,GO:0045158~electron transporter, transferring electrons within cytochrome b6/f complex of photosystem II activity,	0.872266	0.0163456	0.85439	0.113541	1.04623	0.151045	0.901412	0.131723	0.903474	0.0416672
328	Q2MIA4	Photosystem II CP43 reaction center protein	photosystem II CP43 chlorophyll apoprotein(psbC)	Solanum lycopersicum	GO:0009772~photosynthetic electron transport in photosystem II,GO:0018298~protein-chromophore linkage,	GO:0009523~photosystem II,GO:0009535~chloroplast thylakoid membrane,GO:0016021~integral component of membrane,	GO:0016168~chlorophyll binding,GO:0045156~electron transporter, transferring electrons within the cyclic electron transport pathway of photosynthesis activity,GO:0046872~metal ion binding,	0.628002	0.0163456	0.734172	0.113541	1.08994	0.151045	1.00443	0.131723	0.744145	0.0416672
329	Q2MIC0	Photosystem II protein D1	photosystem II protein D1(psbA)	Solanum lycopersicum	GO:0009635~response to herbicide,GO:0009772~photosynthetic electron transport in photosystem II,GO:0018298~protein-chromophore linkage,	GO:0009507~chloroplast,GO:0009523~photosystem II,GO:0009535~chloroplast thylakoid membrane,GO:0009536~plastid,GO:0016021~integral component of membrane,	GO:0005506~iron ion binding,GO:0010242~oxygen evolving activity,GO:0016168~chlorophyll binding,GO:0045156~electron transporter, transferring electrons within the cyclic electron transport pathway of photosynthesis activity,GO:0045157~electron transporter, transferring electrons within the noncyclic electron transport pathway of photosynthesis activity,	0.691609	0.0163456	0.743971	0.113541	1.099	0.151045	1.23284	0.131723	0.793299	0.0416672
330	Q2MIF8	Cytochrome b6	cytochrome b6(petB)	Solanum bulbocastanum	GO:0015979~photosynthesis,GO:0022904~respiratory electron transport chain,	GO:0009535~chloroplast thylakoid membrane,GO:0016021~integral component of membrane,	GO:0005506~iron ion binding,GO:0016491~oxidoreductase activity,GO:0020037~heme binding,GO:0045158~electron transporter, transferring electrons within cytochrome b6/f complex of photosystem II activity,	0.872266	0.0163456	0.85439	0.113541	1.04623	0.151045	0.901412	0.131723	0.903474	0.0416672
331	Q2MIJ1	Photosystem II CP43 reaction center protein	PSII 43 kDa protein(psbC)	Solanum bulbocastanum	GO:0009772~photosynthetic electron transport in photosystem II,GO:0018298~protein-chromophore linkage,	GO:0009523~photosystem II,GO:0009535~chloroplast thylakoid membrane,GO:0016021~integral component of membrane,	GO:0016168~chlorophyll binding,GO:0045156~electron transporter, transferring electrons within the cyclic electron transport pathway of photosynthesis activity,GO:0046872~metal ion binding,	0.628002	0.0163456	0.734172	0.113541	1.08994	0.151045	1.00443	0.131723	0.744145	0.0416672
332	Q2MIK7	Photosystem II protein D1	photosystem II protein D1(psbA)	Solanum bulbocastanum	GO:0009635~response to herbicide,GO:0009772~photosynthetic electron transport in photosystem II,GO:0018298~protein-chromophore linkage,	GO:0009507~chloroplast,GO:0009523~photosystem II,GO:0009535~chloroplast thylakoid membrane,GO:0016021~integral component of membrane,	GO:0005506~iron ion binding,GO:0010242~oxygen evolving activity,GO:0016168~chlorophyll binding,GO:0045156~electron transporter, transferring electrons within the cyclic electron transport pathway of photosynthesis activity,	0.691609	0.0163456	0.743971	0.113541	1.099	0.151045	1.23284	0.131723	0.793299	0.0416672
333	Q2PMT9	Photosystem II CP43 reaction center protein	PSII 43 kDa protein(psbC)	Glycine max	GO:0009772~photosynthetic electron transport in photosystem II,GO:0018298~protein-chromophore linkage,	GO:0009523~photosystem II,GO:0009535~chloroplast thylakoid membrane,GO:0016021~integral component of membrane,	GO:0016168~chlorophyll binding,GO:0045156~electron transporter, transferring electrons within the cyclic electron transport pathway of photosynthesis activity,GO:0046872~metal ion binding,	0.628002	0.0163456	0.734172	0.113541	1.08994	0.151045	1.00443	0.131723	0.744145	0.0416672
334	Q2QDA8	Photosystem II protein D1	photosystem II protein D1(psbA)	Cucumis sativus	GO:0009635~response to herbicide,GO:0009772~photosynthetic electron transport in photosystem II,GO:0018298~protein-chromophore linkage,	GO:0009523~photosystem II,GO:0009535~chloroplast thylakoid membrane,GO:0016021~integral component of membrane,	GO:0005506~iron ion binding,GO:0010242~oxygen evolving activity,GO:0016168~chlorophyll binding,GO:0045156~electron transporter, transferring electrons within the cyclic electron transport pathway of photosynthesis activity,	0.691609	0.0428242	0.743971	0.0787245	1.099	0.358881	1.23284	0.369779	0.793299	0.0403548
335	Q2RAK2	Pyruvate kinase 1, cytosolic	pyruvate kinase 1, cytosolic(LOC4349774)	Oryza sativa Japonica Group	GO:0006096~glycolytic process,	GO:0005829~cytosol,	GO:0000287~magnesium ion binding,GO:0004743~pyruvate kinase activity,GO:0005524~ATP binding,GO:0016301~kinase activity,GO:0030955~potassium ion binding,	0.792984	0.0163456	0.814164	0.113541	0.923221	0.151045	0.901172	0.131723	0.805129	0.0416672
336	Q2V2S7	NAD(P)H-quinone oxidoreductase subunit M, chloroplastic	subunit NDH-M of NAD(P)H:plastoquinone dehydrogenase complex(NdhM)	Arabidopsis thaliana	GO:0006810~transport,GO:0010258~NADH dehydrogenase complex (plastoquinone) assembly,GO:0055114~oxidation-reduction process,	GO:0009507~chloroplast,GO:0009535~chloroplast thylakoid membrane,GO:0010598~NAD(P)H dehydrogenase complex (plastoquinone),	GO:0016655~oxidoreductase activity, acting on NAD(P)H, quinone or similar compound as acceptor,GO:0048038~quinone binding,	0.840867	0.0163456	0.599854	0.113541	0.965709	0.151045	0.923511	0.131723	0.836616	0.0416672
337	Q2VEF0	Cytochrome b6	cytochrome b6(petB)	Solanum tuberosum	GO:0015979~photosynthesis,GO:0022904~respiratory electron transport chain,	GO:0009535~chloroplast thylakoid membrane,GO:0016021~integral component of membrane,	GO:0005506~iron ion binding,GO:0016491~oxidoreductase activity,GO:0020037~heme binding,GO:0045158~electron transporter, transferring electrons within cytochrome b6/f complex of photosystem II activity,	0.872266	0.0163456	0.85439	0.113541	1.04623	0.151045	0.901412	0.131723	0.903474	0.0416672
338	Q2VEI0	Photosystem II CP43 reaction center protein	PSII 43 kDa protein(psbC)	Solanum tuberosum	GO:0009772~photosynthetic electron transport in photosystem II,GO:0018298~protein-chromophore linkage,	GO:0009523~photosystem II,GO:0009535~chloroplast thylakoid membrane,GO:0016021~integral component of membrane,	GO:0016168~chlorophyll binding,GO:0045156~electron transporter, transferring electrons within the cyclic electron transport pathway of photosynthesis activity,GO:0046872~metal ion binding,	0.628002	0.0163456	0.734172	0.113541	1.08994	0.151045	1.00443	0.131723	0.744145	0.0416672
339	Q2VEJ6	Photosystem II protein D1	photosystem II protein D1(psbA)	Solanum tuberosum	GO:0009635~response to herbicide,GO:0009772~photosynthetic electron transport in photosystem II,GO:0018298~protein-chromophore linkage,	GO:0009507~chloroplast,GO:0009523~photosystem II,GO:0009535~chloroplast thylakoid membrane,GO:0016021~integral component of membrane,	GO:0005506~iron ion binding,GO:0010242~oxygen evolving activity,GO:0016168~chlorophyll binding,GO:0045156~electron transporter, transferring electrons within the cyclic electron transport pathway of photosynthesis activity,	0.691609	0.0163456	0.743971	0.113541	1.099	0.151045	1.23284	0.131723	0.793299	0.0416672
340	Q33282	Photosystem II protein D1	photosystem II protein D1(psbA)	Vigna unguiculata	GO:0009635~response to herbicide,GO:0009772~photosynthetic electron transport in photosystem II,GO:0018298~protein-chromophore linkage,	GO:0009507~chloroplast,GO:0009523~photosystem II,GO:0009535~chloroplast thylakoid membrane,GO:0016021~integral component of membrane,GO:0042651~thylakoid membrane,	GO:0005506~iron ion binding,GO:0010242~oxygen evolving activity,GO:0016168~chlorophyll binding,GO:0045156~electron transporter, transferring electrons within the cyclic electron transport pathway of photosynthesis activity,	0.691609	0.0163456	0.743971	0.113541	1.099	0.151045	1.23284	0.131723	0.793299	0.0416672
341	Q332Y2	Photosystem II CP43 reaction center protein	PSII 43 kDa protein(psbC)	Lactuca sativa	GO:0009772~photosynthetic electron transport in photosystem II,GO:0018298~protein-chromophore linkage,	GO:0009523~photosystem II,GO:0009535~chloroplast thylakoid membrane,GO:0016021~integral component of membrane,	GO:0016168~chlorophyll binding,GO:0045156~electron transporter, transferring electrons within the cyclic electron transport pathway of photosynthesis activity,GO:0046872~metal ion binding,	0.628002	0.0163456	0.734172	0.113541	1.08994	0.151045	1.00443	0.131723	0.744145	0.0416672
342	Q33C02	Cytochrome b6	cytochrome b6(petB)	Nicotiana tomentosiformis	GO:0015979~photosynthesis,GO:0022904~respiratory electron transport chain,	GO:0009535~chloroplast thylakoid membrane,GO:0016021~integral component of membrane,	GO:0005506~iron ion binding,GO:0009055~electron carrier activity,GO:0016491~oxidoreductase activity,GO:0020037~heme binding,GO:0045158~electron transporter, transferring electrons within cytochrome b6/f complex of photosystem II activity,GO:0046872~metal ion binding,	0.872266	0.0163456	0.85439	0.113541	1.04623	0.151045	0.901412	0.131723	0.903474	0.0416672
343	Q33C41	Photosystem II CP43 reaction center protein	PSII 43 kDa protein(psbC)	Nicotiana tomentosiformis	GO:0009772~photosynthetic electron transport in photosystem II,GO:0018298~protein-chromophore linkage,	GO:0009523~photosystem II,GO:0009535~chloroplast thylakoid membrane,GO:0016021~integral component of membrane,	GO:0016168~chlorophyll binding,GO:0045156~electron transporter, transferring electrons within the cyclic electron transport pathway of photosynthesis activity,GO:0046872~metal ion binding,	0.626957	0.0163456	0.733246	0.113541	1.08913	0.151045	1.00443	0.131723	0.743979	0.0416672
344	Q33C59	Photosystem II protein D1	photosystem II protein D1(psbA)	Nicotiana tomentosiformis	GO:0009635~response to herbicide,GO:0009772~photosynthetic electron transport in photosystem II,GO:0018298~protein-chromophore linkage,	GO:0009523~photosystem II,GO:0009535~chloroplast thylakoid membrane,GO:0016021~integral component of membrane,	GO:0005506~iron ion binding,GO:0010242~oxygen evolving activity,GO:0016168~chlorophyll binding,GO:0045156~electron transporter, transferring electrons within the cyclic electron transport pathway of photosynthesis activity,	0.691609	0.0163456	0.743971	0.113541	1.099	0.151045	1.23284	0.131723	0.793299	0.0416672
345	Q35322	NADH dehydrogenase [ubiquinone] iron-sulfur protein 3						1.09837	0.0163456	1.40127	0.113541	1.19349	0.151045	1.63372	0.131723	1.34236	0.0416672
346	Q38732	DAG protein, chloroplastic						0.903918	0.0163456	0.861519	0.113541	1.0481	0.151045	1.00443	0.131723	0.909922	0.0416672
347	Q38950	Serine/threonine-protein phosphatase 2A 65 kDa regulatory subunit A beta isoform	protein phosphatase 2A subunit A2(PP2AA2)	Arabidopsis thaliana	GO:0042325~regulation of phosphorylation,GO:0046686~response to cadmium ion,	GO:0005829~cytosol,GO:0005886~plasma membrane,	GO:0008601~protein phosphatase type 2A regulator activity,	1.48784	0.0440835	1.25592	0.0725918	1.47402	0.182847	1.61791	0.11746	1.46921	0.0078239
348	Q38JH8	S-adenosylmethionine synthase 2	S-adenosylmethionine synthase 2(LOC102578902)	Solanum tuberosum	GO:0006556~S-adenosylmethionine biosynthetic process,GO:0006730~one-carbon metabolic process,	GO:0005737~cytoplasm,	GO:0004478~methionine adenosyltransferase activity,GO:0005524~ATP binding,GO:0046872~metal ion binding,	0.964565	0.0455197	0.904092	0.121021	0.980081	0.0673692	0.846344	0.36784	0.884163	0.19541
349	Q39161	Ferredoxin--nitrite reductase, chloroplastic	nitrite reductase 1(NIR1)	Arabidopsis thaliana	GO:0010167~response to nitrate,GO:0042128~nitrate assimilation,GO:0055114~oxidation-reduction process,	GO:0005739~mitochondrion,GO:0005829~cytosol,GO:0009507~chloroplast,GO:0009570~chloroplast stroma,GO:0016020~membrane,GO:0048046~apoplast,	GO:0020037~heme binding,GO:0046872~metal ion binding,GO:0047889~ferredoxin-nitrate reductase activity,GO:0048307~ferredoxin-nitrite reductase activity,GO:0050421~nitrite reductase (NO-forming) activity,GO:0051539~4 iron, 4 sulfur cluster binding,	0.970324	0.0389003	1.11712	0.112614	0.864872	0.112663	0.547	0.351835	0.805757	0.164933
350	Q39366	Putative lactoylglutathione lyase						1.8161	0.0221629	3.94218	0.310136	4.20422	0.353861	4.32551	0.435868	3.87592	0.162943
351	Q39732	Glycine cleavage system H protein, mitochondrial						0.903918	0.0177916	0.861519	0.38158	1.0481	0.180678	1.00443	0.180726	0.909922	0.426288
352	Q3BAP4	Photosystem II CP43 reaction center protein	PSII 43 kDa protein(psbC)	Phalaenopsis aphrodite subsp. formosana	GO:0009772~photosynthetic electron transport in photosystem II,GO:0018298~protein-chromophore linkage,	GO:0009523~photosystem II,GO:0009535~chloroplast thylakoid membrane,GO:0016021~integral component of membrane,	GO:0016168~chlorophyll binding,GO:0045156~electron transporter, transferring electrons within the cyclic electron transport pathway of photosynthesis activity,GO:0046872~metal ion binding,	0.628002	0.0450419	0.734172	0.0790226	1.08994	0.423878	1.00443	0.448562	0.744145	0.102866
353	Q3C1G3	Photosystem II protein D1	photosystem II protein D1(psbA)	Nicotiana sylvestris	GO:0009635~response to herbicide,GO:0009772~photosynthetic electron transport in photosystem II,GO:0018298~protein-chromophore linkage,	GO:0009523~photosystem II,GO:0009535~chloroplast thylakoid membrane,GO:0016021~integral component of membrane,	GO:0005506~iron ion binding,GO:0010242~oxygen evolving activity,GO:0016168~chlorophyll binding,GO:0045156~electron transporter, transferring electrons within the cyclic electron transport pathway of photosynthesis activity,	0.691609	0.0450419	0.743971	0.0790226	1.099	0.423878	1.23284	0.448562	0.793299	0.102866
354	Q3C1I3	Photosystem II CP43 reaction center protein	PSII 43 kDa protein(psbC)	Nicotiana sylvestris	GO:0009772~photosynthetic electron transport in photosystem II,GO:0018298~protein-chromophore linkage,	GO:0009523~photosystem II,GO:0009535~chloroplast thylakoid membrane,GO:0016021~integral component of membrane,	GO:0016168~chlorophyll binding,GO:0045156~electron transporter, transferring electrons within the cyclic electron transport pathway of photosynthesis activity,GO:0046872~metal ion binding,	0.626957	0.0184797	0.733246	0.0643948	1.08913	0.33279	1.00443	0.481834	0.743979	0.177464
355	Q3C1M5	Cytochrome b6	cytochrome b6(petB)	Nicotiana sylvestris	GO:0015979~photosynthesis,GO:0022904~respiratory electron transport chain,	GO:0009535~chloroplast thylakoid membrane,GO:0016021~integral component of membrane,	GO:0005506~iron ion binding,GO:0009055~electron carrier activity,GO:0016491~oxidoreductase activity,GO:0020037~heme binding,GO:0045158~electron transporter, transferring electrons within cytochrome b6/f complex of photosystem II activity,GO:0046872~metal ion binding,	0.872266	0.0215186	0.85439	0.394073	1.04623	0.238621	0.901412	0.305446	0.903474	0.0840821
356	Q3V538	Photosystem II CP43 reaction center protein	PSII 43 kDa protein(psbC)	Acorus calamus	GO:0009772~photosynthetic electron transport in photosystem II,GO:0018298~protein-chromophore linkage,	GO:0009523~photosystem II,GO:0009535~chloroplast thylakoid membrane,GO:0016021~integral component of membrane,	GO:0016168~chlorophyll binding,GO:0045156~electron transporter, transferring electrons within the cyclic electron transport pathway of photosynthesis activity,GO:0046872~metal ion binding,	0.628002	0.0455197	0.734172	0.121021	1.08994	0.0673692	1.00443	0.36784	0.744145	0.19541
357	Q40465	Eukaryotic initiation factor 4A-11	eukaryotic initiation factor 4A-11(LOC107785067)	Nicotiana tabacum			GO:0003743~translation initiation factor activity,GO:0004386~helicase activity,GO:0005524~ATP binding,	1.26801	0.0233438	1.01408	0.196179	1.36635	0.254795	1.12224	0.324676	1.11688	0.272683
358	Q41932	Oxygen-evolving enhancer protein 3-2, chloroplastic	photosystem II subunit Q-2(PSBQ-2)	Arabidopsis thaliana	GO:0015979~photosynthesis,	GO:0009507~chloroplast,GO:0009534~chloroplast thylakoid,GO:0009535~chloroplast thylakoid membrane,GO:0009543~chloroplast thylakoid lumen,GO:0009570~chloroplast stroma,GO:0009579~thylakoid,GO:0009654~photosystem II oxygen evolving complex,GO:0019898~extrinsic component of membrane,GO:0030095~chloroplast photosystem II,GO:0031977~thylakoid lumen,GO:0048046~apoplast,	GO:0005509~calcium ion binding,	0.89804	0.0130891	0.637027	0.103425	1.06035	0.286167	0.813456	0.288359	0.748711	0.282147
359	Q42112	60S acidic ribosomal protein P0-2	Ribosomal protein L10 family protein(AT3G09200)	Arabidopsis thaliana	GO:0002181~cytoplasmic translation,GO:0006412~translation,GO:0006414~translational elongation,GO:0009409~response to cold,GO:0009651~response to salt stress,GO:0009735~response to cytokinin,GO:0010043~response to zinc ion,GO:0042254~ribosome biogenesis,GO:0046686~response to cadmium ion,	GO:0005634~nucleus,GO:0005730~nucleolus,GO:0005737~cytoplasm,GO:0005794~Golgi apparatus,GO:0005829~cytosol,GO:0005840~ribosome,GO:0005886~plasma membrane,GO:0009506~plasmodesma,GO:0009507~chloroplast,GO:0022625~cytosolic large ribosomal subunit,GO:0022626~cytosolic ribosome,GO:0030687~preribosome, large subunit precursor,GO:0048046~apoplast,	GO:0003735~structural constituent of ribosome,GO:0005507~copper ion binding,GO:0070180~large ribosomal subunit rRNA binding,	0.903918	0.0262695	0.838983	0.397003	1.11529	0.412533	1.05449	0.185235	0.966991	0.101242
360	Q42290	Probable mitochondrial-processing peptidase subunit beta, mitochondrial	Insulinase (Peptidase family M16) protein(MPPBETA)	Arabidopsis thaliana	GO:0006122~mitochondrial electron transport, ubiquinol to cytochrome c,GO:0006508~proteolysis,GO:0009060~aerobic respiration,GO:0016485~protein processing,	GO:0005618~cell wall,GO:0005730~nucleolus,GO:0005739~mitochondrion,GO:0005741~mitochondrial outer membrane,GO:0005743~mitochondrial inner membrane,GO:0005750~mitochondrial respiratory chain complex III,GO:0005758~mitochondrial intermembrane space,GO:0005759~mitochondrial matrix,GO:0005774~vacuolar membrane,GO:0009507~chloroplast,GO:0016020~membrane,	GO:0004222~metalloendopeptidase activity,GO:0008270~zinc ion binding,GO:0016491~oxidoreductase activity,GO:0046872~metal ion binding,	0.915768	0.0389003	0.772411	0.112614	1.02395	0.112663	1.37858	0.351835	1.05666	0.164933
361	Q42434	Luminal-binding protein						1.53826	0.0175846	1.70995	0.234707	1.18875	0.406709	1.05365	0.24118	1.44352	0.33056
362	Q42547	Catalase-3	catalase 3(CAT3)	Arabidopsis thaliana	GO:0006979~response to oxidative stress,GO:0006995~cellular response to nitrogen starvation,GO:0009409~response to cold,GO:0009416~response to light stimulus,GO:0009970~cellular response to sulfate starvation,GO:0016036~cellular response to phosphate starvation,GO:0042744~hydrogen peroxide catabolic process,GO:0046686~response to cadmium ion,GO:0055114~oxidation-reduction process,	GO:0005618~cell wall,GO:0005634~nucleus,GO:0005739~mitochondrion,GO:0005773~vacuole,GO:0005777~peroxisome,GO:0005886~plasma membrane,GO:0009506~plasmodesma,GO:0009507~chloroplast,GO:0009570~chloroplast stroma,GO:0009941~chloroplast envelope,GO:0016020~membrane,GO:0022626~cytosolic ribosome,GO:0048046~apoplast,	GO:0003729~mRNA binding,GO:0004096~catalase activity,GO:0005515~protein binding,GO:0020037~heme binding,GO:0046872~metal ion binding,GO:0050897~cobalt ion binding,	1.03612	0.0061177	0.690716	0.310555	1.15938	0.104049	0.59891	0.425403	0.926435	0.185666
363	Q42612	Superoxide dismutase [Cu-Zn] 2						0.874637	0.0138871	0.861519	0.0913163	1.0481	0.13665	1.00443	0.317521	0.909922	0.0618651
364	Q42624	Glutamine synthetase, chloroplastic	glutamine synthetase, chloroplastic(LOC106424972)	Brassica napus	GO:0006542~glutamine biosynthetic process,	GO:0009507~chloroplast,	GO:0004356~glutamate-ammonia ligase activity,GO:0005524~ATP binding,	0.940801	0.0310076	0.951551	0.100517	1.25235	0.155675	1.00809	0.181632	1.17621	0.190561
365	Q42676	Transketolase, chloroplastic (Fragment)						0.903918	0.0210487	0.861519	0.30593	1.0481	0.242953	0.899745	0.319914	0.831854	0.213392
366	Q42899	Glutamine synthetase cytosolic isozyme	glutamate synthetase(GLN1)	Lotus japonicus	GO:0006542~glutamine biosynthetic process,	GO:0005737~cytoplasm,	GO:0004356~glutamate-ammonia ligase activity,GO:0005524~ATP binding,	0.899534	0.0354203	0.814517	0.245309	1.1582	0.206627	1.11184	0.119825	1.14503	0.153692
367	Q42962	Phosphoglycerate kinase, cytosolic	phosphoglycerate kinase, cytosolic(LOC107787830)	Nicotiana tabacum	GO:0006096~glycolytic process,	GO:0005737~cytoplasm,	GO:0004618~phosphoglycerate kinase activity,GO:0005524~ATP binding,	0.903918	0.0370064	0.861519	0.129054	1.0481	0.243906	1.00443	0.121813	0.909922	0.2868
368	Q42971	Enolase	enolase(LOC4348176)	Oryza sativa Japonica Group	GO:0006096~glycolytic process,	GO:0000015~phosphopyruvate hydratase complex,	GO:0000287~magnesium ion binding,GO:0004634~phosphopyruvate hydratase activity,	0.813708	0.0270447	0.924799	0.261666	0.966146	0.11216	1.13369	0.0568101	1.05377	0.343237
369	Q43473	Tubulin alpha-1 chain						0.952034	0.0151495	0.884256	0.0813886	1.47539	0.194097	0.793541	0.28104	1.2546	0.312304
370	Q43743	Malate dehydrogenase 1, glyoxysomal	malate dehydrogenase 1, glyoxysomal(LOC106385336)	Brassica napus	GO:0006097~glyoxylate cycle,GO:0006099~tricarboxylic acid cycle,GO:0006108~malate metabolic process,	GO:0009514~glyoxysome,	GO:0030060~L-malate dehydrogenase activity,	0.890634	0.04612	0.984995	0.208847	1.07187	0.207136	1.02141	0.230293	0.881431	0.296921
371	Q49CC1	Ribulose bisphosphate carboxylase large chain						0.775285	0.0061177	0.713913	0.310555	0.898948	0.104049	0.891987	0.425403	0.79066	0.185666
372	Q49L02	Photosystem II CP43 reaction center protein	PSII 43 kDa protein(psbC)	Eucalyptus globulus subsp. globulus	GO:0009772~photosynthetic electron transport in photosystem II,GO:0018298~protein-chromophore linkage,	GO:0009523~photosystem II,GO:0009535~chloroplast thylakoid membrane,GO:0016021~integral component of membrane,	GO:0016168~chlorophyll binding,GO:0045156~electron transporter, transferring electrons within the cyclic electron transport pathway of photosynthesis activity,GO:0046872~metal ion binding,	0.628002	0.033165	0.734172	0.33486	1.08994	0.257829	1.00443	0.319534	0.744145	0.395984
373	Q49L18	Photosystem II protein D1	photosystem II protein D1(psbA)	Eucalyptus globulus subsp. globulus	GO:0009635~response to herbicide,GO:0009772~photosynthetic electron transport in photosystem II,GO:0018298~protein-chromophore linkage,	GO:0009523~photosystem II,GO:0009535~chloroplast thylakoid membrane,GO:0016021~integral component of membrane,	GO:0005506~iron ion binding,GO:0010242~oxygen evolving activity,GO:0016168~chlorophyll binding,GO:0045156~electron transporter, transferring electrons within the cyclic electron transport pathway of photosynthesis activity,	0.691609	0.030345	0.743971	0.320722	1.099	0.294602	1.23284	0.422772	0.793299	0.329128
374	Q4FFN5	Photosystem II CP43 reaction center protein	photosystem II 44 kDa protein(psbC)	Ranunculus macranthus	GO:0009772~photosynthetic electron transport in photosystem II,GO:0018298~protein-chromophore linkage,	GO:0009523~photosystem II,GO:0009535~chloroplast thylakoid membrane,GO:0016021~integral component of membrane,	GO:0016168~chlorophyll binding,GO:0045156~electron transporter, transferring electrons within the cyclic electron transport pathway of photosynthesis activity,GO:0046872~metal ion binding,	0.628002	0.17096	0.734172	0.0307366	1.08994	0.00197378	1.00443	0.0196487	0.744145	0.0167975
375	Q4VZH5	Cytochrome b559 subunit alpha	cytochrome b559 alpha subunit(psbE)	Cucumis sativus	GO:0009767~photosynthetic electron transport chain,	GO:0009535~chloroplast thylakoid membrane,GO:0009539~photosystem II reaction center,GO:0016021~integral component of membrane,	GO:0005506~iron ion binding,GO:0009055~electron carrier activity,GO:0020037~heme binding,	0.668716	0.244126	0.646022	0.044274	1.04183	0.121792	1.126	0.0373854	0.671962	0.260094
376	Q56WH1	Tubulin alpha-3 chain	tubulin alpha-3(TUA3)	Arabidopsis thaliana	GO:0007017~microtubule-based process,GO:0071258~cellular response to gravity,	GO:0005618~cell wall,GO:0005737~cytoplasm,GO:0005829~cytosol,GO:0005874~microtubule,GO:0005886~plasma membrane,GO:0009506~plasmodesma,GO:0045298~tubulin complex,GO:0048046~apoplast,	GO:0003924~GTPase activity,GO:0005200~structural constituent of cytoskeleton,GO:0005525~GTP binding,	0.963404	0.47731	0.886814	0.0235378	1.38741	0.0968403	0.736568	0.00849809	1.1857	0.217185
377	Q56XG6	DEAD-box ATP-dependent RNA helicase 15	DEAD/DEAH box RNA helicase family protein(UAP56a)	Arabidopsis thaliana	GO:0000398~mRNA splicing, via spliceosome,GO:0006406~mRNA export from nucleus,GO:0006974~cellular response to DNA damage stimulus,GO:0010468~regulation of gene expression,GO:0010501~RNA secondary structure unwinding,GO:0046686~response to cadmium ion,	GO:0005634~nucleus,GO:0005681~spliceosomal complex,GO:0005730~nucleolus,GO:0005829~cytosol,GO:0009506~plasmodesma,	GO:0003676~nucleic acid binding,GO:0003690~double-stranded DNA binding,GO:0003697~single-stranded DNA binding,GO:0003723~RNA binding,GO:0003725~double-stranded RNA binding,GO:0004004~ATP-dependent RNA helicase activity,GO:0004386~helicase activity,GO:0005515~protein binding,GO:0005524~ATP binding,GO:0008026~ATP-dependent helicase activity,GO:0016887~ATPase activity,	0.756764	0.478272	0.640732	0.0226606	0.80871	0.198271	0.612446	0.0235824	0.816708	0.188402
378	Q56YA5	Serine--glyoxylate aminotransferase	alanine:glyoxylate aminotransferase(AGT)	Arabidopsis thaliana	GO:0009853~photorespiration,	GO:0005777~peroxisome,GO:0005886~plasma membrane,GO:0009507~chloroplast,GO:0009570~chloroplast stroma,GO:0016020~membrane,GO:0048046~apoplast,	GO:0003824~catalytic activity,GO:0004760~serine-pyruvate transaminase activity,GO:0008453~alanine-glyoxylate transaminase activity,GO:0050281~serine-glyoxylate transaminase activity,	1.12169	0.283134	0.87968	0.0333277	0.686205	0.194281	1.06422	0.00102962	1.01402	0.11186
379	Q5GM68	Phosphoenolpyruvate carboxylase 2	phosphoenolpyruvate carboxylase 2(PPC2)	Arabidopsis thaliana	GO:0006099~tricarboxylic acid cycle,GO:0015977~carbon fixation,GO:0015979~photosynthesis,GO:0048366~leaf development,	GO:0005737~cytoplasm,GO:0005829~cytosol,GO:0005886~plasma membrane,GO:0009506~plasmodesma,GO:0009507~chloroplast,GO:0048046~apoplast,	GO:0008964~phosphoenolpyruvate carboxylase activity,	1.16502	0.0876564	1.01489	0.0447076	0.890277	0.000130106	0.681629	0.214037	0.747041	0.039228
380	Q68S10	Photosystem II CP43 reaction center protein	PSII 43 kDa protein(psbC)	Panax ginseng	GO:0009767~photosynthetic electron transport chain,GO:0009772~photosynthetic electron transport in photosystem II,GO:0018298~protein-chromophore linkage,	GO:0009507~chloroplast,GO:0009521~photosystem,GO:0009523~photosystem II,GO:0009535~chloroplast thylakoid membrane,GO:0016021~integral component of membrane,	GO:0016168~chlorophyll binding,GO:0045156~electron transporter, transferring electrons within the cyclic electron transport pathway of photosynthesis activity,GO:0046872~metal ion binding,	0.628002	0.318897	0.734172	0.00734735	1.08994	0.0365909	1.00443	0.15795	0.744145	0.126095
381	Q68S11	Photosystem II D2 protein	photosystem II protein D2(psbD)	Panax ginseng	GO:0009772~photosynthetic electron transport in photosystem II,GO:0018298~protein-chromophore linkage,	GO:0005739~mitochondrion,GO:0009523~photosystem II,GO:0009535~chloroplast thylakoid membrane,GO:0016021~integral component of membrane,	GO:0005506~iron ion binding,GO:0016168~chlorophyll binding,GO:0016491~oxidoreductase activity,GO:0045156~electron transporter, transferring electrons within the cyclic electron transport pathway of photosynthesis activity,	0.903918	0.220373	0.803171	0.0338312	1.0481	0.351514	1.00443	0.278319	0.909922	0.0481074
382	Q68S26	Photosystem II protein D1	photosystem II protein D1(psbA)	Panax ginseng	GO:0009635~response to herbicide,GO:0009772~photosynthetic electron transport in photosystem II,GO:0018298~protein-chromophore linkage,	GO:0005739~mitochondrion,GO:0009523~photosystem II,GO:0009535~chloroplast thylakoid membrane,GO:0016021~integral component of membrane,	GO:0005506~iron ion binding,GO:0010242~oxygen evolving activity,GO:0016168~chlorophyll binding,GO:0045156~electron transporter, transferring electrons within the cyclic electron transport pathway of photosynthesis activity,	0.691609	0.220373	0.743971	0.0338312	1.099	0.351514	1.23284	0.278319	0.793299	0.0481074
383	Q69RJ0	Ferredoxin-dependent glutamate synthase, chloroplastic	ferredoxin-dependent glutamate synthase, chloroplastic(LOC4344164)	Oryza sativa Japonica Group	GO:0006537~glutamate biosynthetic process,GO:0008652~cellular amino acid biosynthetic process,GO:0019676~ammonia assimilation cycle,GO:0097054~L-glutamate biosynthetic process,	GO:0005737~cytoplasm,GO:0009507~chloroplast,	GO:0015930~glutamate synthase activity,GO:0016041~glutamate synthase (ferredoxin) activity,GO:0046872~metal ion binding,GO:0051538~3 iron, 4 sulfur cluster binding,	0.937807	0.220373	0.921515	0.0338312	1.08287	0.351514	1.08116	0.278319	1.16155	0.0481074
384	Q6ENE4	Cytochrome b6	cytochrome b6(petB)	Oryza nivara	GO:0015979~photosynthesis,GO:0022904~respiratory electron transport chain,	GO:0009535~chloroplast thylakoid membrane,GO:0009536~plastid,GO:0016021~integral component of membrane,	GO:0005506~iron ion binding,GO:0016491~oxidoreductase activity,GO:0020037~heme binding,GO:0045158~electron transporter, transferring electrons within cytochrome b6/f complex of photosystem II activity,	0.872266	0.220373	0.85439	0.0338312	1.04623	0.351514	0.901412	0.278319	0.903474	0.0481074
385	Q6ENJ0	Photosystem II CP43 reaction center protein	PSII 43 kDa protein(psbC)	Oryza nivara	GO:0009772~photosynthetic electron transport in photosystem II,GO:0018298~protein-chromophore linkage,	GO:0009523~photosystem II,GO:0009535~chloroplast thylakoid membrane,GO:0009536~plastid,GO:0016021~integral component of membrane,	GO:0016168~chlorophyll binding,GO:0045156~electron transporter, transferring electrons within the cyclic electron transport pathway of photosynthesis activity,GO:0046872~metal ion binding,	0.628002	0.220373	0.734172	0.0338312	1.08994	0.351514	1.00443	0.278319	0.744145	0.0481074
386	Q6ENV5	Ribulose bisphosphate carboxylase large chain						0.903918	0.177581	0.789376	0.0477131	1.0481	0.331772	1.00443	0.465461	0.909922	0.0356575
387	Q6ENY0	Photosystem II CP43 reaction center protein						0.628002	0.147843	0.734172	0.00788668	1.08994	0.370707	1.00443	0.169951	0.744145	0.022811
388	Q6L391	Ribulose bisphosphate carboxylase large chain						0.903918	0.0650002	0.789376	0.0330188	1.0481	0.141808	1.00443	0.270483	0.909922	0.403262
389	Q70XY9	Cytochrome b559 subunit alpha	cytochrome b559 alpha subunit(psbE)	Amborella trichopoda	GO:0009767~photosynthetic electron transport chain,	GO:0009507~chloroplast,GO:0009523~photosystem II,GO:0009535~chloroplast thylakoid membrane,GO:0009539~photosystem II reaction center,GO:0016021~integral component of membrane,	GO:0005506~iron ion binding,GO:0009055~electron carrier activity,GO:0020037~heme binding,GO:0046872~metal ion binding,	0.668716	0.443452	0.646022	0.0125214	1.04183	0.163159	1.126	0.192139	0.671962	0.407096
390	Q70XZ7	ATP synthase epsilon chain, chloroplastic	ATP synthase epsilon chain(atpE)	Amborella trichopoda	GO:0015986~ATP synthesis coupled proton transport,	GO:0009535~chloroplast thylakoid membrane,GO:0045261~proton-transporting ATP synthase complex, catalytic core F(1),	GO:0005524~ATP binding,GO:0046933~proton-transporting ATP synthase activity, rotational mechanism,GO:0046961~proton-transporting ATPase activity, rotational mechanism,	0.892856	0.284875	0.766196	0.0217319	0.835582	0.318025	0.902454	0.434237	0.725423	0.341086
391	Q70Y07	Photosystem II CP43 reaction center protein	PSII 43 kDa protein(psbC)	Amborella trichopoda	GO:0009772~photosynthetic electron transport in photosystem II,GO:0018298~protein-chromophore linkage,	GO:0009523~photosystem II,GO:0009535~chloroplast thylakoid membrane,GO:0016021~integral component of membrane,	GO:0016168~chlorophyll binding,GO:0045156~electron transporter, transferring electrons within the cyclic electron transport pathway of photosynthesis activity,GO:0046872~metal ion binding,	0.628002	0.100719	0.734172	0.0361053	1.08994	0.0626289	1.00443	0.213252	0.744145	0.466405
392	Q7FNT3	Photosystem II protein D1	PSII 32 kD protein(psbA)	Atropa belladonna	GO:0009635~response to herbicide,GO:0009772~photosynthetic electron transport in photosystem II,GO:0018298~protein-chromophore linkage,	GO:0009523~photosystem II,GO:0009535~chloroplast thylakoid membrane,GO:0009536~plastid,GO:0016021~integral component of membrane,	GO:0005506~iron ion binding,GO:0010242~oxygen evolving activity,GO:0016168~chlorophyll binding,GO:0045156~electron transporter, transferring electrons within the cyclic electron transport pathway of photosynthesis activity,	0.691609	0.249972	0.743971	0.0117552	1.099	0.315109	1.23284	0.333698	0.793299	0.219687
393	Q7GD79	GTP-binding nuclear protein Ran-2	GTP-binding nuclear protein Ran-2(LOC4339683)	Oryza sativa Japonica Group	GO:0000054~ribosomal subunit export from nucleus,GO:0006606~protein import into nucleus,GO:0006886~intracellular protein transport,GO:0006913~nucleocytoplasmic transport,GO:0007264~small GTPase mediated signal transduction,	GO:0005634~nucleus,GO:0005737~cytoplasm,	GO:0003924~GTPase activity,GO:0005525~GTP binding,	0.972292	0.0717713	1.47374	0.0253536	1.53592	0.0627727	1.47613	0.494934	1.56011	0.208492
394	Q7YJX6	Photosystem II CP43 reaction center protein	PSII 43 kDa protein(psbC)	Calycanthus floridus var. glaucus	GO:0009772~photosynthetic electron transport in photosystem II,GO:0018298~protein-chromophore linkage,	GO:0009523~photosystem II,GO:0009535~chloroplast thylakoid membrane,GO:0016021~integral component of membrane,	GO:0016168~chlorophyll binding,GO:0045156~electron transporter, transferring electrons within the cyclic electron transport pathway of photosynthesis activity,GO:0046872~metal ion binding,	0.628002	0.169741	0.734172	0.0181596	1.08994	0.139587	1.00443	0.180711	0.744145	0.0756207
395	Q85WB7	Glutamate-1-semialdehyde 2,1-aminomutase, chloroplastic	glutamate-1-semialdehyde 2,1-aminomutase, chloroplastic(LOC106347925)	Brassica napus	GO:0006782~protoporphyrinogen IX biosynthetic process,GO:0015995~chlorophyll biosynthetic process,	GO:0009507~chloroplast,	GO:0008483~transaminase activity,GO:0030170~pyridoxal phosphate binding,GO:0042286~glutamate-1-semialdehyde 2,1-aminomutase activity,	1.11434	0.462483	0.927402	0.047463	0.930197	0.159369	0.709115	0.482319	0.857439	0.496633
396	Q8GTY0	Elongation factor 1-alpha 4	GTP binding Elongation factor Tu family protein(AT5G60390)	Arabidopsis thaliana	GO:0006414~translational elongation,GO:0046686~response to cadmium ion,	GO:0005622~intracellular,GO:0005634~nucleus,GO:0005730~nucleolus,GO:0005737~cytoplasm,GO:0005739~mitochondrion,GO:0005773~vacuole,GO:0005774~vacuolar membrane,GO:0005794~Golgi apparatus,GO:0005829~cytosol,GO:0005886~plasma membrane,GO:0009506~plasmodesma,GO:0009507~chloroplast,GO:0016020~membrane,	GO:0003746~translation elongation factor activity,GO:0003924~GTPase activity,GO:0005516~calmodulin binding,GO:0005525~GTP binding,	1.22649	0.0764786	1.30026	0.0196073	1.63329	0.183164	1.15079	0.105103	1.66092	0.466937
397	Q8GUM2	Heat shock 70 kDa protein 9, mitochondrial	mitochondrial heat shock protein 70-1(mtHsc70-1)	Arabidopsis thaliana	GO:0006457~protein folding,GO:0009408~response to heat,GO:0009651~response to salt stress,GO:0009735~response to cytokinin,GO:0046686~response to cadmium ion,	GO:0005618~cell wall,GO:0005739~mitochondrion,GO:0005759~mitochondrial matrix,GO:0005774~vacuolar membrane,GO:0005794~Golgi apparatus,GO:0005829~cytosol,	GO:0005524~ATP binding,GO:0008270~zinc ion binding,GO:0051082~unfolded protein binding,	1.01235	0.157306	1.004	0.0115787	1.41757	0.132313	1.08935	0.192949	0.883961	0.0544853
398	Q8H0S9	Puromycin-sensitive aminopeptidase	Peptidase M1 family protein(AT1G63770)	Arabidopsis thaliana	GO:0006508~proteolysis,GO:0043171~peptide catabolic process,GO:0046686~response to cadmium ion,	GO:0005737~cytoplasm,GO:0005773~vacuole,GO:0005829~cytosol,GO:0005886~plasma membrane,GO:0009507~chloroplast,GO:0009570~chloroplast stroma,GO:0009941~chloroplast envelope,GO:0048046~apoplast,	GO:0008237~metallopeptidase activity,GO:0008270~zinc ion binding,GO:0042277~peptide binding,GO:0070006~metalloaminopeptidase activity,	0.871651	0.0650002	0.699789	0.030644	0.791091	0.140615	0.991309	0.277111	0.647765	0.39733
399	Q8H156	GTP-binding nuclear protein Ran-3	RAN GTPase 3(RAN3)	Arabidopsis thaliana	GO:0000054~ribosomal subunit export from nucleus,GO:0006606~protein import into nucleus,GO:0006886~intracellular protein transport,GO:0006913~nucleocytoplasmic transport,GO:0007264~small GTPase mediated signal transduction,	GO:0005622~intracellular,GO:0005623~cell,GO:0005634~nucleus,GO:0005794~Golgi apparatus,GO:0005829~cytosol,GO:0009506~plasmodesma,	GO:0003924~GTPase activity,GO:0005515~protein binding,GO:0005525~GTP binding,	0.972292	0.384596	1.47374	0.00792438	1.53592	0.219735	1.47613	0.0627131	1.56011	0.441365
400	Q8H1E2	Malate dehydrogenase [NADP], chloroplastic	lactate/malate dehydrogenase family protein(AT5G58330)	Arabidopsis thaliana	GO:0005975~carbohydrate metabolic process,GO:0006099~tricarboxylic acid cycle,GO:0006107~oxaloacetate metabolic process,GO:0006108~malate metabolic process,GO:0006734~NADH metabolic process,GO:0051775~response to redox state,GO:0055114~oxidation-reduction process,	GO:0005737~cytoplasm,GO:0005739~mitochondrion,GO:0009507~chloroplast,GO:0009570~chloroplast stroma,GO:0009579~thylakoid,GO:0009941~chloroplast envelope,GO:0048046~apoplast,	GO:0008746~NAD(P)+ transhydrogenase activity,GO:0016615~malate dehydrogenase activity,GO:0030060~L-malate dehydrogenase activity,GO:0046554~malate dehydrogenase (NADP+) activity,	0.903918	0.0650002	0.761734	0.0322682	1.11217	0.142241	0.946633	0.268009	0.909922	0.405459
401	Q8H7U1	Tubulin beta-2 chain	tubulin beta-2 chain(LOC4331315)	Oryza sativa Japonica Group	GO:0007017~microtubule-based process,	GO:0005737~cytoplasm,GO:0005874~microtubule,	GO:0003924~GTPase activity,GO:0005200~structural constituent of cytoskeleton,GO:0005525~GTP binding,	1.21197	0.0722152	1.04995	0.000768748	1.37751	0.459049	1.01483	0.178906	1.27266	0.42187
402	Q8L7C9	Glutathione S-transferase U20	glutathione S-transferase TAU 20(GSTU20)	Arabidopsis thaliana	GO:0009407~toxin catabolic process,GO:0009636~response to toxic substance,GO:0009735~response to cytokinin,GO:0040008~regulation of growth,GO:2000030~regulation of response to red or far red light,	GO:0005634~nucleus,GO:0005737~cytoplasm,GO:0005829~cytosol,GO:0009507~chloroplast,GO:0048046~apoplast,	GO:0004364~glutathione transferase activity,GO:0019899~enzyme binding,	0.903918	0.350057	1.32122	0.00666345	1.0481	0.0729727	1.64315	0.398815	1.40011	0.443215
403	Q8LE52	Glutathione S-transferase DHAR3, chloroplastic	dehydroascorbate reductase 1(DHAR3)	Arabidopsis thaliana	GO:0006749~glutathione metabolic process,GO:0009735~response to cytokinin,GO:0010731~protein glutathionylation,	GO:0009507~chloroplast,GO:0009570~chloroplast stroma,GO:0009941~chloroplast envelope,	GO:0004364~glutathione transferase activity,GO:0045174~glutathione dehydrogenase (ascorbate) activity,	0.608581	0.055686	0.687526	0.0126297	0.700777	0.106956	0.883845	0.473639	0.506286	0.0668611
404	Q8LFC0	Isocitrate dehydrogenase [NAD] regulatory subunit 1, mitochondrial	isocitrate dehydrogenase 1(IDH1)	Arabidopsis thaliana	GO:0006099~tricarboxylic acid cycle,GO:0006102~isocitrate metabolic process,	GO:0005739~mitochondrion,	GO:0000287~magnesium ion binding,GO:0004449~isocitrate dehydrogenase (NAD+) activity,GO:0008270~zinc ion binding,GO:0051287~NAD binding,	0.981921	0.401785	0.781331	0.0258018	1.25871	0.237386	1.47572	0.152293	0.825229	0.195756
405	Q8LPJ3	Probable alpha-mannosidase At5g13980	Glycosyl hydrolase family 38 protein(AT5G13980)	Arabidopsis thaliana	GO:0006013~mannose metabolic process,GO:0006517~protein deglycosylation,	GO:0005576~extracellular region,GO:0005618~cell wall,GO:0005773~vacuole,GO:0005774~vacuolar membrane,GO:0009505~plant-type cell wall,GO:0048046~apoplast,	GO:0004559~alpha-mannosidase activity,GO:0008270~zinc ion binding,GO:0030246~carbohydrate binding,	1.61831	0.326712	0.781565	0.0310214	1.95622	0.277708	1.95512	0.072425	1.69263	0.130421
406	Q8RWV0	Transketolase-1, chloroplastic	Transketolase(AT3G60750)	Arabidopsis thaliana	GO:0008152~metabolic process,GO:0009651~response to salt stress,GO:0019253~reductive pentose-phosphate cycle,GO:0046686~response to cadmium ion,	GO:0005829~cytosol,GO:0009507~chloroplast,GO:0009536~plastid,GO:0009570~chloroplast stroma,GO:0009941~chloroplast envelope,	GO:0004802~transketolase activity,GO:0046872~metal ion binding,	0.962695	0.0706797	0.966419	0.0229267	1.03418	0.298868	1.01546	0.297322	0.985711	0.342601
407	Q8S8W0	Cytochrome b6	cytochrome b6(petB)	Atropa belladonna	GO:0015979~photosynthesis,GO:0022904~respiratory electron transport chain,	GO:0009535~chloroplast thylakoid membrane,GO:0016021~integral component of membrane,	GO:0005506~iron ion binding,GO:0016491~oxidoreductase activity,GO:0020037~heme binding,GO:0045158~electron transporter, transferring electrons within cytochrome b6/f complex of photosystem II activity,	0.872266	0.410039	0.85439	0.0382217	1.04623	0.0637994	0.901412	0.321277	0.903474	0.382666
408	Q8S8X7	Photosystem II CP43 reaction center protein	PSII 43 kDa protein(psbC)	Atropa belladonna	GO:0009772~photosynthetic electron transport in photosystem II,GO:0018298~protein-chromophore linkage,	GO:0009523~photosystem II,GO:0009535~chloroplast thylakoid membrane,GO:0016021~integral component of membrane,	GO:0016168~chlorophyll binding,GO:0045156~electron transporter, transferring electrons within the cyclic electron transport pathway of photosynthesis activity,GO:0046872~metal ion binding,	0.628002	0.42794	0.734172	0.00558621	1.08994	0.178172	1.00443	0.463876	0.744145	0.240091
409	Q8W493	Ferredoxin--NADP reductase, leaf isozyme 2, chloroplastic	ferredoxin-NADP[+]-oxidoreductase 2(FNR2)	Arabidopsis thaliana	GO:0009735~response to cytokinin,GO:0009817~defense response to fungus, incompatible interaction,GO:0015979~photosynthesis,GO:0042742~defense response to bacterium,GO:0055114~oxidation-reduction process,	GO:0005829~cytosol,GO:0009507~chloroplast,GO:0009534~chloroplast thylakoid,GO:0009535~chloroplast thylakoid membrane,GO:0009570~chloroplast stroma,GO:0009579~thylakoid,GO:0048046~apoplast,	GO:0003959~NADPH dehydrogenase activity,GO:0004324~ferredoxin-NADP+ reductase activity,GO:0008266~poly(U) RNA binding,GO:0016491~oxidoreductase activity,	1.00929	0.0672126	0.9617	0.0805731	1.16916	0.0117795	1.01601	0.0342029	0.901947	0.102796
410	Q8W4E2	V-type proton ATPase subunit B3	ATPase, V1 complex, subunit B protein(VAB3)	Arabidopsis thaliana	GO:0015991~ATP hydrolysis coupled proton transport,GO:0030835~negative regulation of actin filament depolymerization,GO:0046034~ATP metabolic process,GO:0051017~actin filament bundle assembly,GO:0051693~actin filament capping,	GO:0005773~vacuole,GO:0005774~vacuolar membrane,GO:0005794~Golgi apparatus,GO:0005829~cytosol,GO:0005886~plasma membrane,GO:0009507~chloroplast,GO:0033180~proton-transporting V-type ATPase, V1 domain,	GO:0005524~ATP binding,GO:0016820~hydrolase activity, acting on acid anhydrides, catalyzing transmembrane movement of substances,GO:0051015~actin filament binding,	1.57071	0.0952954	1.36351	0.257102	2.15309	0.476454	1.81081	0.00176725	1.46536	0.004094
411	Q8W4H7	Elongation factor 1-alpha 2	GTP binding Elongation factor Tu family protein(AT5G60390)	Arabidopsis thaliana	GO:0006414~translational elongation,GO:0046686~response to cadmium ion,	GO:0005622~intracellular,GO:0005634~nucleus,GO:0005730~nucleolus,GO:0005737~cytoplasm,GO:0005739~mitochondrion,GO:0005773~vacuole,GO:0005774~vacuolar membrane,GO:0005794~Golgi apparatus,GO:0005829~cytosol,GO:0005886~plasma membrane,GO:0009506~plasmodesma,GO:0009507~chloroplast,GO:0016020~membrane,	GO:0003746~translation elongation factor activity,GO:0003924~GTPase activity,GO:0005516~calmodulin binding,GO:0005525~GTP binding,	1.22649	0.367412	1.30026	0.238945	1.63329	0.488778	1.15079	0.00464119	1.66092	0.019483
412	Q8W593	Probable lactoylglutathione lyase, chloroplastic	Glyoxalase/Bleomycin resistance protein/Dioxygenase superfamily protein(AT1G67280)	Arabidopsis thaliana	GO:0005975~carbohydrate metabolic process,GO:0009409~response to cold,GO:0019243~methylglyoxal catabolic process to D-lactate via S-lactoyl-glutathione,	GO:0005739~mitochondrion,GO:0009507~chloroplast,GO:0009570~chloroplast stroma,GO:0009579~thylakoid,GO:0010319~stromule,GO:0031977~thylakoid lumen,	GO:0004462~lactoylglutathione lyase activity,GO:0046872~metal ion binding,	0.995886	0.335912	1.82827	0.275798	1.46703	0.141514	2.29765	0.0423224	1.5825	0.0225116
413	Q93VC7	30S ribosomal protein S1, chloroplastic	ribosomal protein S1(RPS1)	Arabidopsis thaliana	GO:0009735~response to cytokinin,	GO:0005739~mitochondrion,GO:0005840~ribosome,GO:0009507~chloroplast,GO:0009570~chloroplast stroma,GO:0009579~thylakoid,GO:0016020~membrane,	GO:0003676~nucleic acid binding,GO:0003723~RNA binding,GO:0003729~mRNA binding,	0.825477	0.34164	0.964497	0.30329	0.751063	0.0625457	0.408621	0.0443638	0.86837	0.165266
414	Q93VR3	GDP-mannose 3,5-epimerase	GDP-D-mannose 3',5'-epimerase(GME)	Arabidopsis thaliana	GO:0009225~nucleotide-sugar metabolic process,GO:0019853~L-ascorbic acid biosynthetic process,	GO:0005737~cytoplasm,GO:0005829~cytosol,	GO:0003824~catalytic activity,GO:0047918~GDP-mannose 3,5-epimerase activity,GO:0051287~NAD binding,	0.970441	0.0647943	0.836558	0.0886321	0.83556	0.150685	0.642851	0.0352245	1.03898	0.380028
415	Q93WN0	Selenium-binding protein 2	selenium-binding protein 2(SBP2)	Arabidopsis thaliana	GO:0010197~polar nucleus fusion,	GO:0009507~chloroplast,	GO:0008430~selenium binding,	1.11659	0.436748	1.46359	0.351063	1.32144	0.391382	1.59989	0.0146972	1.12401	0.173748
416	Q93XC4	Probable thiocyanate methyltransferase 2	probable thiocyanate methyltransferase 2(LOC106342346)	Brassica oleracea			GO:0008757~S-adenosylmethionine-dependent methyltransferase activity,	1.02166	0.0816381	0.872949	0.452582	1.17333	0.0774099	1.15886	0.00803283	1.32328	0.242206
417	Q93YR3	FAM10 family protein At4g22670	HSP70-interacting protein 1(HIP1)	Arabidopsis thaliana	GO:0046686~response to cadmium ion,	GO:0005737~cytoplasm,GO:0005829~cytosol,		0.904332	0.162701	0.959833	0.058547	1.03939	0.395769	0.996086	0.0128044	1.24913	0.0837621
418	Q93ZN9	LL-diaminopimelate aminotransferase, chloroplastic	Pyridoxal phosphate (PLP)-dependent transferases superfamily protein(AGD2)	Arabidopsis thaliana	GO:0009089~lysine biosynthetic process via diaminopimelate,GO:0009735~response to cytokinin,GO:0009862~systemic acquired resistance, salicylic acid mediated signaling pathway,	GO:0005829~cytosol,GO:0009507~chloroplast,GO:0009570~chloroplast stroma,	GO:0005507~copper ion binding,GO:0008483~transaminase activity,GO:0010285~L,L-diaminopimelate aminotransferase activity,GO:0030170~pyridoxal phosphate binding,	0.904815	0.162701	0.791156	0.058547	0.913641	0.395769	0.794594	0.0128044	0.749769	0.0837621
419	Q940P8	T-complex protein 1 subunit beta	phosphorylcholine cytidylyltransferase2(CCT2)	Arabidopsis thaliana	GO:0006656~phosphatidylcholine biosynthetic process,GO:0008654~phospholipid biosynthetic process,GO:0009058~biosynthetic process,	GO:0005634~nucleus,	GO:0004105~choline-phosphate cytidylyltransferase activity,	1.50859	0.0856554	1.48259	0.166387	0.90694	0.381985	1.24552	0.00388996	1.44737	0.301563
420	Q944G9	Fructose-bisphosphate aldolase 2, chloroplastic	fructose-bisphosphate aldolase 2(FBA2)	Arabidopsis thaliana	GO:0006096~glycolytic process,GO:0006098~pentose-phosphate shunt,GO:0009737~response to abscisic acid,GO:0046686~response to cadmium ion,	GO:0009507~chloroplast,GO:0009570~chloroplast stroma,GO:0009579~thylakoid,GO:0009941~chloroplast envelope,GO:0010287~plastoglobule,GO:0016020~membrane,GO:0048046~apoplast,	GO:0004332~fructose-bisphosphate aldolase activity,	0.817125	0.129612	0.816888	0.0764087	0.895219	0.0687677	0.878273	0.00554555	0.846494	0.113202
421	Q944P7	Leucine aminopeptidase 2, chloroplastic	Cytosol aminopeptidase family protein(LAP2)	Arabidopsis thaliana	GO:0006508~proteolysis,GO:0010150~leaf senescence,	GO:0005773~vacuole,GO:0005829~cytosol,GO:0009507~chloroplast,GO:0009570~chloroplast stroma,	GO:0004177~aminopeptidase activity,GO:0008235~metalloexopeptidase activity,GO:0030145~manganese ion binding,	0.962715	0.273538	1.04646	0.458485	1.34121	0.00157622	1.42155	0.170044	1.15348	0.00237112
422	Q944W6	Translationally-controlled tumor protein homolog	translationally-controlled tumor protein homolog(LOC106335205)	Brassica oleracea		GO:0005737~cytoplasm,		1.57828	0.0904316	1.31176	0.392885	1.18917	0.00366805	1.45444	0.305142	1.28778	0.0339321
423	Q945K7	Isocitrate dehydrogenase [NAD] catalytic subunit 5, mitochondrial	isocitrate dehydrogenase V(IDH-V)	Arabidopsis thaliana	GO:0006099~tricarboxylic acid cycle,GO:0006102~isocitrate metabolic process,	GO:0005739~mitochondrion,GO:0009507~chloroplast,	GO:0000287~magnesium ion binding,GO:0004449~isocitrate dehydrogenase (NAD+) activity,GO:0005524~ATP binding,GO:0008270~zinc ion binding,GO:0051287~NAD binding,	0.903918	0.231536	0.861519	0.118375	0.999622	0.0988615	0.881051	0.328661	0.945179	0.0358653
424	Q949Q7	Serine carboxypeptidase-like 29	serine carboxypeptidase-like 29(scpl29)	Arabidopsis thaliana	GO:0006508~proteolysis,GO:0051603~proteolysis involved in cellular protein catabolic process,	GO:0005576~extracellular region,GO:0005773~vacuole,	GO:0004185~serine-type carboxypeptidase activity,	1.41127	0.174989	2.26979	0.0732943	2.76136	0.344482	2.64632	0.286467	2.39732	0.0345777
425	Q949U7	Peroxiredoxin-2E, chloroplastic	Thioredoxin superfamily protein(AT3G52960)	Arabidopsis thaliana	GO:0042742~defense response to bacterium,GO:0045454~cell redox homeostasis,GO:0055114~oxidation-reduction process,	GO:0005623~cell,GO:0009505~plant-type cell wall,GO:0009507~chloroplast,GO:0009536~plastid,GO:0009570~chloroplast stroma,GO:0009579~thylakoid,GO:0009941~chloroplast envelope,	GO:0004601~peroxidase activity,GO:0016209~antioxidant activity,GO:0016491~oxidoreductase activity,GO:0051920~peroxiredoxin activity,	1.43208	0.177395	1.56362	0.080923	1.71203	0.124902	1.13142	0.152672	1.34731	0.0109045
426	Q94AM1	Organellar oligopeptidase A, chloroplastic/mitochondrial	Zincin-like metalloproteases family protein(AT5G65620)	Arabidopsis thaliana	GO:0006508~proteolysis,GO:0006518~peptide metabolic process,	GO:0005739~mitochondrion,GO:0005759~mitochondrial matrix,GO:0005829~cytosol,GO:0009507~chloroplast,GO:0009570~chloroplast stroma,	GO:0004222~metalloendopeptidase activity,GO:0046872~metal ion binding,	0.690797	0.202168	0.903851	0.115107	1.27593	0.10027	1.15727	0.340377	1.26207	0.032179
