# Supplementary material for: Proteome Changes Reveal the Protective Roles of Exogenous Citric Acid in Alleviating Cu Toxicity in Brassica napus L
Source: Int J Mol Sci. 2021 May 30;22(11):5879. doi: 10.3390/ijms22115879 (PMC8198124; doi:10.3390/ijms22115879)
Supplement: Supplementary file 1 [file ijms-22-05879-s001.zip › ijms-1235003-SI/Supplementary materials/Table S3.xlsx]

## Sheet: Table S3
Table S3. List of differentailly abundant proteins among the treatment groups
Protein Group	Accession Number	Protein Description	Spectrum Count	Coverage	Peptides	Molecular Weight (kDa)	EMPAI	Organism
CK vs CA_UP
1	A0A331	Photosystem II CP43 reaction center protein	10	0.147333	5.33333	51910	0.409172	Coffea arabica
2	A0ZZ31	Photosystem II CP43 reaction center protein	10	0.151	5.33333	50331	0.42139	Gossypium barbadense
3	A0ZZ52	Cytochrome b559 subunit alpha	5	0.361333	3	9387	1.3629	Gossypium barbadense
4	A1E9R0	Photosystem II CP43 reaction center protein	10	0.147333	5.33333	51968	0.409172	Sorghum bicolor
5	A1E9T2	Ribulose bisphosphate carboxylase large chain	230.333	0.204	13.6667	52729	0.599558	Sorghum bicolor
6	A1E9Z4	Photosystem II CP43 reaction center protein	10	0.147333	5.33333	52135	0.409172	Agrostis stolonifera
7	A1EA38	Cytochrome b6	4.66667	0.232333	3.66667	24167	0.710503	Agrostis stolonifera
8	A2Y7R5	GTP-binding nuclear protein Ran-2	4	0.120667	3.33333	25039	0.321374	Oryza sativa subsp. indica
9	A4GGA1	Photosystem II CP43 reaction center protein	10	0.147333	5.33333	51920	0.409172	Phaseolus vulgaris
10	A4GGA2	Photosystem II D2 protein	10.6667	0.181	7	39580	0.51705	Phaseolus vulgaris
11	A4GYN9	Photosystem II protein D1	9	0.142667	6	38965	0.391217	Populus trichocarpa
12	A4GYQ5	Photosystem II CP43 reaction center protein	10	0.147333	5.33333	51806	0.409172	Populus trichocarpa
13	A4QJB0	Photosystem II D2 protein	10.6667	0.181	7	39578	0.51705	Aethionema cordifolium
CK vs CA_DOWN
1	B1NWE6	Photosystem II CP43 reaction center protein	10	0.147333	5.33333	51878	0.409172	Manihot esculenta
2	B2LMI8	Photosystem II D2 protein	10.6667	0.181	7	39531	0.51705	Guizotia abyssinica
3	B2LMI9	Photosystem II CP43 reaction center protein	10	0.147333	5.33333	51811	0.409172	Guizotia abyssinica
4	B2XWK1	Photosystem II CP43 reaction center protein	10	0.147333	5.33333	51934	0.409172	Fagopyrum esculentum subsp. ancestrale
5	B3TNB9	Photosystem II CP43 reaction center protein	10	0.147333	5.33333	52105	0.409172	Brachypodium distachyon
6	B5LMM0	Photosystem II CP43 reaction center protein	10	0.147333	5.33333	51878	0.409172	Cicer arietinum
7	B8BJ39	Pyruvate kinase 1, cytosolic	7	0.16	5.66667	57320	0.446067	Oryza sativa subsp. indica
8	B9DHQ0	Tubulin alpha-5 chain	13.3333	0.188667	10.3333	49654	0.559147	Arabidopsis thaliana
9	B9HBA8	Biotin carboxylase 1, chloroplastic	3.66667	0.0873333	3.66667	57707	0.223117	Populus trichocarpa
10	F4HQD4	Heat shock 70 kDa protein 15	4.66667	0.0576667	4.33333	91681	0.143	Arabidopsis thaliana
11	F4I907	Glyoxylate/succinic semialdehyde reductase 2, chloroplastic	6.33333	0.293333	6	37781	0.965201	Arabidopsis thaliana
12	F4IW47	Transketolase-2, chloroplastic	14.3333	0.104	9	79922	0.270574	Arabidopsis thaliana
13	F4JLP5	Dihydrolipoyl dehydrogenase 2, chloroplastic	7.33333	0.122667	6	60145	0.326686	Arabidopsis thaliana
14	P27141	Carbonic anhydrase, chloroplastic	3.66667	0.106	3.33333	34511	0.276439	Nicotiana tabacum
15	P27521	Chlorophyll a-b binding protein 4, chloroplastic	9	0.171	5.33333	27734	0.482518	Arabidopsis thaliana
16	P27985	Ribulose bisphosphate carboxylase small chain F1, chloroplastic	123.667	0.591	17.3333	20183	2.9096	Brassica napus
17	P28405	Ribulose bisphosphate carboxylase large chain (Fragment)	237.667	0.211667	13.3333	51677	0.628793	Drosera capensis
18	P28431	Ribulose bisphosphate carboxylase large chain (Fragment)	251.333	0.285	20.6667	50947	0.927691	Morus alba
19	P28445	Ribulose bisphosphate carboxylase large chain (Fragment)	251.333	0.285	20.6667	50947	0.927691	Prunus domestica
20	P28644	28 kDa ribonucleoprotein, chloroplastic	2.66667	0.039	2	25232	0.0939563	Spinacia oleracea
21	P28752	Tubulin alpha-1 chain	11.6667	0.138	8	49654	0.378515	Oryza sativa subsp. japonica
22	P29092	Myrosinase MB3	21	0.194667	13.3333	62050	0.565817	Sinapis alba
23	P29102	3-isopropylmalate dehydrogenase, chloroplastic	13.3333	0.353	11.6667	43351	1.25849	Brassica napus
24	P29409	Phosphoglycerate kinase, chloroplastic (Fragment)	24.6667	0.288	15.6667	45573	0.942124	Spinacia oleracea
25	P29500	Tubulin beta-1 chain	13.6667	0.280667	10.3333	50566	0.911051	Pisum sativum
26	P30184	Leucine aminopeptidase 1	8	0.171	7.33333	54509	0.483142	Arabidopsis thaliana
27	P30827	Ribulose bisphosphate carboxylase large chain	247	0.252	20.3333	52765	0.786488	Liriodendron tulipifera
28	P32036	Photosystem II protein D1	9	0.142667	6	38921	0.391217	Cuscuta reflexa
29	P33627	Tubulin alpha-6 chain	11.6667	0.138	8	49599	0.378515	Zea mays
30	P34791	Peptidyl-prolyl cis-trans isomerase CYP20-3, chloroplastic	7.33333	0.273333	5.33333	28208	0.88021	Arabidopsis thaliana
31	P34794	RuBisCO large subunit-binding protein subunit alpha, chloroplastic	28.6667	0.357	19.3333	61606	1.27769	Brassica napus
32	P35480	Chaperonin CPN60, mitochondrial	8.33333	0.170333	8.33333	62355	0.485861	Brassica napus
33	P36210	50S ribosomal protein L12-1, chloroplastic	6.33333	0.162	3	20075	0.452112	Arabidopsis thaliana
34	P36212	50S ribosomal protein L12-3, chloroplastic	6.33333	0.166	3	19682	0.465548	Arabidopsis thaliana
35	P36397	ADP-ribosylation factor 1	6.66667	0.436	6.66667	20609	1.72898	Arabidopsis thaliana
36	P36438	Cytochrome f	13.3333	0.292	10.3333	35389	0.958917	Brassica rapa subsp. rapa
37	P36491	Photosystem II protein D1	9	0.142667	6	38965	0.391217	Populus deltoides
38	P38418	Lipoxygenase 2, chloroplastic	4	0.044	4	102046	0.106624	Arabidopsis thaliana
39	P38546	GTP-binding nuclear protein Ran1	4	0.120667	3.33333	25186	0.321374	Solanum lycopersicum
40	P38547	GTP-binding nuclear protein Ran2	4	0.120667	3.33333	25161	0.321374	Solanum lycopersicum
41	P38548	GTP-binding nuclear protein Ran/TC4	4	0.120667	3.33333	25290	0.321374	Vicia faba
42	P41916	GTP-binding nuclear protein Ran-1	4	0.120667	3.33333	25276	0.321374	Arabidopsis thaliana
43	P41917	GTP-binding nuclear protein Ran-2	4	0.120667	3.33333	25062	0.321374	Arabidopsis thaliana
44	P41918	GTP-binding nuclear protein Ran-A1	4	0.120667	3.33333	25018	0.321374	Nicotiana tabacum
45	P41919	GTP-binding nuclear protein Ran-B1	4	0.120667	3.33333	25172	0.321374	Nicotiana tabacum
46	P42734	Probable cinnamyl alcohol dehydrogenase 9	3	0.104667	3	38934	0.272545	Arabidopsis thaliana
47	P42737	Beta carbonic anhydrase 2, chloroplastic	36.3333	0.317	14.6667	36615	1.07491	Arabidopsis thaliana
48	P43282	S-adenosylmethionine synthase 3	12	0.272	9.66667	42653	0.870682	Solanum lycopersicum
49	P45738	Ribulose bisphosphate carboxylase large chain	187	0.233	17	53853	0.710015	Helianthus annuus
50	P45854	Germin-like protein 1	14.3333	0.251	5	21998	0.782379	Sinapis alba
51	P46248	Aspartate aminotransferase, chloroplastic	6.66667	0.185333	6.66667	49831	0.534773	Arabidopsis thaliana
52	P46267	Fructose-1,6-bisphosphatase, cytosolic	3	0.068	3	37156	0.169499	Brassica napus
53	P46283	Sedoheptulose-1,7-bisphosphatase, chloroplastic	12.6667	0.219667	8.33333	42414	0.659464	Arabidopsis thaliana
54	P46285	Sedoheptulose-1,7-bisphosphatase, chloroplastic	7.33333	0.133333	4.66667	42061	0.359675	Triticum aestivum
55	P47999	Cysteine synthase, chloroplastic/chromoplastic	26	0.189	6.66667	41656	0.545254	Arabidopsis thaliana
56	P48491	Triosephosphate isomerase, cytosolic	30	0.450333	8.66667	27169	1.82223	Arabidopsis thaliana
57	P48686	Ribulose bisphosphate carboxylase large chain	413	0.413	38.3333	52956	1.58821	Brassica oleracea
58	P49076	ADP-ribosylation factor	6.66667	0.436	6.66667	20661	1.72898	Zea mays
59	P49236	Glucan endo-1,3-beta-glucosidase	3.66667	0.0983333	3.66667	38180	0.25472	Brassica campestris
60	P49364	Aminomethyltransferase, mitochondrial	14.3333	0.236667	11.3333	44285	0.725503	Pisum sativum
61	P51062	Phosphoenolpyruvate carboxylase	9.66667	0.0783333	8.33333	111008	0.197745	Pisum sativum
62	P51427	40S ribosomal protein S5-2	6.66667	0.202667	5.33333	22921	0.596373	Arabidopsis thaliana
63	P51821	ADP-ribosylation factor 1	6.66667	0.436	6.66667	20703	1.72898	Chlamydomonas reinhardtii
64	P51823	ADP-ribosylation factor 2	6.66667	0.436	6.66667	20708	1.72898	Oryza sativa subsp. japonica
65	P52410	3-oxoacyl-[acyl-carrier-protein] synthase I, chloroplastic	3.33333	0.0893333	2.66667	50413	0.228762	Arabidopsis thaliana
66	P52426	Malate dehydrogenase [NADP], chloroplastic	2	0.051	2	47488	0.124605	Spinacia oleracea
67	P53492	Actin-7	19	0.393333	14.6667	41736	1.47702	Arabidopsis thaliana
68	P54765	GTP-binding nuclear protein Ran1A (Fragment)	4	0.127667	3.33333	23787	0.342945	Lotus japonicus
69	P54766	GTP-binding nuclear protein Ran1B (Fragment)	4	0.127667	3.33333	23730	0.342945	Lotus japonicus
70	P55229	Glucose-1-phosphate adenylyltransferase large subunit 1, chloroplastic	5	0.0993333	5	57674	0.258381	Arabidopsis thaliana
71	P55737	Heat shock protein 90-2	28.3333	0.303333	26	80064	1.0149	Arabidopsis thaliana
72	P55939	Phospholipase D alpha 2	12.3333	0.205	12.3333	92062	0.604308	Brassica oleracea var. capitata
73	P56757	ATP synthase subunit alpha, chloroplastic	20	0.259667	12	55328	0.823911	Arabidopsis thaliana
74	P56761	Photosystem II D2 protein	10.6667	0.181	7	39548	0.51705	Arabidopsis thaliana
75	P56773	Cytochrome b6	4.66667	0.232333	3.66667	24153	0.710503	Arabidopsis thaliana
76	P56778	Photosystem II CP43 reaction center protein	10	0.147333	5.33333	51868	0.409172	Arabidopsis thaliana
77	P56779	Cytochrome b559 subunit alpha	5	0.361333	3	9387	1.3629	Arabidopsis thaliana
78	P57106	Malate dehydrogenase 2, cytoplasmic	11.3333	0.248	7	35675	0.770957	Arabidopsis thaliana
79	P57691	60S acidic ribosomal protein P0-3	7.66667	0.18	4	34390	0.513561	Arabidopsis thaliana
80	P57751	UTP--glucose-1-phosphate uridylyltransferase 1	8	0.204	8	51920	0.600292	Arabidopsis thaliana
81	P59702	Cytochrome b559 subunit alpha	5	0.361333	3	9387	1.3629	Atropa belladonna
82	P60161	Cytochrome b6	4.66667	0.232333	3.66667	24183	0.710503	Hordeum vulgare
83	P60162	Cytochrome b6	4.66667	0.232333	3.66667	24183	0.710503	Triticum aestivum
84	P68541	ATP synthase subunit alpha, mitochondrial	18.3333	0.338	15	55057	1.18084	Raphanus sativus
85	P68542	ATP synthase subunit alpha, mitochondrial	18.3333	0.338	15	55057	1.18084	Brassica campestris
86	P69382	Cytochrome b559 subunit alpha	5	0.361333	3	9387	1.3629	Beta vulgaris
87	P69383	Cytochrome b559 subunit alpha	5	0.361333	3	9387	1.3629	Spinacia oleracea
88	P69556	Photosystem II protein D1	9	0.142667	6	38951	0.391217	Nicotiana tabacum
89	P69557	Photosystem II protein D1	9	0.142667	6	38951	0.391217	Lactuca sativa
90	P69560	Photosystem II protein D1	9	0.142667	6	38951	0.391217	Spinacia oleracea
91	P69561	Photosystem II protein D1	9	0.142667	6	38951	0.391217	Nicotiana debneyi
92	P69562	Photosystem II protein D1	9	0.142667	6	38951	0.391217	Nicotiana plumbaginifolia
93	P69563	Photosystem II protein D1	9	0.142667	6	38951	0.391217	Solanum nigrum
94	P69564	Photosystem II protein D1	9	0.142667	6	38951	0.391217	Gossypium hirsutum
95	P69565	Photosystem II protein D1	9	0.142667	6	38951	0.391217	Oxybasis rubra
96	P80261	NADH dehydrogenase [ubiquinone] iron-sulfur protein 3	2.33333	0.159667	2.33333	22883	0.448336	Solanum tuberosum
97	P82658	Thylakoid lumenal 19 kDa protein, chloroplastic	6	0.257667	5	24979	0.819199	Arabidopsis thaliana
98	P83483	ATP synthase subunit beta-1, mitochondrial	31.3333	0.452333	22	59671	1.8382	Arabidopsis thaliana
99	P83484	ATP synthase subunit beta-2, mitochondrial	31.3333	0.452333	22	59713	1.8382	Arabidopsis thaliana
100	P83755	Photosystem II protein D1	9	0.142667	6	38937	0.391217	Arabidopsis thaliana
101	P83756	Photosystem II protein D1	9	0.142667	6	38937	0.391217	Oenothera elata subsp. hookeri
102	P92549	ATP synthase subunit alpha, mitochondrial	21.6667	0.361667	18	55045	1.3031	Arabidopsis thaliana
103	P92947	Monodehydroascorbate reductase, chloroplastic/mitochondrial	11	0.217667	9.33333	53302	0.650722	Arabidopsis thaliana
104	P93014	30S ribosomal protein S5, chloroplastic	4	0.135667	4	32645	0.367955	Arabidopsis thaliana
105	P93338	NADP-dependent glyceraldehyde-3-phosphate dehydrogenase	8.33333	0.106333	5.33333	53144	0.277924	Nicotiana plumbaginifolia
106	P93431	Ribulose bisphosphate carboxylase/oxygenase activase, chloroplastic	37	0.244333	15	51454	0.756277	Oryza sativa subsp. japonica
107	P93819	Malate dehydrogenase 1, cytoplasmic	13.6667	0.344	9	35571	1.20906	Arabidopsis thaliana
108	Q00326	Myrosinase	38	0.384	24.3333	62736	1.42149	Brassica napus
109	Q01366	Photosystem II protein D1	9	0.142667	6	38967	0.391217	Phaseolus vulgaris
110	Q01667	Chlorophyll a-b binding protein 6, chloroplastic	14.3333	0.191	8.33333	25996	0.552387	Arabidopsis thaliana
111	Q01908	ATP synthase gamma chain 1, chloroplastic	17.6667	0.214333	11.6667	40911	0.639054	Arabidopsis thaliana
112	Q02028	Stromal 70 kDa heat shock-related protein, chloroplastic	8.66667	0.0973333	6.66667	75515	0.251801	Pisum sativum
113	Q02245	Tubulin alpha-5 chain	11.6667	0.138	8	49625	0.378515	Zea mays
114	Q05431	L-ascorbate peroxidase 1, cytosolic	7.33333	0.198667	5.33333	27561	0.58612	Arabidopsis thaliana
115	Q05758	Ketol-acid reductoisomerase, chloroplastic	11	0.176667	8.66667	63812	0.502085	Arabidopsis thaliana
116	Q06396	ADP-ribosylation factor 1	6.66667	0.436	6.66667	20681	1.72898	Oryza sativa subsp. japonica
117	Q06611	Aquaporin PIP1-2	4.33333	0.138333	4	30598	0.381963	Arabidopsis thaliana
118	Q06FN8	Cytochrome b6	4.66667	0.232333	3.66667	24090	0.710503	Pelargonium hortorum
119	Q06FW0	Photosystem II CP43 reaction center protein	10	0.147333	5.33333	51780	0.409172	Pelargonium hortorum
120	Q06FY1	Photosystem II protein D1	9	0.142667	6	38937	0.391217	Pelargonium hortorum
121	Q06GW7	Cytochrome b6	4.66667	0.232333	3.66667	24094	0.710503	Drimys granadensis
122	Q06H01	Photosystem II CP43 reaction center protein	10	0.147333	5.33333	51850	0.409172	Drimys granadensis
123	Q06RD5	Photosystem II CP43 reaction center protein	10	0.147333	5.33333	51803	0.409172	Jasminum nudiflorum
124	Q06RD6	Photosystem II D2 protein	10.6667	0.181	7	39550	0.51705	Jasminum nudiflorum
125	Q06RF1	Photosystem II protein D1	9	0.142667	6	38951	0.391217	Jasminum nudiflorum
126	Q07204	Fructose-1,6-bisphosphatase, chloroplastic	11.3333	0.256333	11	44446	0.806171	Brassica napus
127	Q07473	Chlorophyll a-b binding protein CP29.1, chloroplastic	9	0.152667	4	31139	0.421278	Arabidopsis thaliana
128	Q08112	40S ribosomal protein S15-1	14	0.322	7	17129	1.09894	Arabidopsis thaliana
129	Q09FW5	Photosystem II CP43 reaction center protein	10	0.151	5.33333	50355	0.42139	Nandina domestica
130	Q09FW6	Photosystem II D2 protein	10.6667	0.181	7	39592	0.51705	Nandina domestica
131	Q09G50	Photosystem II CP43 reaction center protein	10	0.151	5.33333	50263	0.42139	Platanus occidentalis
132	Q09G66	Photosystem II protein D1	9	0.142667	6	38937	0.391217	Platanus occidentalis
133	Q09MI2	Photosystem II CP43 reaction center protein	10	0.147	5.33333	52099	0.40796	Citrus sinensis
134	Q09MI3	Photosystem II D2 protein	10.6667	0.181	7	39592	0.51705	Citrus sinensis
135	Q09X21	Photosystem II CP43 reaction center protein	10	0.147333	5.33333	51822	0.409172	Morus indica
136	Q0G9M3	Photosystem II CP43 reaction center protein	10	0.147333	5.33333	51824	0.409172	Liriodendron tulipifera
137	Q0G9W6	Photosystem II CP43 reaction center protein	10	0.147333	5.33333	51897	0.409172	Daucus carota
138	Q0G9W7	Photosystem II D2 protein	10.6667	0.181	7	39550	0.51705	Daucus carota
139	Q0G9Y2	Photosystem II protein D1	9	0.142667	6	38937	0.391217	Daucus carota
140	Q0WL56	Elongation factor 1-alpha 3	23	0.244	14	49502	0.757942	Arabidopsis thaliana
141	Q0WNJ6	Clathrin heavy chain 1	8.33333	0.082	7.33333	193244	0.208294	Arabidopsis thaliana
142	Q0WNZ5	5-methyltetrahydropteroyltriglutamate--homocysteine methyltransferase 3, chloroplastic	9.66667	0.075	7.33333	90594	0.188502	Arabidopsis thaliana
143	Q0ZJ24	Photosystem II CP43 reaction center protein	10	0.147333	5.33333	51840	0.409172	Vitis vinifera
144	Q14FG1	Photosystem II CP43 reaction center protein	10	0.147333	5.33333	51806	0.409172	Populus alba
145	Q14FH6	Photosystem II protein D1	9	0.142667	6	38965	0.391217	Populus alba
146	Q1KXS9	Cytochrome b6	4.66667	0.232333	3.66667	24137	0.710503	Helianthus annuus
147	Q1KXW3	Photosystem II CP43 reaction center protein	10	0.147333	5.33333	51884	0.409172	Helianthus annuus
148	Q1KXX9	Photosystem II protein D1	9	0.142667	6	38951	0.391217	Helianthus annuus
149	Q1WIQ6	NADP-dependent glyceraldehyde-3-phosphate dehydrogenase	10.6667	0.16	6.33333	53060	0.44912	Arabidopsis thaliana
150	Q2L901	Photosystem II CP43 reaction center protein	10	0.147333	5.33333	51856	0.409172	Gossypium hirsutum
151	Q2L925	Cytochrome b559 subunit alpha	5	0.361333	3	9387	1.3629	Gossypium hirsutum
152	Q2MI71	Cytochrome b6	4.66667	0.232333	3.66667	24151	0.710503	Solanum lycopersicum
153	Q2MIA4	Photosystem II CP43 reaction center protein	10	0.147333	5.33333	51894	0.409172	Solanum lycopersicum
154	Q2MIC0	Photosystem II protein D1	9	0.142667	6	38951	0.391217	Solanum lycopersicum
155	Q2MIF8	Cytochrome b6	4.66667	0.232333	3.66667	24151	0.710503	Solanum bulbocastanum
156	Q2MIJ1	Photosystem II CP43 reaction center protein	10	0.147333	5.33333	51937	0.409172	Solanum bulbocastanum
157	Q2MIK7	Photosystem II protein D1	9	0.142667	6	38951	0.391217	Solanum bulbocastanum
158	Q2PMT9	Photosystem II CP43 reaction center protein	10	0.147333	5.33333	51920	0.409172	Glycine max
159	Q2QDA8	Photosystem II protein D1	9	0.142667	6	38977	0.391217	Cucumis sativus
160	Q2RAK2	Pyruvate kinase 1, cytosolic	7	0.16	5.66667	57320	0.446067	Oryza sativa subsp. japonica
161	Q2V2S7	NAD(P)H-quinone oxidoreductase subunit M, chloroplastic	3.66667	0.205667	3.66667	24795	0.612247	Arabidopsis thaliana
162	Q2VEF0	Cytochrome b6	4.66667	0.232333	3.66667	24151	0.710503	Solanum tuberosum
163	Q2VEI0	Photosystem II CP43 reaction center protein	10	0.147333	5.33333	51954	0.409172	Solanum tuberosum
164	Q2VEJ6	Photosystem II protein D1	9	0.142667	6	38951	0.391217	Solanum tuberosum
165	Q33282	Photosystem II protein D1	9	0.142667	6	38997	0.391217	Vigna unguiculata
166	Q332Y2	Photosystem II CP43 reaction center protein	10	0.147333	5.33333	51884	0.409172	Lactuca sativa
167	Q33C02	Cytochrome b6	4.66667	0.232333	3.66667	24137	0.710503	Nicotiana tomentosiformis
168	Q33C41	Photosystem II CP43 reaction center protein	10	0.151	5.33333	50345	0.42139	Nicotiana tomentosiformis
169	Q33C59	Photosystem II protein D1	9	0.142667	6	38951	0.391217	Nicotiana tomentosiformis
170	Q35322	NADH dehydrogenase [ubiquinone] iron-sulfur protein 3	2.33333	0.159667	2.33333	22991	0.448336	Oryza sativa subsp. japonica
171	Q38732	DAG protein, chloroplastic	5	0.174	2.33333	25852	0.492794	Antirrhinum majus
172	Q38950	Serine/threonine-protein phosphatase 2A 65 kDa regulatory subunit A beta isoform	5	0.102667	5	65598	0.267329	Arabidopsis thaliana
173	Q38JH8	S-adenosylmethionine synthase 2	12	0.272	9.66667	42702	0.870682	Solanum tuberosum
174	Q39161	Ferredoxin--nitrite reductase, chloroplastic	9	0.139333	8.66667	65505	0.379092	Arabidopsis thaliana
175	Q39366	Putative lactoylglutathione lyase	3.33333	0.149	3.33333	31646	0.416762	Brassica oleracea var. gemmifera
176	Q39732	Glycine cleavage system H protein, mitochondrial	3.66667	0.111	2.66667	17354	0.291219	Flaveria anomala
177	Q3BAP4	Photosystem II CP43 reaction center protein	10	0.147333	5.33333	51789	0.409172	Phalaenopsis aphrodite subsp. formosana
178	Q3C1G3	Photosystem II protein D1	9	0.142667	6	38951	0.391217	Nicotiana sylvestris
179	Q3C1I3	Photosystem II CP43 reaction center protein	10	0.151	5.33333	50345	0.42139	Nicotiana sylvestris
180	Q3C1M5	Cytochrome b6	4.66667	0.232333	3.66667	24137	0.710503	Nicotiana sylvestris
181	Q3V538	Photosystem II CP43 reaction center protein	10	0.147333	5.33333	51840	0.409172	Acorus calamus
182	Q40465	Eukaryotic initiation factor 4A-11	20.3333	0.323667	14.6667	46902	1.11042	Nicotiana tabacum
183	Q41932	Oxygen-evolving enhancer protein 3-2, chloroplastic	9.66667	0.264	6.33333	24643	0.840004	Arabidopsis thaliana
184	Q42112	60S acidic ribosomal protein P0-2	7.66667	0.181	4	34133	0.51705	Arabidopsis thaliana
185	Q42290	Probable mitochondrial-processing peptidase subunit beta, mitochondrial	8.33333	0.226667	8.33333	59160	0.691039	Arabidopsis thaliana
186	Q42434	Luminal-binding protein	6	0.0836667	5.33333	73592	0.212903	Spinacia oleracea
187	Q42547	Catalase-3	50.3333	0.489	24.6667	56695	2.09226	Arabidopsis thaliana
188	Q42612	Superoxide dismutase [Cu-Zn] 2	3	0.173333	3	15161	0.490676	Brassica juncea
189	Q42624	Glutamine synthetase, chloroplastic	18	0.252	14	47345	0.7906	Brassica napus
190	Q42676	Transketolase, chloroplastic (Fragment)	8	0.073	5	56188	0.183042	Craterostigma plantagineum
191	Q42899	Glutamine synthetase cytosolic isozyme	4.66667	0.172	3.66667	39147	0.487254	Lotus japonicus
192	Q42962	Phosphoglycerate kinase, cytosolic	11	0.187	7	42364	0.538155	Nicotiana tabacum
193	Q42971	Enolase	6.66667	0.175667	6.66667	47973	0.49882	Oryza sativa subsp. japonica
194	Q43473	Tubulin alpha-1 chain	11.6667	0.138	8	49597	0.378515	Hordeum vulgare
195	Q43743	Malate dehydrogenase 1, glyoxysomal	29.3333	0.534667	17.3333	37732	2.42936	Brassica napus
196	Q49CC1	Ribulose bisphosphate carboxylase large chain	181.333	0.181	13.3333	53437	0.51705	Cuscuta sandwichiana
197	Q49L02	Photosystem II CP43 reaction center protein	10	0.147333	5.33333	51836	0.409172	Eucalyptus globulus subsp. globulus
198	Q49L18	Photosystem II protein D1	9	0.142667	6	38965	0.391217	Eucalyptus globulus subsp. globulus
CK vs Cu25_UP
1	A0A331	Photosystem II CP43 reaction center protein	9.66667	0.176333	6.33333	51910	0.504856	Coffea arabica
2	A0ZZ31	Photosystem II CP43 reaction center protein	9.66667	0.180667	6.33333	50331	0.520187	Gossypium barbadense
3	A0ZZ52	Cytochrome b559 subunit alpha	5	0.373	3	9387	1.36048	Gossypium barbadense
4	A1E9R0	Photosystem II CP43 reaction center protein	9.66667	0.176333	6.33333	51968	0.504856	Sorghum bicolor
5	A1E9T2	Ribulose bisphosphate carboxylase large chain	312.667	0.19	13.3333	52729	0.549221	Sorghum bicolor
6	A1E9Z4	Photosystem II CP43 reaction center protein	9.66667	0.176333	6.33333	52135	0.504856	Agrostis stolonifera
7	A4QJB1	Photosystem II CP43 reaction center protein	9.66667	0.176333	6.33333	51882	0.504856	Aethionema cordifolium
8	A4QJB4	Photosystem I P700 chlorophyll a apoprotein A2	7.66667	0.132333	6	82450	0.357941	Aethionema cordifolium
9	A4QJI0	Photosystem II protein D1	8	0.159667	5.66667	38965	0.453841	Aethionema grandiflorum
10	A4QJJ4	Photosystem II D2 protein	10.3333	0.170667	6.66667	39594	0.482213	Aethionema grandiflorum
11	A4QJJ5	Photosystem II CP43 reaction center protein	9.66667	0.176333	6.33333	51848	0.504856	Aethionema grandiflorum
12	A4QJJ8	Photosystem I P700 chlorophyll a apoprotein A2	7.66667	0.132333	6	82484	0.357941	Aethionema grandiflorum
13	A4QJR4	Photosystem II protein D1	8	0.159667	5.66667	38937	0.453841	Olimarabidopsis pumila
14	A4QJS8	Photosystem II D2 protein	10.3333	0.170667	6.66667	39578	0.482213	Olimarabidopsis pumila
15	A4QJS9	Photosystem II CP43 reaction center protein	9.66667	0.176333	6.33333	51854	0.504856	Olimarabidopsis pumila
16	A4QJZ9	Photosystem II protein D1	8	0.159667	5.66667	38937	0.453841	Arabis hirsuta
17	A4QK13	Photosystem II D2 protein	10.3333	0.170667	6.66667	39564	0.482213	Arabis hirsuta
18	A4QK14	Photosystem II CP43 reaction center protein	9.66667	0.176333	6.33333	51882	0.504856	Arabis hirsuta
19	A4QK17	Photosystem I P700 chlorophyll a apoprotein A2	7.66667	0.132333	6	82516	0.357941	Arabis hirsuta
20	A4QK31	Cytochrome f	9.33333	0.244	7.33333	35399	0.75846	Arabis hirsuta
21	A4QK44	Photosystem II CP47 reaction center protein	14	0.132	8.66667	56055	0.355189	Arabis hirsuta
22	A4QK85	Photosystem II protein D1	8	0.159667	5.66667	38967	0.453841	Barbarea verna
23	A4QKA0	Photosystem II D2 protein	10.3333	0.170667	6.66667	39547	0.482213	Barbarea verna
24	A4QKA1	Photosystem II CP43 reaction center protein	9.66667	0.176333	6.33333	51868	0.504856	Barbarea verna
25	A4QKH2	Photosystem II protein D1	8	0.159667	5.66667	38937	0.453841	Capsella bursa-pastoris
26	A4QKI7	Photosystem II D2 protein	10.3333	0.170667	6.66667	39548	0.482213	Capsella bursa-pastoris
27	A4QKI8	Photosystem II CP43 reaction center protein	9.66667	0.176333	6.33333	51854	0.504856	Capsella bursa-pastoris
28	A4QKR1	Photosystem II protein D1	8	0.159667	5.66667	38937	0.453841	Crucihimalaya wallichii
29	A4QKS6	Photosystem II D2 protein	10.3333	0.170667	6.66667	39578	0.482213	Crucihimalaya wallichii
CK vs Cu25_DOWN
1	B1NWE6	Photosystem II CP43 reaction center protein	9.66667	0.176333	6.33333	51878	0.504856	Manihot esculenta
2	B2LMI8	Photosystem II D2 protein	10.3333	0.170667	6.66667	39531	0.482213	Guizotia abyssinica
3	O03042	Ribulose bisphosphate carboxylase large chain	374.333	0.330333	29.6667	52955	1.1423	Arabidopsis thaliana
4	O04204	60S acidic ribosomal protein P0-1	8	0.180667	4	33667	0.51855	Arabidopsis thaliana
5	O22126	Fasciclin-like arabinogalactan protein 8	3	0.067	3	43075	0.16681	Arabidopsis thaliana
6	O22263	Protein disulfide-isomerase like 2-1	5.33333	0.199667	5.33333	39497	0.592781	Arabidopsis thaliana
7	O22349	Tubulin alpha-3 chain	10.6667	0.137	8.33333	49613	0.371063	Eleusine indica
8	O22769	NADH dehydrogenase [ubiquinone] flavoprotein 2, mitochondrial	2.33333	0.098	2.33333	28389	0.253141	Arabidopsis thaliana
9	O22886	Uroporphyrinogen decarboxylase 2, chloroplastic	4.33333	0.135667	3.66667	43580	0.368152	Arabidopsis thaliana
10	O23254	Serine hydroxymethyltransferase 4	5	0.162667	5	51718	0.457069	Arabidopsis thaliana
11	P27141	Carbonic anhydrase, chloroplastic	4.66667	0.128667	4.33333	34511	0.345736	Nicotiana tabacum
12	P27521	Chlorophyll a-b binding protein 4, chloroplastic	7.33333	0.171	5	27734	0.482518	Arabidopsis thaliana
13	P27985	Ribulose bisphosphate carboxylase small chain F1, chloroplastic	201.667	0.591	17.3333	20183	2.9019	Brassica napus
14	P28405	Ribulose bisphosphate carboxylase large chain (Fragment)	323	0.197667	13.6667	51677	0.578081	Drosera capensis
15	P28431	Ribulose bisphosphate carboxylase large chain (Fragment)	340.333	0.269667	20.6667	50947	0.861822	Morus alba
16	P28445	Ribulose bisphosphate carboxylase large chain (Fragment)	340.333	0.269667	20.6667	50947	0.861822	Prunus domestica
17	P28644	28 kDa ribonucleoprotein, chloroplastic	2.66667	0.039	2	25232	0.0939563	Spinacia oleracea
18	P28752	Tubulin alpha-1 chain	10.6667	0.137	8.33333	49654	0.371063	Oryza sativa subsp. japonica
19	P29092	Myrosinase MB3	20	0.218667	14.6667	62050	0.65504	Sinapis alba
20	P29102	3-isopropylmalate dehydrogenase, chloroplastic	15	0.362667	13.3333	43351	1.30595	Brassica napus
21	P29409	Phosphoglycerate kinase, chloroplastic (Fragment)	26	0.288667	16	45573	0.944963	Spinacia oleracea
22	P29500	Tubulin beta-1 chain	13.6667	0.269333	10.6667	50566	0.859667	Pisum sativum
23	P30184	Leucine aminopeptidase 1	9.66667	0.195333	9	54509	0.569983	Arabidopsis thaliana
24	P30827	Ribulose bisphosphate carboxylase large chain	336	0.238	19.3333	52765	0.730268	Liriodendron tulipifera
25	P32036	Photosystem II protein D1	8	0.159667	5.66667	38921	0.453841	Cuscuta reflexa
26	P33627	Tubulin alpha-6 chain	10.6667	0.137	8.33333	49599	0.371063	Zea mays
27	P34791	Peptidyl-prolyl cis-trans isomerase CYP20-3, chloroplastic	7	0.265333	4.66667	28208	0.843451	Arabidopsis thaliana
28	P34794	RuBisCO large subunit-binding protein subunit alpha, chloroplastic	28	0.398	20.6667	61606	1.50459	Brassica napus
29	P35480	Chaperonin CPN60, mitochondrial	10	0.180333	9.66667	62355	0.515236	Brassica napus
30	P36210	50S ribosomal protein L12-1, chloroplastic	6.66667	0.162	3	20075	0.452112	Arabidopsis thaliana
31	P36212	50S ribosomal protein L12-3, chloroplastic	6.66667	0.166	3	19682	0.465548	Arabidopsis thaliana
32	P36397	ADP-ribosylation factor 1	7.66667	0.458333	7.33333	20609	1.88072	Arabidopsis thaliana
33	P36438	Cytochrome f	9.33333	0.244	7.33333	35389	0.75846	Brassica rapa subsp. rapa
34	P36491	Photosystem II protein D1	8	0.159667	5.66667	38965	0.453841	Populus deltoides
35	P38418	Lipoxygenase 2, chloroplastic	4.66667	0.047	4.66667	102046	0.114846	Arabidopsis thaliana
36	P38546	GTP-binding nuclear protein Ran1	5	0.181	4.33333	25186	0.518221	Solanum lycopersicum
37	P38547	GTP-binding nuclear protein Ran2	5	0.181	4.33333	25161	0.518221	Solanum lycopersicum
38	P38548	GTP-binding nuclear protein Ran/TC4	5	0.181	4.33333	25290	0.518221	Vicia faba
39	P41916	GTP-binding nuclear protein Ran-1	5	0.181	4.33333	25276	0.518221	Arabidopsis thaliana
40	P41917	GTP-binding nuclear protein Ran-2	5	0.181	4.33333	25062	0.518221	Arabidopsis thaliana
41	P41918	GTP-binding nuclear protein Ran-A1	5	0.181	4.33333	25018	0.518221	Nicotiana tabacum
42	P41919	GTP-binding nuclear protein Ran-B1	5	0.181	4.33333	25172	0.518221	Nicotiana tabacum
43	P42734	Probable cinnamyl alcohol dehydrogenase 9	3.66667	0.125	3.66667	38934	0.33437	Arabidopsis thaliana
44	P42737	Beta carbonic anhydrase 2, chloroplastic	33.6667	0.308	13.6667	36615	1.03322	Arabidopsis thaliana
45	P43282	S-adenosylmethionine synthase 3	10.3333	0.266667	9	42653	0.849437	Solanum lycopersicum
46	P45738	Ribulose bisphosphate carboxylase large chain	235.333	0.219	16.6667	53853	0.656202	Helianthus annuus
47	P45854	Germin-like protein 1	17.6667	0.251	5	21998	0.782379	Sinapis alba
48	P46248	Aspartate aminotransferase, chloroplastic	7.66667	0.2	7.66667	49831	0.59045	Arabidopsis thaliana
49	P46267	Fructose-1,6-bisphosphatase, cytosolic	3.66667	0.0716667	3.66667	37156	0.182541	Brassica napus
50	P46283	Sedoheptulose-1,7-bisphosphatase, chloroplastic	13.3333	0.225667	8.33333	42414	0.685067	Arabidopsis thaliana
51	P46285	Sedoheptulose-1,7-bisphosphatase, chloroplastic	7.66667	0.14	4.66667	42061	0.380384	Triticum aestivum
52	P47999	Cysteine synthase, chloroplastic/chromoplastic	28.6667	0.198333	7	41656	0.579557	Arabidopsis thaliana
53	P48491	Triosephosphate isomerase, cytosolic	46.6667	0.464667	9	27169	1.92596	Arabidopsis thaliana
54	P48686	Ribulose bisphosphate carboxylase large chain	536	0.418	38.6667	52956	1.62074	Brassica oleracea
55	P49076	ADP-ribosylation factor	7.66667	0.458333	7.33333	20661	1.88072	Zea mays
56	P49236	Glucan endo-1,3-beta-glucosidase	3	0.076	3	38180	0.193612	Brassica campestris
57	P49364	Aminomethyltransferase, mitochondrial	16.6667	0.236	12.3333	44285	0.722902	Pisum sativum
58	P51062	Phosphoenolpyruvate carboxylase	8.33333	0.0756667	7	111008	0.19057	Pisum sativum
59	P51427	40S ribosomal protein S5-2	6	0.202667	5.33333	22921	0.596373	Arabidopsis thaliana
60	P51821	ADP-ribosylation factor 1	7.66667	0.458333	7.33333	20703	1.88072	Chlamydomonas reinhardtii
61	P51823	ADP-ribosylation factor 2	7.66667	0.458333	7.33333	20708	1.88072	Oryza sativa subsp. japonica
62	P52410	3-oxoacyl-[acyl-carrier-protein] synthase I, chloroplastic	4.66667	0.12	4.33333	50413	0.318683	Arabidopsis thaliana
63	P52426	Malate dehydrogenase [NADP], chloroplastic	3	0.051	2.66667	47488	0.124605	Spinacia oleracea
64	P53492	Actin-7	16.6667	0.363	12.3333	41736	1.31879	Arabidopsis thaliana
65	P54765	GTP-binding nuclear protein Ran1A (Fragment)	5	0.191333	4.33333	23787	0.554946	Lotus japonicus
66	P54766	GTP-binding nuclear protein Ran1B (Fragment)	5	0.191333	4.33333	23730	0.554946	Lotus japonicus
67	P55229	Glucose-1-phosphate adenylyltransferase large subunit 1, chloroplastic	6.33333	0.125333	6	57674	0.335483	Arabidopsis thaliana
68	P55737	Heat shock protein 90-2	23.3333	0.262667	22	80064	0.830929	Arabidopsis thaliana
69	P55939	Phospholipase D alpha 2	15.3333	0.222	15	92062	0.668106	Brassica oleracea var. capitata
70	P56757	ATP synthase subunit alpha, chloroplastic	15.3333	0.218333	10.6667	55328	0.653234	Arabidopsis thaliana
71	P56761	Photosystem II D2 protein	10.3333	0.170667	6.66667	39548	0.482213	Arabidopsis thaliana
72	P56773	Cytochrome b6	5	0.238667	4	24153	0.733858	Arabidopsis thaliana
73	P56778	Photosystem II CP43 reaction center protein	9.66667	0.176333	6.33333	51868	0.504856	Arabidopsis thaliana
74	P56779	Cytochrome b559 subunit alpha	5	0.373	3	9387	1.36048	Arabidopsis thaliana
75	P57106	Malate dehydrogenase 2, cytoplasmic	14.6667	0.275	9.66667	35675	0.886238	Arabidopsis thaliana
76	P57691	60S acidic ribosomal protein P0-3	8	0.177667	4	34390	0.507931	Arabidopsis thaliana
77	P57751	UTP--glucose-1-phosphate uridylyltransferase 1	9.33333	0.243	9.33333	51920	0.756489	Arabidopsis thaliana
78	P59702	Cytochrome b559 subunit alpha	5	0.373	3	9387	1.36048	Atropa belladonna
79	P60161	Cytochrome b6	5	0.238667	4	24183	0.733858	Hordeum vulgare
80	P60162	Cytochrome b6	5	0.238667	4	24183	0.733858	Triticum aestivum
81	P68541	ATP synthase subunit alpha, mitochondrial	22	0.319	15	55057	1.08539	Raphanus sativus
82	P68542	ATP synthase subunit alpha, mitochondrial	22	0.319	15	55057	1.08539	Brassica campestris
83	P69382	Cytochrome b559 subunit alpha	5	0.373	3	9387	1.36048	Beta vulgaris
84	P69383	Cytochrome b559 subunit alpha	5	0.373	3	9387	1.36048	Spinacia oleracea
85	P69556	Photosystem II protein D1	8	0.159667	5.66667	38951	0.453841	Nicotiana tabacum
86	P69557	Photosystem II protein D1	8	0.159667	5.66667	38951	0.453841	Lactuca sativa
87	P69560	Photosystem II protein D1	8	0.159667	5.66667	38951	0.453841	Spinacia oleracea
88	P69561	Photosystem II protein D1	8	0.159667	5.66667	38951	0.453841	Nicotiana debneyi
89	P69562	Photosystem II protein D1	8	0.159667	5.66667	38951	0.453841	Nicotiana plumbaginifolia
90	P69563	Photosystem II protein D1	8	0.159667	5.66667	38951	0.453841	Solanum nigrum
91	P69564	Photosystem II protein D1	8	0.159667	5.66667	38951	0.453841	Gossypium hirsutum
92	P69565	Photosystem II protein D1	8	0.159667	5.66667	38951	0.453841	Oxybasis rubra
93	P80261	NADH dehydrogenase [ubiquinone] iron-sulfur protein 3	3	0.205	3	22883	0.603245	Solanum tuberosum
94	P82658	Thylakoid lumenal 19 kDa protein, chloroplastic	6.33333	0.257667	5	24979	0.819199	Arabidopsis thaliana
95	P83483	ATP synthase subunit beta-1, mitochondrial	37.3333	0.477	23.6667	59671	2.00425	Arabidopsis thaliana
96	P83484	ATP synthase subunit beta-2, mitochondrial	37.3333	0.477	23.6667	59713	2.00425	Arabidopsis thaliana
97	P83755	Photosystem II protein D1	8	0.159667	5.66667	38937	0.453841	Arabidopsis thaliana
98	P83756	Photosystem II protein D1	8	0.159667	5.66667	38937	0.453841	Oenothera elata subsp. hookeri
99	P92549	ATP synthase subunit alpha, mitochondrial	24.6667	0.342333	17.6667	55045	1.20057	Arabidopsis thaliana
100	P92947	Monodehydroascorbate reductase, chloroplastic/mitochondrial	12	0.238	9.33333	53302	0.732379	Arabidopsis thaliana
101	P93014	30S ribosomal protein S5, chloroplastic	6.33333	0.188	6	32645	0.542524	Arabidopsis thaliana
102	P93338	NADP-dependent glyceraldehyde-3-phosphate dehydrogenase	12.3333	0.117	6.33333	53144	0.309182	Nicotiana plumbaginifolia
103	P93431	Ribulose bisphosphate carboxylase/oxygenase activase, chloroplastic	36.3333	0.265	13.3333	51454	0.841015	Oryza sativa subsp. japonica
104	P93819	Malate dehydrogenase 1, cytoplasmic	17.6667	0.371333	11.3333	35571	1.35481	Arabidopsis thaliana
105	Q00326	Myrosinase	43.6667	0.417333	28.3333	62736	1.6162	Brassica napus
106	Q01366	Photosystem II protein D1	8	0.159667	5.66667	38967	0.453841	Phaseolus vulgaris
107	Q01667	Chlorophyll a-b binding protein 6, chloroplastic	14.3333	0.191	8.66667	25996	0.552387	Arabidopsis thaliana
108	Q01908	ATP synthase gamma chain 1, chloroplastic	15	0.214667	11.3333	40911	0.643593	Arabidopsis thaliana
109	Q02028	Stromal 70 kDa heat shock-related protein, chloroplastic	9.66667	0.0983333	7.33333	75515	0.254752	Pisum sativum
110	Q02245	Tubulin alpha-5 chain	10.6667	0.137	8.33333	49625	0.371063	Zea mays
111	Q05431	L-ascorbate peroxidase 1, cytosolic	5	0.136	4	27561	0.367729	Arabidopsis thaliana
112	Q05758	Ketol-acid reductoisomerase, chloroplastic	9.33333	0.173333	8	63812	0.492233	Arabidopsis thaliana
113	Q06396	ADP-ribosylation factor 1	7.66667	0.458333	7.33333	20681	1.88072	Oryza sativa subsp. japonica
CK vs CA+Cu25_UP
1	A0A331	Photosystem II CP43 reaction center protein	13	0.205333	8	51910	0.604819	Coffea arabica
2	A1E9R0	Photosystem II CP43 reaction center protein	13	0.205333	8	51968	0.604819	Sorghum bicolor
3	A1EA38	Cytochrome b6	4	0.238667	3.66667	24167	0.733858	Agrostis stolonifera
4	A4QJB1	Photosystem II CP43 reaction center protein	13	0.205333	8	51882	0.604819	Aethionema cordifolium
5	A4QJB4	Photosystem I P700 chlorophyll a apoprotein A2	12.3333	0.162667	9.66667	82450	0.455388	Aethionema cordifolium
6	A4QJI0	Photosystem II protein D1	10.3333	0.185	7.33333	38965	0.531613	Aethionema grandiflorum
7	A4QJJ4	Photosystem II D2 protein	9.33333	0.181	6.66667	39594	0.51705	Aethionema grandiflorum
8	A4QJJ5	Photosystem II CP43 reaction center protein	13	0.205333	8	51848	0.604819	Aethionema grandiflorum
9	A4QJJ8	Photosystem I P700 chlorophyll a apoprotein A2	12.3333	0.162667	9.66667	82484	0.455388	Aethionema grandiflorum
10	A4QJR4	Photosystem II protein D1	10.3333	0.185	7.33333	38937	0.531613	Olimarabidopsis pumila
11	A4QJS8	Photosystem II D2 protein	9.33333	0.181	6.66667	39578	0.51705	Olimarabidopsis pumila
12	A4QJS9	Photosystem II CP43 reaction center protein	13	0.205333	8	51854	0.604819	Olimarabidopsis pumila
13	A4QJZ9	Photosystem II protein D1	10.3333	0.185	7.33333	38937	0.531613	Arabis hirsuta
14	A4QK13	Photosystem II D2 protein	9.33333	0.181	6.66667	39564	0.51705	Arabis hirsuta
15	A4QK31	Cytochrome f	14.6667	0.298333	10	35399	0.988754	Arabis hirsuta
16	A4QK44	Photosystem II CP47 reaction center protein	23.3333	0.199667	12.6667	56055	0.588423	Arabis hirsuta
17	A4QK85	Photosystem II protein D1	10.3333	0.185	7.33333	38967	0.531613	Barbarea verna
18	A4QKA0	Photosystem II D2 protein	9.33333	0.181	6.66667	39547	0.51705	Barbarea verna
19	A4QKA1	Photosystem II CP43 reaction center protein	13	0.205333	8	51868	0.604819	Barbarea verna
20	A4QKS7	Photosystem II CP43 reaction center protein	13	0.205333	8	51940	0.604819	Crucihimalaya wallichii
21	A4QL00	Photosystem II protein D1	10.3333	0.185	7.33333	38937	0.531613	Draba nemorosa
22	A4QL04	ATP synthase subunit alpha, chloroplastic	25.6667	0.292	15	55343	0.95922	Draba nemorosa
23	A4QL14	Photosystem II D2 protein	9.33333	0.181	6.66667	39548	0.51705	Draba nemorosa
24	B1A931	Photosystem II CP43 reaction center protein	13	0.205333	8	51922	0.604819	Carica papaya
25	B1NWD0	Photosystem II protein D1	10.3333	0.185	7.33333	38937	0.531613	Manihot esculenta
26	B1NWE6	Photosystem II CP43 reaction center protein	13	0.205333	8	51878	0.604819	Manihot esculenta
27	B2LMI8	Photosystem II D2 protein	9.33333	0.181	6.66667	39531	0.51705	Guizotia abyssinica
28	B2LMI9	Photosystem II CP43 reaction center protein	13	0.205333	8	51811	0.604819	Guizotia abyssinica
29	B2XWK1	Photosystem II CP43 reaction center protein	13	0.205333	8	51934	0.604819	Fagopyrum esculentum subsp. ancestrale
30	B3TNB9	Photosystem II CP43 reaction center protein	13	0.205333	8	52105	0.604819	Brachypodium distachyon
31	B5LMM0	Photosystem II CP43 reaction center protein	13	0.205333	8	51878	0.604819	Cicer arietinum
32	B8BJ39	Pyruvate kinase 1, cytosolic	7.33333	0.161333	6	57320	0.450597	Oryza sativa subsp. indica
33	B9DHQ0	Tubulin alpha-5 chain	14.6667	0.229667	11.6667	49654	0.700608	Arabidopsis thaliana
34	B9HBA8	Biotin carboxylase 1, chloroplastic	3.66667	0.0956667	3.66667	57707	0.24669	Populus trichocarpa
35	F4HQD4	Heat shock 70 kDa protein 15	5	0.081	5	91681	0.205628	Arabidopsis thaliana
36	F4I907	Glyoxylate/succinic semialdehyde reductase 2, chloroplastic	7.66667	0.293333	6	37781	0.96955	Arabidopsis thaliana
37	F4IW47	Transketolase-2, chloroplastic	15	0.104	10	79922	0.270574	Arabidopsis thaliana
38	F4JLP5	Dihydrolipoyl dehydrogenase 2, chloroplastic	7	0.118667	6	60145	0.314628	Arabidopsis thaliana
39	O03042	Ribulose bisphosphate carboxylase large chain	333	0.336	31	52955	1.1677	Arabidopsis thaliana
40	O04204	60S acidic ribosomal protein P0-1	8	0.192333	4.33333	33667	0.557885	Arabidopsis thaliana
41	O22126	Fasciclin-like arabinogalactan protein 8	4.33333	0.097	3.66667	43075	0.251734	Arabidopsis thaliana
42	O22263	Protein disulfide-isomerase like 2-1	4.33333	0.16	4.33333	39497	0.44848	Arabidopsis thaliana
43	O22349	Tubulin alpha-3 chain	12.6667	0.178333	9.33333	49613	0.508254	Eleusine indica
44	O22769	NADH dehydrogenase [ubiquinone] flavoprotein 2, mitochondrial	2.33333	0.112333	2.33333	28389	0.296616	Arabidopsis thaliana
45	O22886	Uroporphyrinogen decarboxylase 2, chloroplastic	4.33333	0.122667	4.33333	43580	0.327523	Arabidopsis thaliana
46	O23254	Serine hydroxymethyltransferase 4	5.33333	0.188667	5.33333	51718	0.545111	Arabidopsis thaliana
47	O23255	Adenosylhomocysteinase 1	12.6667	0.216667	9.33333	53379	0.648014	Arabidopsis thaliana
48	O23654	V-type proton ATPase catalytic subunit A	27.3333	0.422	23	68813	1.64547	Arabidopsis thaliana
49	O23708	Proteasome subunit alpha type-2-A	5	0.277	4	25701	0.892344	Arabidopsis thaliana
50	O23733	Cysteine synthase	6.66667	0.322667	6.66667	33902	1.10611	Brassica juncea
51	O23736	Glutamate--cysteine ligase, chloroplastic	2	0.0396667	2	57904	0.0958865	Brassica juncea
52	O23894	26S proteasome regulatory subunit 6A homolog	4.33333	0.168667	4.33333	47492	0.475291	Brassica campestris
53	O48649	ADP-ribosylation factor 1	5.33333	0.342333	5.33333	20579	1.20275	Salix bakko
54	O48917	UDP-sulfoquinovose synthase, chloroplastic	5	0.151667	5	53114	0.418922	Arabidopsis thaliana
55	O48920	ADP-ribosylation factor	5.33333	0.342333	5.33333	20667	1.20275	Vigna unguiculata
56	O49006	Pectinesterase/pectinesterase inhibitor 3	4.33333	0.0913333	4.33333	64256	0.234762	Arabidopsis thaliana
57	O49074	Ribulose bisphosphate carboxylase/oxygenase activase, chloroplastic	40	0.236333	16	50701	0.724359	Solanum pennellii
58	O49203	Nucleoside diphosphate kinase III, chloroplastic/mitochondrial	3.66667	0.088	3	25734	0.224616	Arabidopsis thaliana
59	O49485	D-3-phosphoglycerate dehydrogenase 1, chloroplastic	7	0.14	6.66667	63325	0.380511	Arabidopsis thaliana
60	O50008	5-methyltetrahydropteroyltriglutamate--homocysteine methyltransferase 1	31.3333	0.286667	25.6667	84357	0.940098	Arabidopsis thaliana
61	O62964	Ribulose bisphosphate carboxylase large chain	213.667	0.335	26.6667	52502	1.16328	Vigna unguiculata
62	O65282	20 kDa chaperonin, chloroplastic	13.6667	0.432	11.6667	26802	1.71868	Arabidopsis thaliana
63	O65390	Aspartic proteinase A1	4.33333	0.069	3	54614	0.172195	Arabidopsis thaliana
64	O65396	Aminomethyltransferase, mitochondrial	18.6667	0.252667	15	44445	0.79218	Arabidopsis thaliana
65	O65581	Fructose-bisphosphate aldolase 5, cytosolic	3.33333	0.126667	3.33333	38294	0.338652	Arabidopsis thaliana
66	O78310	Superoxide dismutase [Cu-Zn] 2, chloroplastic	7.66667	0.13	6	22244	0.348963	Arabidopsis thaliana
67	O82533	Cell division protein FtsZ homolog 2-1, chloroplastic	4.33333	0.144333	3.66667	50722	0.395401	Arabidopsis thaliana
68	O82660	Photosystem II stability/assembly factor HCF136, chloroplastic	11.3333	0.307667	10	44104	1.03366	Arabidopsis thaliana
69	O82662	Succinate--CoA ligase [ADP-forming] subunit beta, mitochondrial	5.33333	0.154	5.33333	45346	0.425608	Arabidopsis thaliana
70	P00165	Cytochrome b6	4	0.238667	3.66667	24167	0.733858	Spinacia oleracea
71	P00294	Plastocyanin	11	0.242	2	10384	0.745822	Capsella bursa-pastoris
72	P00295	Plastocyanin	11	0.242	2	10486	0.745822	Mercurialis perennis
73	P00455	Ferredoxin--NADP reductase, chloroplastic	3.66667	0.0853333	3.33333	41188	0.21738	Spinacia oleracea
74	P00874	Ribulose bisphosphate carboxylase large chain	207.667	0.204	14.6667	52701	0.599558	Zea mays
75	P02956	Photosystem II protein D1	10.3333	0.185	7.33333	38965	0.531613	Amaranthus hybridus
76	P02957	Photosystem II protein D1	10.3333	0.185	7.33333	38949	0.531613	Glycine max
77	P04796	Glyceraldehyde-3-phosphate dehydrogenase, cytosolic	50.3333	0.526667	18.6667	36924	2.36818	Sinapis alba
78	P05170	Cytochrome b559 subunit alpha	4.33333	0.445667	3.66667	9314	1.80942	Oenothera berteroana
79	P05346	Ribulose bisphosphate carboxylase small chain, chloroplastic	93.3333	0.569	19	20227	2.70681	Brassica napus
80	P05414	Peroxisomal (S)-2-hydroxy-acid oxidase	8.66667	0.141	5.66667	40286	0.383566	Spinacia oleracea
81	P06003	Photosystem II CP43 reaction center protein	13	0.205333	8	51834	0.604819	Spinacia oleracea
82	P06004	Photosystem II CP43 reaction center protein	13	0.205333	8	51988	0.604819	Pisum sativum
83	P06247	Cytochrome b6	4	0.238667	3.66667	24153	0.733858	Nicotiana tabacum
84	P06413	Photosystem II CP43 reaction center protein	13	0.205333	8	51910	0.604819	Nicotiana tabacum
85	P09043	Glyceraldehyde-3-phosphate dehydrogenase A, chloroplastic (Fragment)	34.3333	0.23	17	41863	0.698244	Nicotiana tabacum
86	P09189	Heat shock cognate 70 kDa protein	14	0.157	11.3333	71227	0.435489	Petunia hybrida
87	P09468	ATP synthase epsilon chain, chloroplastic	5.33333	0.273	4	14499	0.874995	Arabidopsis thaliana
88	P09678	Superoxide dismutase [Cu-Zn]	3.33333	0.178	3	15172	0.506607	Brassica oleracea var. capitata
89	P0C158	Photosystem II CP43 reaction center protein	13	0.205333	8	51982	0.604819	Saccharum hybrid
90	P0C315	Cytochrome b6	4	0.238667	3.66667	24183	0.733858	Oryza sativa
91	P0C316	Cytochrome b6	4	0.238667	3.66667	24183	0.733858	Oryza sativa subsp. indica
92	P0C365	Photosystem II CP43 reaction center protein	13	0.205333	8	52076	0.604819	Oryza sativa
93	P0C366	Photosystem II CP43 reaction center protein	13	0.205333	8	52076	0.604819	Oryza sativa subsp. indica
94	P0C367	Photosystem II CP43 reaction center protein	13	0.205333	8	52076	0.604819	Oryza sativa subsp. japonica
95	P0DH91	ADP-ribosylation factor 2-B	5.33333	0.342333	5.33333	20593	1.20275	Arabidopsis thaliana
96	P0DH99	Elongation factor 1-alpha 1	21.6667	0.268667	14	49502	0.866113	Arabidopsis thaliana
97	P0DKC3	Phosphoglycolate phosphatase 1A, chloroplastic	3.33333	0.113	3.33333	39762	0.297747	Arabidopsis thaliana
98	P0DKC4	Phosphoglycolate phosphatase 1B, chloroplastic	3.33333	0.113	3.33333	39762	0.297747	Arabidopsis thaliana
99	P10796	Ribulose bisphosphate carboxylase small chain 1B, chloroplastic	58	0.337	8	20286	1.1727	Arabidopsis thaliana
100	P10804	Photosystem II CP43 reaction center protein	13	0.205333	8	52075	0.604819	Secale cereale
101	P10896	Ribulose bisphosphate carboxylase/oxygenase activase, chloroplastic	32.6667	0.33	19.6667	51981	1.13936	Arabidopsis thaliana
102	P11095	Photosystem II CP43 reaction center protein	13	0.205333	8	52135	0.604819	Hordeum vulgare
103	P11490	Plastocyanin minor isoform, chloroplastic	11	0.14	2	17589	0.380384	Arabidopsis thaliana
104	P11574	V-type proton ATPase subunit B1	22.3333	0.553667	19	54108	2.58829	Arabidopsis thaliana
105	P11594	Oxygen-evolving enhancer protein 2, chloroplastic	24	0.406333	12	27925	1.57375	Sinapis alba
106	P11848	Photosystem II protein D1	10.3333	0.185	7.33333	38965	0.531613	Sinapis alba
107	P12123	Cytochrome b6	4	0.238667	3.66667	24183	0.733858	Oryza sativa subsp. japonica
108	P12372	Photosystem I reaction center subunit II, chloroplastic	14	0.216	8.33333	22918	0.644372	Solanum lycopersicum
109	P12411	Tubulin beta-1 chain	10.3333	0.232667	8.33333	50217	0.711679	Arabidopsis thaliana
110	P12782	Phosphoglycerate kinase, chloroplastic	150.667	0.242	12.6667	49840	0.745822	Triticum aestivum
111	P12783	Phosphoglycerate kinase, cytosolic	7.33333	0.162333	6	42122	0.455394	Triticum aestivum
112	P12858	Glyceraldehyde-3-phosphate dehydrogenase A, chloroplastic	29.6667	0.186	13.6667	43338	0.534625	Pisum sativum
113	P13851	Chlorophyll a-b binding protein 1, chloroplastic	39.3333	0.53	17.6667	28232	2.38873	Sinapis alba
114	P16096	Fructose-bisphosphate aldolase, chloroplastic	9	0.159333	5.66667	42468	0.444637	Spinacia oleracea
115	P17745	Elongation factor Tu, chloroplastic	23	0.319	16	51630	1.08449	Arabidopsis thaliana
116	P20115	Citrate synthase 4, mitochondrial	5.33333	0.157	5.33333	52783	0.442809	Arabidopsis thaliana
117	P21238	Chaperonin 60 subunit alpha 1, chloroplastic	11	0.191	8.66667	62072	0.554821	Arabidopsis thaliana
118	P21239	RuBisCO large subunit-binding protein subunit alpha, chloroplastic (Fragment)	18.6667	0.392333	15.3333	57692	1.48542	Brassica napus
119	P21241	RuBisCO large subunit-binding protein subunit beta, chloroplastic	24.6667	0.399667	22.3333	62473	1.52045	Brassica napus
120	P22201	ATP synthase subunit alpha, mitochondrial	17	0.304667	12.3333	55142	1.0174	Brassica napus
121	P22953	Probable mediator of RNA polymerase II transcription subunit 37e	18	0.212	14.6667	71358	0.629296	Arabidopsis thaliana
122	P23321	Oxygen-evolving enhancer protein 1-1, chloroplastic	37	0.469	19	35142	1.94543	Arabidopsis thaliana
123	P23343	Actin-1	16.3333	0.364667	13.3333	41988	1.31841	Daucus carota
CK vs CA+Cu25_DOWN
1	A0ZZ52	Cytochrome b559 subunit alpha	4.33333	0.445667	3.66667	9387	1.80942	Gossypium barbadense
2	Q06FY1	Photosystem II protein D1	10.3333	0.185	7.33333	38937	0.531613	Pelargonium hortorum
3	Q4FFN5	Photosystem II CP43 reaction center protein	13	0.205333	8	51880	0.604819	Ranunculus macranthus
4	Q5GM68	Phosphoenolpyruvate carboxylase 2	19.3333	0.213	18	109753	0.634018	Arabidopsis thaliana
5	Q68S10	Photosystem II CP43 reaction center protein	13	0.205333	8	51822	0.604819	Panax ginseng
6	Q8W493	Ferredoxin--NADP reductase, leaf isozyme 2, chloroplastic	13.6667	0.294333	10.6667	41168	0.969762	Arabidopsis thaliana
7	Q944P7	Leucine aminopeptidase 2, chloroplastic	6.33333	0.133667	5.66667	61307	0.361762	Arabidopsis thaliana
8	Q944W6	Translationally-controlled tumor protein homolog	4.33333	0.309667	4	19040	1.04879	Brassica oleracea
CK vs Cu50_UP
1	A0A331	Photosystem II CP43 reaction center protein	10.3333	0.199	7	51910	0.581248	Coffea arabica
2	A0ZZ31	Photosystem II CP43 reaction center protein	10.3333	0.204	7	50331	0.599558	Gossypium barbadense
3	A0ZZ52	Cytochrome b559 subunit alpha	5.66667	0.482	4	9387	2.03389	Gossypium barbadense
4	A4QJB1	Photosystem II CP43 reaction center protein	10.3333	0.199	7	51882	0.581248	Aethionema cordifolium
5	A4QJB4	Photosystem I P700 chlorophyll a apoprotein A2	6.66667	0.134	6	82450	0.363839	Aethionema cordifolium
6	A4QJI0	Photosystem II protein D1	9.66667	0.21	7	38965	0.62181	Aethionema grandiflorum
7	A4QJJ4	Photosystem II D2 protein	10	0.181	6.33333	39594	0.51705	Aethionema grandiflorum
8	A4QJJ5	Photosystem II CP43 reaction center protein	10.3333	0.199	7	51848	0.581248	Aethionema grandiflorum
9	A4QJJ8	Photosystem I P700 chlorophyll a apoprotein A2	6.66667	0.134	6	82484	0.363839	Aethionema grandiflorum
10	A4QJR4	Photosystem II protein D1	9.66667	0.21	7	38937	0.62181	Olimarabidopsis pumila
11	A4QJS8	Photosystem II D2 protein	10	0.181	6.33333	39578	0.51705	Olimarabidopsis pumila
12	A4QJS9	Photosystem II CP43 reaction center protein	10.3333	0.199	7	51854	0.581248	Olimarabidopsis pumila
13	A4QJZ9	Photosystem II protein D1	9.66667	0.21	7	38937	0.62181	Arabis hirsuta
14	A4QK13	Photosystem II D2 protein	10	0.181	6.33333	39564	0.51705	Arabis hirsuta
15	A4QK14	Photosystem II CP43 reaction center protein	10.3333	0.199	7	51882	0.581248	Arabis hirsuta
16	A4QK17	Photosystem I P700 chlorophyll a apoprotein A2	6.66667	0.134	6	82516	0.363839	Arabis hirsuta
17	A4QKS7	Photosystem II CP43 reaction center protein	10.3333	0.199	7	51940	0.581248	Crucihimalaya wallichii
18	A4QL00	Photosystem II protein D1	9.66667	0.21	7	38937	0.62181	Draba nemorosa
19	A4QL04	ATP synthase subunit alpha, chloroplastic	20.3333	0.219667	11.6667	55343	0.658318	Draba nemorosa
20	A4QL14	Photosystem II D2 protein	10	0.181	6.33333	39548	0.51705	Draba nemorosa
21	A4QL15	Photosystem II CP43 reaction center protein	10.3333	0.199	7	51868	0.581248	Draba nemorosa
22	A4QL18	Photosystem I P700 chlorophyll a apoprotein A2	6.66667	0.134	6	82497	0.363839	Draba nemorosa
23	A4QLA1	Photosystem II D2 protein	10	0.181	6.33333	39578	0.51705	Lepidium virginicum
24	A4QLA2	Photosystem II CP43 reaction center protein	10.3333	0.199	7	51854	0.581248	Lepidium virginicum
25	A4QLI9	Photosystem II D2 protein	10	0.181	6.33333	39514	0.51705	Lobularia maritima
26	A4QLJ0	Photosystem II CP43 reaction center protein	10.3333	0.199	7	51868	0.581248	Lobularia maritima
27	A4QLJ3	Photosystem I P700 chlorophyll a apoprotein A2	6.66667	0.134	6	82489	0.363839	Lobularia maritima
28	A4QLM0	Photosystem II CP47 reaction center protein	14.6667	0.179	10	56101	0.51008	Lobularia maritima
29	A4QLR3	Photosystem II protein D1	9.66667	0.21	7	38937	0.62181	Nasturtium officinale
30	A4QLS8	Photosystem II D2 protein	10	0.181	6.33333	39578	0.51705	Nasturtium officinale
31	A4QLS9	Photosystem II CP43 reaction center protein	10.3333	0.199	7	51868	0.581248	Nasturtium officinale
32	A6MM16	Photosystem II protein D1	9.66667	0.21	7	38951	0.62181	Buxus microphylla
33	A6MM32	Photosystem II CP43 reaction center protein	10.3333	0.199	7	51774	0.581248	Buxus microphylla
34	A6MMB8	Photosystem II CP43 reaction center protein	10.3333	0.199	7	51836	0.581248	Chloranthus spicatus
35	A6MMU0	Photosystem II CP43 reaction center protein	10.3333	0.199	7	51774	0.581248	Illicium oligandrum
36	A6YGB8	Photosystem II protein D1	9.33333	0.151	5	38150	0.415794	Pleurastrum terricola
37	A7Y3C5	Photosystem II CP43 reaction center protein	10.3333	0.199	7	51916	0.581248	Ipomoea purpurea
38	A8SE98	Photosystem II D2 protein	10	0.181	6.33333	39620	0.51705	Ceratophyllum demersum
39	A8SE99	Photosystem II CP43 reaction center protein	10.3333	0.204	7	50311	0.599558	Ceratophyllum demersum
40	A9L9A4	Ribulose bisphosphate carboxylase large chain	198	0.272667	18.3333	53114	0.873773	Lemna minor
41	A9LYI1	Photosystem II CP43 reaction center protein	10.3333	0.199	7	51840	0.581248	Acorus americanus
42	B0Z4K6	Photosystem II protein D1	9.66667	0.21	7	38937	0.62181	Oenothera argillicola
43	B0Z4M1	Photosystem II CP43 reaction center protein	10.3333	0.199	7	51822	0.581248	Oenothera argillicola
44	B0Z4M2	Photosystem II D2 protein	10	0.181	6.33333	39578	0.51705	Oenothera argillicola
45	B0Z4U0	Photosystem II protein D1	9.66667	0.21	7	38937	0.62181	Oenothera biennis
46	B0Z4V5	Photosystem II CP43 reaction center protein	10.3333	0.199	7	51822	0.581248	Oenothera biennis
47	B0Z4V6	Photosystem II D2 protein	10	0.181	6.33333	39578	0.51705	Oenothera biennis
48	B0Z524	Photosystem II protein D1	9.66667	0.21	7	38937	0.62181	Oenothera glazioviana
49	B0Z539	Photosystem II CP43 reaction center protein	10.3333	0.199	7	51822	0.581248	Oenothera glazioviana
50	B0Z540	Photosystem II D2 protein	10	0.181	6.33333	39578	0.51705	Oenothera glazioviana
51	B0Z5A8	Photosystem II protein D1	9.66667	0.21	7	38937	0.62181	Oenothera parviflora
52	B0Z5C3	Photosystem II CP43 reaction center protein	10.3333	0.199	7	51822	0.581248	Oenothera parviflora
53	B0Z5C4	Photosystem II D2 protein	10	0.181	6.33333	39578	0.51705	Oenothera parviflora
54	B1A915	Photosystem II protein D1	9.66667	0.21	7	38937	0.62181	Carica papaya
CK vs Cu50_DOWN
1	A4QKI8	Photosystem II CP43 reaction center protein	10.3333	0.199	7	51854	0.581248	Capsella bursa-pastoris
2	O03042	Ribulose bisphosphate carboxylase large chain	310.333	0.341	27.6667	52955	1.1931	Arabidopsis thaliana
3	Q06611	Aquaporin PIP1-2	5	0.174667	4.66667	30598	0.495928	Arabidopsis thaliana
4	Q06FN8	Cytochrome b6	4.66667	0.218667	4	24090	0.657194	Pelargonium hortorum
5	Q06FW0	Photosystem II CP43 reaction center protein	10.3333	0.199	7	51780	0.581248	Pelargonium hortorum
6	Q4FFN5	Photosystem II CP43 reaction center protein	10.3333	0.199	7	51880	0.581248	Ranunculus macranthus
7	Q4VZH5	Cytochrome b559 subunit alpha	5.66667	0.482	4	9387	2.03389	Cucumis sativus
8	Q56WH1	Tubulin alpha-3 chain	10	0.139333	7.66667	49654	0.379456	Arabidopsis thaliana
9	Q56XG6	DEAD-box ATP-dependent RNA helicase 15	2.33333	0.073	2.33333	48337	0.183042	Arabidopsis thaliana
10	Q56YA5	Serine--glyoxylate aminotransferase	10	0.219333	7.33333	44208	0.661461	Arabidopsis thaliana
11	Q8W493	Ferredoxin--NADP reductase, leaf isozyme 2, chloroplastic	12.6667	0.274667	10.3333	41168	0.887768	Arabidopsis thaliana
12	Q8W4E2	V-type proton ATPase subunit B3	21.6667	0.514333	17.3333	54312	2.26942	Arabidopsis thaliana
13	Q8W4H7	Elongation factor 1-alpha 2	12.6667	0.215	9.66667	49502	0.640904	Arabidopsis thaliana
14	Q8W593	Probable lactoylglutathione lyase, chloroplastic	8.33333	0.247333	6.66667	39167	0.77068	Arabidopsis thaliana
15	Q93VC7	30S ribosomal protein S1, chloroplastic	2.33333	0.0733333	2.33333	45110	0.184763	Arabidopsis thaliana
16	Q93VR3	GDP-mannose 3,5-epimerase	5.33333	0.175333	5.33333	42759	0.544237	Arabidopsis thaliana
17	Q93WN0	Selenium-binding protein 2	4.33333	0.1	3.66667	53937	0.259809	Arabidopsis thaliana
18	Q93XC4	Probable thiocyanate methyltransferase 2	3.66667	0.27	3.33333	25017	0.862087	Brassica oleracea
19	Q93YR3	FAM10 family protein At4g22670	2.66667	0.086	2.66667	46621	0.21899	Arabidopsis thaliana
20	Q93ZN9	LL-diaminopimelate aminotransferase, chloroplastic	4.33333	0.118667	4.33333	50396	0.314441	Arabidopsis thaliana
21	Q940P8	T-complex protein 1 subunit beta	3	0.0926667	3	57286	0.239331	Arabidopsis thaliana
22	Q944G9	Fructose-bisphosphate aldolase 2, chloroplastic	34	0.409333	20.3333	42988	1.56958	Arabidopsis thaliana
CK vs CA+Cu50_UP
1	A0A331	Photosystem II CP43 reaction center protein	9	0.17	5.66667	51910	0.485564	Coffea arabica
2	A0ZZ31	Photosystem II CP43 reaction center protein	9	0.174333	5.66667	50331	0.500761	Gossypium barbadense
3	A1EA38	Cytochrome b6	4.66667	0.238667	3.66667	24167	0.733858	Agrostis stolonifera
4	A2Y7R5	GTP-binding nuclear protein Ran-2	4.66667	0.180667	4.33333	25039	0.518629	Oryza sativa subsp. indica
5	A4GGA1	Photosystem II CP43 reaction center protein	9	0.17	5.66667	51920	0.485564	Phaseolus vulgaris
6	A4QJB1	Photosystem II CP43 reaction center protein	9	0.17	5.66667	51882	0.485564	Aethionema cordifolium
7	A4QJB4	Photosystem I P700 chlorophyll a apoprotein A2	8.33333	0.141333	6.33333	82450	0.38802	Aethionema cordifolium
8	A4QJI0	Photosystem II protein D1	7.33333	0.159333	5.66667	38965	0.443984	Aethionema grandiflorum
9	A4QJJ4	Photosystem II D2 protein	10	0.181	6.66667	39594	0.51705	Aethionema grandiflorum
10	A4QJJ5	Photosystem II CP43 reaction center protein	9	0.17	5.66667	51848	0.485564	Aethionema grandiflorum
11	A4QJJ8	Photosystem I P700 chlorophyll a apoprotein A2	8.33333	0.141333	6.33333	82484	0.38802	Aethionema grandiflorum
12	A4QJR4	Photosystem II protein D1	7.33333	0.159333	5.66667	38937	0.443984	Olimarabidopsis pumila
13	A4QK14	Photosystem II CP43 reaction center protein	9	0.17	5.66667	51882	0.485564	Arabis hirsuta
14	A4QK31	Cytochrome f	13.6667	0.283667	10	35399	0.921807	Arabis hirsuta
15	A4QKH2	Photosystem II protein D1	7.33333	0.159333	5.66667	38937	0.443984	Capsella bursa-pastoris
16	A4QKI7	Photosystem II D2 protein	10	0.181	6.66667	39548	0.51705	Capsella bursa-pastoris
17	A4QKS7	Photosystem II CP43 reaction center protein	9	0.17	5.66667	51940	0.485564	Crucihimalaya wallichii
18	A4QL00	Photosystem II protein D1	7.33333	0.159333	5.66667	38937	0.443984	Draba nemorosa
19	A4QL15	Photosystem II CP43 reaction center protein	9	0.17	5.66667	51868	0.485564	Draba nemorosa
20	A4QL18	Photosystem I P700 chlorophyll a apoprotein A2	8.33333	0.141333	6.33333	82497	0.38802	Draba nemorosa
21	A4QLA1	Photosystem II D2 protein	10	0.181	6.66667	39578	0.51705	Lepidium virginicum
22	B1A931	Photosystem II CP43 reaction center protein	9	0.17	5.66667	51922	0.485564	Carica papaya
23	B1NWD0	Photosystem II protein D1	7.33333	0.159333	5.66667	38937	0.443984	Manihot esculenta
24	P23344	Actin-2	10	0.25	8	41797	0.783263	Daucus carota
25	P24099	Glutamine synthetase cytosolic isozyme 1	5.33333	0.172	4.66667	38845	0.486525	Glycine max
26	P24525	Peptidyl-prolyl cis-trans isomerase	4.66667	0.268667	4.66667	18516	0.859494	Brassica napus
27	P24636	Tubulin beta-4 chain	13.6667	0.315333	12	49823	1.08182	Arabidopsis thaliana
28	P24704	Superoxide dismutase [Cu-Zn] 1	4.66667	0.184	3.66667	15098	0.527566	Arabidopsis thaliana
29	P25696	Bifunctional enolase 2/transcriptional activator	11.3333	0.313	10	47719	1.05589	Arabidopsis thaliana
30	P25697	Phosphoribulokinase, chloroplastic	28.3333	0.329	14.6667	44464	1.13305	Arabidopsis thaliana
31	P25840	Heat shock 70 kDa protein	3.33333	0.038	2	70998	0.0914403	Chlamydomonas reinhardtii
32	P25851	Fructose-1,6-bisphosphatase 1, chloroplastic	10.3333	0.182	8	45162	0.520548	Arabidopsis thaliana
33	P25855	Glycine cleavage system H protein 1, mitochondrial	4	0.109	2.66667	17947	0.285287	Arabidopsis thaliana
34	P25856	Glyceraldehyde-3-phosphate dehydrogenase GAPA1, chloroplastic	35	0.275667	17.3333	42490	0.888164	Arabidopsis thaliana
35	P25857	Glyceraldehyde-3-phosphate dehydrogenase GAPB, chloroplastic	26.3333	0.247333	15.6667	47660	0.769879	Arabidopsis thaliana
36	P26302	Phosphoribulokinase, chloroplastic	27.3333	0.311333	13.6667	45141	1.05095	Triticum aestivum
37	P27140	Beta carbonic anhydrase 1, chloroplastic	50.6667	0.372	18.6667	37450	1.35505	Arabidopsis thaliana
CK vs CA+Cu50_DOWN
1	B2LMI9	Photosystem II CP43 reaction center protein	9	0.17	5.66667	51811	0.485564	Guizotia abyssinica
2	O23255	Adenosylhomocysteinase 1	14.6667	0.263	11.3333	53379	0.839625	Arabidopsis thaliana
3	O23654	V-type proton ATPase catalytic subunit A	19.3333	0.377333	18	68813	1.38649	Arabidopsis thaliana
4	Q06611	Aquaporin PIP1-2	4.66667	0.185	4.33333	30598	0.531088	Arabidopsis thaliana
5	Q06GW7	Cytochrome b6	4.66667	0.238667	3.66667	24094	0.733858	Drimys granadensis
6	Q06H01	Photosystem II CP43 reaction center protein	9	0.17	5.66667	51850	0.485564	Drimys granadensis
7	Q06RD5	Photosystem II CP43 reaction center protein	9	0.17	5.66667	51803	0.485564	Jasminum nudiflorum
8	Q06RD6	Photosystem II D2 protein	10	0.181	6.66667	39550	0.51705	Jasminum nudiflorum
9	Q06RF1	Photosystem II protein D1	7.33333	0.159333	5.66667	38951	0.443984	Jasminum nudiflorum
10	Q07204	Fructose-1,6-bisphosphatase, chloroplastic	13	0.280667	11.6667	44446	0.910181	Brassica napus
11	Q07473	Chlorophyll a-b binding protein CP29.1, chloroplastic	10.3333	0.155	5.33333	31139	0.428894	Arabidopsis thaliana
12	Q08112	40S ribosomal protein S15-1	9.66667	0.337333	7.33333	17129	1.17711	Arabidopsis thaliana
13	Q09FW5	Photosystem II CP43 reaction center protein	9	0.174333	5.66667	50355	0.500761	Nandina domestica
14	Q09FW6	Photosystem II D2 protein	10	0.181	6.66667	39592	0.51705	Nandina domestica
15	Q09G50	Photosystem II CP43 reaction center protein	9	0.174333	5.66667	50263	0.500761	Platanus occidentalis
16	Q09G66	Photosystem II protein D1	7.33333	0.159333	5.66667	38937	0.443984	Platanus occidentalis
17	Q09MI2	Photosystem II CP43 reaction center protein	9	0.169333	5.66667	52099	0.483139	Citrus sinensis
18	Q09MI3	Photosystem II D2 protein	10	0.181	6.66667	39592	0.51705	Citrus sinensis
19	Q09X21	Photosystem II CP43 reaction center protein	9	0.17	5.66667	51822	0.485564	Morus indica
20	Q0G9M3	Photosystem II CP43 reaction center protein	9	0.17	5.66667	51824	0.485564	Liriodendron tulipifera
21	Q0G9W6	Photosystem II CP43 reaction center protein	9	0.17	5.66667	51897	0.485564	Daucus carota
22	Q0G9W7	Photosystem II D2 protein	10	0.181	6.66667	39550	0.51705	Daucus carota
23	Q0G9Y2	Photosystem II protein D1	7.33333	0.159333	5.66667	38937	0.443984	Daucus carota
24	Q0WL56	Elongation factor 1-alpha 3	22	0.302	14.3333	49502	1.0072	Arabidopsis thaliana
25	Q0WNJ6	Clathrin heavy chain 1	4.33333	0.0423333	4	193244	0.102433	Arabidopsis thaliana
26	Q0WNZ5	5-methyltetrahydropteroyltriglutamate--homocysteine methyltransferase 3, chloroplastic	9.33333	0.0713333	6.66667	90594	0.178594	Arabidopsis thaliana
27	Q0ZJ24	Photosystem II CP43 reaction center protein	9	0.17	5.66667	51840	0.485564	Vitis vinifera
28	Q14FG1	Photosystem II CP43 reaction center protein	9	0.17	5.66667	51806	0.485564	Populus alba
29	Q14FH6	Photosystem II protein D1	7.33333	0.159333	5.66667	38965	0.443984	Populus alba
30	Q1KXS9	Cytochrome b6	4.66667	0.238667	3.66667	24137	0.733858	Helianthus annuus
31	Q1KXW3	Photosystem II CP43 reaction center protein	9	0.17	5.66667	51884	0.485564	Helianthus annuus
32	Q1KXX9	Photosystem II protein D1	7.33333	0.159333	5.66667	38951	0.443984	Helianthus annuus
33	Q1WIQ6	NADP-dependent glyceraldehyde-3-phosphate dehydrogenase	13	0.272	8.66667	53060	0.876979	Arabidopsis thaliana
34	Q2L901	Photosystem II CP43 reaction center protein	9	0.17	5.66667	51856	0.485564	Gossypium hirsutum
35	Q2L925	Cytochrome b559 subunit alpha	5.33333	0.369	3.33333	9387	1.33903	Gossypium hirsutum
36	Q2MI71	Cytochrome b6	4.66667	0.238667	3.66667	24151	0.733858	Solanum lycopersicum
37	Q2MIA4	Photosystem II CP43 reaction center protein	9	0.17	5.66667	51894	0.485564	Solanum lycopersicum
38	Q2MIC0	Photosystem II protein D1	7.33333	0.159333	5.66667	38951	0.443984	Solanum lycopersicum
39	Q2MIF8	Cytochrome b6	4.66667	0.238667	3.66667	24151	0.733858	Solanum bulbocastanum
40	Q2MIJ1	Photosystem II CP43 reaction center protein	9	0.17	5.66667	51937	0.485564	Solanum bulbocastanum
41	Q2MIK7	Photosystem II protein D1	7.33333	0.159333	5.66667	38951	0.443984	Solanum bulbocastanum
42	Q2PMT9	Photosystem II CP43 reaction center protein	9	0.17	5.66667	51920	0.485564	Glycine max
43	Q2QDA8	Photosystem II protein D1	7.33333	0.159333	5.66667	38977	0.443984	Cucumis sativus
44	Q2RAK2	Pyruvate kinase 1, cytosolic	7	0.161333	5.66667	57320	0.450597	Oryza sativa subsp. japonica
45	Q2V2S7	NAD(P)H-quinone oxidoreductase subunit M, chloroplastic	4.33333	0.207	4.33333	24795	0.610646	Arabidopsis thaliana
46	Q2VEF0	Cytochrome b6	4.66667	0.238667	3.66667	24151	0.733858	Solanum tuberosum
47	Q2VEI0	Photosystem II CP43 reaction center protein	9	0.17	5.66667	51954	0.485564	Solanum tuberosum
48	Q2VEJ6	Photosystem II protein D1	7.33333	0.159333	5.66667	38951	0.443984	Solanum tuberosum
49	Q33282	Photosystem II protein D1	7.33333	0.159333	5.66667	38997	0.443984	Vigna unguiculata
50	Q332Y2	Photosystem II CP43 reaction center protein	9	0.17	5.66667	51884	0.485564	Lactuca sativa
51	Q33C02	Cytochrome b6	4.66667	0.238667	3.66667	24137	0.733858	Nicotiana tomentosiformis
52	Q33C41	Photosystem II CP43 reaction center protein	9	0.174333	5.66667	50345	0.500761	Nicotiana tomentosiformis
53	Q33C59	Photosystem II protein D1	7.33333	0.159333	5.66667	38951	0.443984	Nicotiana tomentosiformis
54	Q35322	NADH dehydrogenase [ubiquinone] iron-sulfur protein 3	3	0.187667	2.66667	22991	0.54294	Oryza sativa subsp. japonica
55	Q38732	DAG protein, chloroplastic	3.66667	0.174	2.33333	25852	0.492794	Antirrhinum majus
56	Q38950	Serine/threonine-protein phosphatase 2A 65 kDa regulatory subunit A beta isoform	5.66667	0.101667	4.66667	65598	0.264346	Arabidopsis thaliana
57	Q4FFN5	Photosystem II CP43 reaction center protein	9	0.17	5.66667	51880	0.485564	Ranunculus macranthus
58	Q5GM68	Phosphoenolpyruvate carboxylase 2	17.6667	0.208333	17	109753	0.618893	Arabidopsis thaliana
59	Q68S11	Photosystem II D2 protein	10	0.181	6.66667	39627	0.51705	Panax ginseng
60	Q68S26	Photosystem II protein D1	7.33333	0.159333	5.66667	38907	0.443984	Panax ginseng
61	Q69RJ0	Ferredoxin-dependent glutamate synthase, chloroplastic	12.6667	0.0816667	11.3333	175043	0.206939	Oryza sativa subsp. japonica
62	Q6ENE4	Cytochrome b6	4.66667	0.238667	3.66667	24183	0.733858	Oryza nivara
63	Q6ENJ0	Photosystem II CP43 reaction center protein	9	0.17	5.66667	52076	0.485564	Oryza nivara
64	Q6ENV5	Ribulose bisphosphate carboxylase large chain	285	0.204	14.6667	52729	0.599558	Saccharum officinarum
65	Q6ENY0	Photosystem II CP43 reaction center protein	9	0.17	5.66667	51982	0.485564	Saccharum officinarum
66	Q8W4E2	V-type proton ATPase subunit B3	17.6667	0.481	16.3333	54312	2.02866	Arabidopsis thaliana
67	Q8W4H7	Elongation factor 1-alpha 2	22	0.302	14.3333	49502	1.0072	Arabidopsis thaliana
68	Q8W593	Probable lactoylglutathione lyase, chloroplastic	7	0.200333	5.66667	39167	0.5922	Arabidopsis thaliana
69	Q944P7	Leucine aminopeptidase 2, chloroplastic	6.66667	0.133333	6.33333	61307	0.360651	Arabidopsis thaliana
70	Q944W6	Translationally-controlled tumor protein homolog	4.66667	0.363	4.66667	19040	1.30675	Brassica oleracea
71	Q945K7	Isocitrate dehydrogenase [NAD] catalytic subunit 5, mitochondrial	3.33333	0.0866667	3.33333	40625	0.221626	Arabidopsis thaliana
72	Q949Q7	Serine carboxypeptidase-like 29	6	0.063	5	53056	0.156112	Arabidopsis thaliana
73	Q949U7	Peroxiredoxin-2E, chloroplastic	7.33333	0.265333	6.66667	24684	0.843301	Arabidopsis thaliana
74	Q94AM1	Organellar oligopeptidase A, chloroplastic/mitochondrial	4.33333	0.0653333	4	88757	0.16345	Arabidopsis thaliana
