# Supplementary material for: Proteome Changes Reveal the Protective Roles of Exogenous Citric Acid in Alleviating Cu Toxicity in Brassica napus L
Source: Int J Mol Sci. 2021 May 30;22(11):5879. doi: 10.3390/ijms22115879 (PMC8198124; doi:10.3390/ijms22115879)
Supplement: Supplementary file 1 [file ijms-22-05879-s001.zip › ijms-1235003-SI/Supplementary materials/Table S4.xlsx]

## Sheet: GO annotation Details
Table S4. GO annotation of the total identified proteins in B. napus seedlings in response to CA-mediated Cu stress using DAVID Bioinformatics
Protein Group	Accession Number	Gene Name	Species	GOTERM_BP_DIRECT	GOTERM_CC_DIRECT	GOTERM_MF_DIRECT
1	P59150	(rps4)	Takakia lepidozioides	GO:0006412~translation,	GO:0009507~chloroplast,GO:0015935~small ribosomal subunit,	GO:0003735~structural constituent of ribosome,GO:0019843~rRNA binding,
2	Q9XFS9	1-deoxy-D-xylulose 5-phosphate reductoisomerase(DXR)	Arabidopsis thaliana	GO:0008299~isoprenoid biosynthetic process,GO:0019288~isopentenyl diphosphate biosynthetic process, methylerythritol 4-phosphate pathway,GO:0046686~response to cadmium ion,GO:0051484~isopentenyl diphosphate biosynthetic process, methylerythritol 4-phosphate pathway involved in terpenoid biosynthetic process,GO:0055114~oxidation-reduction process,	GO:0009507~chloroplast,GO:0009570~chloroplast stroma,	GO:0016853~isomerase activity,GO:0030145~manganese ion binding,GO:0030604~1-deoxy-D-xylulose-5-phosphate reductoisomerase activity,GO:0046872~metal ion binding,GO:0070402~NADPH binding,
3	Q9SPK5	10-formyltetrahydrofolate synthetase(THFS)	Arabidopsis thaliana	GO:0009396~folic acid-containing compound biosynthetic process,GO:0009735~response to cytokinin,GO:0035999~tetrahydrofolate interconversion,GO:0046686~response to cadmium ion,	GO:0005737~cytoplasm,GO:0005829~cytosol,GO:0005886~plasma membrane,GO:0009507~chloroplast,GO:0048046~apoplast,	GO:0004329~formate-tetrahydrofolate ligase activity,GO:0005507~copper ion binding,GO:0005524~ATP binding,
4	P93211	14-3-3 family protein(TFT6)	Solanum lycopersicum
5	Q96450	14-3-3 protein SGF14a(GF14A)	Glycine max
6	P93207	14-3-3 protein(tft10)	Solanum lycopersicum
7	P42652	14-3-3 protein(tft4)	Solanum lycopersicum
8	P93214	14-3-3 protein(tft9)	Solanum lycopersicum
9	P93784	14-3-3-like protein 16R-like(16R)	Solanum tuberosum
10	O49995	14-3-3-like protein B(LOC107787833)	Nicotiana tabacum
11	Q84J55	14-3-3-like protein GF14-A(LOC4345850)	Oryza sativa Japonica Group
12	Q6ZKC0	14-3-3-like protein GF14-C(LOC4345634)	Oryza sativa Japonica Group		GO:0005634~nucleus,GO:0005737~cytoplasm,	GO:0019904~protein domain specific binding,
13	Q9C5R8	2-cysteine peroxiredoxin B(2-Cys Prx B)	Arabidopsis thaliana	GO:0009409~response to cold,GO:0042742~defense response to bacterium,GO:0045454~cell redox homeostasis,GO:0055114~oxidation-reduction process,	GO:0005739~mitochondrion,GO:0009507~chloroplast,GO:0009570~chloroplast stroma,GO:0010319~stromule,GO:0048046~apoplast,	GO:0004601~peroxidase activity,GO:0016209~antioxidant activity,GO:0051920~peroxiredoxin activity,
14	Q9C550	2-isopropylmalate synthase 1(IMS1)	Arabidopsis thaliana	GO:0009082~branched-chain amino acid biosynthetic process,GO:0009098~leucine biosynthetic process,	GO:0009507~chloroplast,GO:0009941~chloroplast envelope,	GO:0003852~2-isopropylmalate synthase activity,GO:0016829~lyase activity,
15	Q9C8P0	2-oxoacid dehydrogenases acyltransferase family protein(EMB3003)	Arabidopsis thaliana	GO:0006096~glycolytic process,GO:0008152~metabolic process,GO:0009793~embryo development ending in seed dormancy,	GO:0005739~mitochondrion,GO:0005886~plasma membrane,GO:0009507~chloroplast,GO:0009570~chloroplast stroma,GO:0009941~chloroplast envelope,GO:0022626~cytosolic ribosome,	GO:0004742~dihydrolipoyllysine-residue acetyltransferase activity,GO:0016746~transferase activity, transferring acyl groups,
16	Q9SQI8	2-oxoacid dehydrogenases acyltransferase family protein(LTA2)	Arabidopsis thaliana	GO:0006086~acetyl-CoA biosynthetic process from pyruvate,GO:0006096~glycolytic process,	GO:0005739~mitochondrion,GO:0005829~cytosol,GO:0009507~chloroplast,GO:0009534~chloroplast thylakoid,GO:0009570~chloroplast stroma,GO:0009941~chloroplast envelope,GO:0016020~membrane,GO:0022626~cytosolic ribosome,	GO:0004742~dihydrolipoyllysine-residue acetyltransferase activity,
17	P0DKC4, P0DKC3	2-phosphoglycolate phosphatase 1(PGLP1)	Arabidopsis thaliana	GO:0009853~photorespiration,GO:0016311~dephosphorylation,	GO:0005829~cytosol,GO:0009507~chloroplast,GO:0009570~chloroplast stroma,	GO:0008967~phosphoglycolate phosphatase activity,GO:0016791~phosphatase activity,
18	O81148	20S proteasome alpha subunit C1(PAC1)	Arabidopsis thaliana	GO:0006511~ubiquitin-dependent protein catabolic process,GO:0046686~response to cadmium ion,	GO:0000502~proteasome complex,GO:0005634~nucleus,GO:0005773~vacuole,GO:0005829~cytosol,GO:0005839~proteasome core complex,GO:0019773~proteasome core complex, alpha-subunit complex,GO:0022626~cytosolic ribosome,	GO:0004298~threonine-type endopeptidase activity,GO:0008233~peptidase activity,
19	O81149	20S proteasome alpha subunit E1(PAE1)	Arabidopsis thaliana	GO:0006511~ubiquitin-dependent protein catabolic process,GO:0043161~proteasome-mediated ubiquitin-dependent protein catabolic process,GO:0046686~response to cadmium ion,	GO:0000502~proteasome complex,GO:0005634~nucleus,GO:0005737~cytoplasm,GO:0005774~vacuolar membrane,GO:0005829~cytosol,GO:0005839~proteasome core complex,GO:0005886~plasma membrane,GO:0019773~proteasome core complex, alpha-subunit complex,GO:0022626~cytosolic ribosome,	GO:0004298~threonine-type endopeptidase activity,GO:0004540~ribonuclease activity,GO:0008233~peptidase activity,
20	Q42134	20S proteasome alpha subunit E2(PAE2)	Arabidopsis thaliana	GO:0006511~ubiquitin-dependent protein catabolic process,GO:0043161~proteasome-mediated ubiquitin-dependent protein catabolic process,	GO:0000502~proteasome complex,GO:0005634~nucleus,GO:0005737~cytoplasm,GO:0005829~cytosol,GO:0005839~proteasome core complex,GO:0019773~proteasome core complex, alpha-subunit complex,GO:0022626~cytosolic ribosome,	GO:0004298~threonine-type endopeptidase activity,GO:0004540~ribonuclease activity,GO:0008233~peptidase activity,
21	O23712	20S proteasome alpha subunit F2(PAF2)	Arabidopsis thaliana	GO:0006511~ubiquitin-dependent protein catabolic process,	GO:0000502~proteasome complex,GO:0005634~nucleus,GO:0005737~cytoplasm,GO:0005829~cytosol,GO:0005839~proteasome core complex,GO:0005886~plasma membrane,GO:0009506~plasmodesma,GO:0019773~proteasome core complex, alpha-subunit complex,	GO:0004298~threonine-type endopeptidase activity,GO:0008233~peptidase activity,
22	P30186	20S proteasome alpha subunit PAD1(PAD1)	Arabidopsis thaliana	GO:0006511~ubiquitin-dependent protein catabolic process,	GO:0000502~proteasome complex,GO:0005634~nucleus,GO:0005737~cytoplasm,GO:0005773~vacuole,GO:0005774~vacuolar membrane,GO:0005819~spindle,GO:0005829~cytosol,GO:0005839~proteasome core complex,GO:0009507~chloroplast,GO:0009524~phragmoplast,GO:0019773~proteasome core complex, alpha-subunit complex,GO:0022626~cytosolic ribosome,	GO:0004298~threonine-type endopeptidase activity,GO:0005515~protein binding,GO:0008233~peptidase activity,
23	O81147	20S proteasome subunit PAA2(PAA2)	Arabidopsis thaliana	GO:0006511~ubiquitin-dependent protein catabolic process,	GO:0000502~proteasome complex,GO:0005634~nucleus,GO:0005737~cytoplasm,GO:0005839~proteasome core complex,GO:0019773~proteasome core complex, alpha-subunit complex,GO:0022626~cytosolic ribosome,	GO:0004298~threonine-type endopeptidase activity,GO:0008233~peptidase activity,
24	Q9M4T8	20S proteasome subunit(PAE1)	Glycine max	GO:0043161~proteasome-mediated ubiquitin-dependent protein catabolic process,	GO:0005634~nucleus,GO:0005737~cytoplasm,GO:0019773~proteasome core complex, alpha-subunit complex,	GO:0004298~threonine-type endopeptidase activity,
25	P46466	26S protease regulatory subunit 4 homolog(LOC4344373)	Oryza sativa Japonica Group	GO:0030433~ER-associated ubiquitin-dependent protein catabolic process,GO:0045899~positive regulation of RNA polymerase II transcriptional preinitiation complex assembly,	GO:0008540~proteasome regulatory particle, base subcomplex,GO:0031595~nuclear proteasome complex,GO:0031597~cytosolic proteasome complex,	GO:0005524~ATP binding,GO:0017025~TBP-class protein binding,GO:0036402~proteasome-activating ATPase activity,
26	O23894	26S protease regulatory subunit 6A homolog(LOC103848939)	Brassica rapa	GO:0030163~protein catabolic process,	GO:0000502~proteasome complex,GO:0005634~nucleus,GO:0005737~cytoplasm,	GO:0005524~ATP binding,GO:0016787~hydrolase activity,
27	Q9SIV2	26S proteasome regulatory subunit S2 1A(RPN1A)	Arabidopsis thaliana	GO:0006511~ubiquitin-dependent protein catabolic process,GO:0009751~response to salicylic acid,GO:0030163~protein catabolic process,GO:0043161~proteasome-mediated ubiquitin-dependent protein catabolic process,GO:0045087~innate immune response,GO:0051726~regulation of cell cycle,	GO:0000502~proteasome complex,GO:0005634~nucleus,GO:0005737~cytoplasm,GO:0005829~cytosol,GO:0005886~plasma membrane,GO:0008540~proteasome regulatory particle, base subcomplex,GO:0009506~plasmodesma,GO:0034515~proteasome storage granule,	GO:0004175~endopeptidase activity,GO:0005515~protein binding,GO:0043130~ubiquitin binding,
28	Q6XJG8	26S proteasome regulatory subunit S2 1B(RPN1B)	Arabidopsis thaliana	GO:0030163~protein catabolic process,GO:0042176~regulation of protein catabolic process,GO:0043161~proteasome-mediated ubiquitin-dependent protein catabolic process,	GO:0000502~proteasome complex,GO:0005634~nucleus,GO:0008540~proteasome regulatory particle, base subcomplex,GO:0034515~proteasome storage granule,	GO:0004175~endopeptidase activity,GO:0030234~enzyme regulator activity,
29	Q8VYV7	3-dehydroquinate synthase(AT5G66120)	Arabidopsis thaliana	GO:0008652~cellular amino acid biosynthetic process,GO:0009073~aromatic amino acid family biosynthetic process,GO:0009423~chorismate biosynthetic process,	GO:0005737~cytoplasm,GO:0005768~endosome,GO:0005794~Golgi apparatus,GO:0005802~trans-Golgi network,GO:0009507~chloroplast,GO:0009570~chloroplast stroma,	GO:0003856~3-dehydroquinate synthase activity,GO:0046872~metal ion binding,
30	P29976	3-deoxy-D-arabino-heptulosonate 7-phosphate synthase 1(DHS1)	Arabidopsis thaliana	GO:0008652~cellular amino acid biosynthetic process,GO:0009073~aromatic amino acid family biosynthetic process,GO:0009423~chorismate biosynthetic process,GO:0009611~response to wounding,GO:0009617~response to bacterium,	GO:0005739~mitochondrion,GO:0009507~chloroplast,	GO:0003849~3-deoxy-7-phosphoheptulonate synthase activity,GO:0005515~protein binding,
31	P37822	3-deoxy-D-arabino-heptulosonate 7-phosphate synthase(SHKB)	Solanum tuberosum	GO:0008652~cellular amino acid biosynthetic process,GO:0009073~aromatic amino acid family biosynthetic process,GO:0009423~chorismate biosynthetic process,	GO:0009507~chloroplast,	GO:0003849~3-deoxy-7-phosphoheptulonate synthase activity,
32	P29102	3-isopropylmalate dehydrogenase, chloroplastic(LOC106398379)	Brassica napus	GO:0009082~branched-chain amino acid biosynthetic process,GO:0009098~leucine biosynthetic process,	GO:0009507~chloroplast,	GO:0000287~magnesium ion binding,GO:0003862~3-isopropylmalate dehydrogenase activity,GO:0051287~NAD binding,
33	P52410	3-ketoacyl-acyl carrier protein synthase I(KASI)	Arabidopsis thaliana	GO:0006633~fatty acid biosynthetic process,GO:0009735~response to cytokinin,GO:0009793~embryo development ending in seed dormancy,GO:0010020~chloroplast fission,	GO:0009507~chloroplast,GO:0009536~plastid,GO:0009570~chloroplast stroma,GO:0009941~chloroplast envelope,GO:0016020~membrane,	GO:0004312~fatty acid synthase activity,GO:0004315~3-oxoacyl-[acyl-carrier-protein] synthase activity,GO:0016747~transferase activity, transferring acyl groups other than amino-acyl groups,
34	Q93X62	3-oxoacyl-[acyl-carrier-protein] reductase 1, chloroplastic(LOC106367337)	Brassica napus	GO:0006633~fatty acid biosynthetic process,	GO:0009507~chloroplast,	GO:0004316~3-oxoacyl-[acyl-carrier-protein] reductase (NADPH) activity,GO:0051287~NAD binding,GO:0102132~3-oxo-pimeloyl-[acp] methyl ester reductase activity,
35	Q949M3	3-oxoacyl-[acyl-carrier-protein] reductase 1, chloroplastic-like(LOC106401718)	Brassica napus	GO:0006633~fatty acid biosynthetic process,	GO:0009507~chloroplast,	GO:0004316~3-oxoacyl-[acyl-carrier-protein] reductase (NADPH) activity,GO:0051287~NAD binding,GO:0102132~3-oxo-pimeloyl-[acp] methyl ester reductase activity,
36	Q93X67	3-oxoacyl-[acyl-carrier-protein] reductase 2, chloroplastic(LOC106361756)	Brassica napus	GO:0006633~fatty acid biosynthetic process,	GO:0009507~chloroplast,	GO:0004316~3-oxoacyl-[acyl-carrier-protein] reductase (NADPH) activity,GO:0051287~NAD binding,GO:0102132~3-oxo-pimeloyl-[acp] methyl ester reductase activity,
37	Q949M2, P27582	3-oxoacyl-[acyl-carrier-protein] reductase 4(LOC106425465)	Brassica napus	GO:0006633~fatty acid biosynthetic process,	GO:0009507~chloroplast,	GO:0004316~3-oxoacyl-[acyl-carrier-protein] reductase (NADPH) activity,GO:0051287~NAD binding,GO:0102132~3-oxo-pimeloyl-[acp] methyl ester reductase activity,
38	P17688	3-phosphoshikimate 1-carboxyvinyltransferase, chloroplastic-like(LOC106371206)	Brassica napus	GO:0008652~cellular amino acid biosynthetic process,GO:0009073~aromatic amino acid family biosynthetic process,GO:0009423~chorismate biosynthetic process,	GO:0009507~chloroplast,	GO:0003866~3-phosphoshikimate 1-carboxyvinyltransferase activity,
39	Q2L937	30S ribosomal protein S11(rps11)	Gossypium hirsutum	GO:0006412~translation,	GO:0005840~ribosome,GO:0009507~chloroplast,	GO:0003735~structural constituent of ribosome,GO:0019843~rRNA binding,
40	Q6EW19	30S ribosomal protein S11(rps11)	Nymphaea alba	GO:0006412~translation,	GO:0005840~ribosome,GO:0009507~chloroplast,	GO:0003735~structural constituent of ribosome,GO:0019843~rRNA binding,
41	P56802	30S ribosomal protein S11(rps11)	Arabidopsis thaliana	GO:0000028~ribosomal small subunit assembly,GO:0000462~maturation of SSU-rRNA from tricistronic rRNA transcript (SSU-rRNA, 5.8S rRNA, LSU-rRNA),GO:0006412~translation,	GO:0005763~mitochondrial small ribosomal subunit,GO:0009507~chloroplast,	GO:0003735~structural constituent of ribosome,GO:0048027~mRNA 5'-UTR binding,GO:0070181~small ribosomal subunit rRNA binding,
42	Q2L928	30S ribosomal protein S18(rps18)	Gossypium hirsutum	GO:0006412~translation,	GO:0005840~ribosome,GO:0009507~chloroplast,	GO:0003735~structural constituent of ribosome,GO:0019843~rRNA binding,
43	Q68RY4	30S ribosomal protein S18(rps18)	Panax ginseng	GO:0006412~translation,	GO:0005840~ribosome,GO:0009507~chloroplast,	GO:0003735~structural constituent of ribosome,GO:0019843~rRNA binding,
44	Q49KX7	30S ribosomal protein S18(rps18)	Eucalyptus globulus subsp. globulus	GO:0006412~translation,	GO:0005840~ribosome,GO:0009507~chloroplast,	GO:0003735~structural constituent of ribosome,GO:0019843~rRNA binding,
45	Q33C10	30S ribosomal protein S18(rps18)	Nicotiana tomentosiformis	GO:0006412~translation,	GO:0005840~ribosome,GO:0009507~chloroplast,	GO:0003735~structural constituent of ribosome,GO:0019843~rRNA binding,
46	Q0ZIZ8	30S ribosomal protein S18(rps18)	Vitis vinifera	GO:0006412~translation,	GO:0005739~mitochondrion,GO:0005840~ribosome,GO:0009507~chloroplast,GO:0022627~cytosolic small ribosomal subunit,	GO:0003735~structural constituent of ribosome,GO:0019843~rRNA binding,
47	P69660	30S ribosomal protein S18(rps18)	Nicotiana tabacum	GO:0006412~translation,	GO:0005840~ribosome,GO:0009507~chloroplast,GO:0009536~plastid,	GO:0003735~structural constituent of ribosome,GO:0019843~rRNA binding,
48	P69659	30S ribosomal protein S18(rps18)	Atropa belladonna	GO:0006412~translation,	GO:0005840~ribosome,GO:0009507~chloroplast,	GO:0003735~structural constituent of ribosome,GO:0019843~rRNA binding,
49	Q1KXT7	30S ribosomal protein S18(rps18)	Helianthus annuus	GO:0006412~translation,	GO:0005840~ribosome,GO:0009507~chloroplast,GO:0009536~plastid,	GO:0003735~structural constituent of ribosome,GO:0019843~rRNA binding,
50	Q332V6	30S ribosomal protein S18(rps18)	Lactuca sativa	GO:0006412~translation,	GO:0005840~ribosome,GO:0009507~chloroplast,	GO:0003735~structural constituent of ribosome,GO:0019843~rRNA binding,
51	Q9BBR1	30S ribosomal protein S18(rps18)	Lotus japonicus	GO:0006412~translation,	GO:0005840~ribosome,GO:0009507~chloroplast,	GO:0003735~structural constituent of ribosome,GO:0019843~rRNA binding,
52	Q9MTK1	30S ribosomal protein S18(rps18)	Oenothera elata subsp. hookeri	GO:0006412~translation,	GO:0005840~ribosome,GO:0009507~chloroplast,	GO:0003735~structural constituent of ribosome,GO:0019843~rRNA binding,
53	Q9M3K7	30S ribosomal protein S18(rps18)	Spinacia oleracea	GO:0006412~translation,	GO:0005840~ribosome,GO:0009507~chloroplast,	GO:0003735~structural constituent of ribosome,GO:0019843~rRNA binding,
54	Q3C1K7	30S ribosomal protein S18(rps18)	Nicotiana sylvestris	GO:0006412~translation,	GO:0005840~ribosome,GO:0009507~chloroplast,	GO:0003735~structural constituent of ribosome,GO:0019843~rRNA binding,
55	Q2MIG5	30S ribosomal protein S18(rps18)	Solanum bulbocastanum	GO:0006412~translation,	GO:0005840~ribosome,GO:0009507~chloroplast,	GO:0003735~structural constituent of ribosome,GO:0019843~rRNA binding,
56	P56807	30S ribosomal protein S18(rps18)	Arabidopsis thaliana	GO:0006412~translation,	GO:0009507~chloroplast,GO:0022627~cytosolic small ribosomal subunit,	GO:0003735~structural constituent of ribosome,GO:0019843~rRNA binding,
57	Q2PMR2	30S ribosomal protein S18(rps18)	Glycine max	GO:0006412~translation,	GO:0009507~chloroplast,GO:0022627~cytosolic small ribosomal subunit,	GO:0003735~structural constituent of ribosome,GO:0019843~rRNA binding,
58	Q2VEF6	30S ribosomal protein S18(rps18)	Solanum tuberosum	GO:0006412~translation,	GO:0005840~ribosome,GO:0009507~chloroplast,	GO:0003735~structural constituent of ribosome,GO:0019843~rRNA binding,
59	P56808	30S ribosomal protein S19(rps19)	Arabidopsis thaliana	GO:0000028~ribosomal small subunit assembly,GO:0006412~translation,	GO:0005840~ribosome,GO:0009507~chloroplast,GO:0022627~cytosolic small ribosomal subunit,	GO:0003735~structural constituent of ribosome,GO:0019843~rRNA binding,
60	P56797	30S ribosomal protein S2(rps2)	Arabidopsis thaliana	GO:0006412~translation,GO:0006952~defense response,	GO:0005763~mitochondrial small ribosomal subunit,GO:0009507~chloroplast,	GO:0003735~structural constituent of ribosome,GO:0043531~ADP binding,
61	Q49KW0	30S ribosomal protein S3(rps3)	Eucalyptus globulus subsp. globulus	GO:0006412~translation,	GO:0009507~chloroplast,GO:0015935~small ribosomal subunit,	GO:0003735~structural constituent of ribosome,GO:0019843~rRNA binding,
62	Q0ZIY0	30S ribosomal protein S3(rps3)	Vitis vinifera	GO:0006412~translation,	GO:0009507~chloroplast,GO:0015935~small ribosomal subunit,GO:0022627~cytosolic small ribosomal subunit,	GO:0003723~RNA binding,GO:0003735~structural constituent of ribosome,GO:0019843~rRNA binding,
63	P56801	30S ribosomal protein S8(rps8)	Arabidopsis thaliana	GO:0006412~translation,	GO:0005840~ribosome,GO:0009507~chloroplast,	GO:0003735~structural constituent of ribosome,GO:0019843~rRNA binding,
64	Q04836	31-kDa RNA binding protein(RBP31)	Arabidopsis thaliana	GO:0006396~RNA processing,GO:0006397~mRNA processing,GO:0009409~response to cold,GO:0009451~RNA modification,GO:0009631~cold acclimation,GO:0016553~base conversion or substitution editing,GO:0043489~RNA stabilization,GO:0045087~innate immune response,	GO:0009507~chloroplast,GO:0009535~chloroplast thylakoid membrane,GO:0009570~chloroplast stroma,GO:0009579~thylakoid,GO:0009941~chloroplast envelope,GO:0030529~intracellular ribonucleoprotein complex,	GO:0000166~nucleotide binding,GO:0003676~nucleic acid binding,GO:0003723~RNA binding,GO:0003729~mRNA binding,GO:0008266~poly(U) RNA binding,
65	Q94B35	4-hydroxy-3-methylbut-2-enyl diphosphate reductase(HDR)	Arabidopsis thaliana	GO:0019288~isopentenyl diphosphate biosynthetic process, methylerythritol 4-phosphate pathway,GO:0046677~response to antibiotic,GO:0050992~dimethylallyl diphosphate biosynthetic process,GO:0055114~oxidation-reduction process,	GO:0009507~chloroplast,GO:0009570~chloroplast stroma,	GO:0046429~4-hydroxy-3-methylbut-2-en-1-yl diphosphate synthase activity,GO:0046872~metal ion binding,GO:0051538~3 iron, 4 sulfur cluster binding,GO:0051745~4-hydroxy-3-methylbut-2-en-1-yl diphosphate reductase activity,
66	F4K0E8	4-hydroxy-3-methylbut-2-enyl diphosphate synthase(HDS)	Arabidopsis thaliana	GO:0008299~isoprenoid biosynthetic process,GO:0009617~response to bacterium,GO:0009862~systemic acquired resistance, salicylic acid mediated signaling pathway,GO:0016114~terpenoid biosynthetic process,GO:0019288~isopentenyl diphosphate biosynthetic process, methylerythritol 4-phosphate pathway,GO:0055114~oxidation-reduction process,	GO:0005634~nucleus,GO:0009507~chloroplast,GO:0009570~chloroplast stroma,GO:0009941~chloroplast envelope,	GO:0005506~iron ion binding,GO:0046429~4-hydroxy-3-methylbut-2-en-1-yl diphosphate synthase activity,GO:0051539~4 iron, 4 sulfur cluster binding,
67	Q00332	40S ribosomal protein S15a(LOC106346392)	Brassica napus	GO:0006412~translation,	GO:0005840~ribosome,	GO:0003735~structural constituent of ribosome,
68	P49215	40S ribosomal protein S17(RPS17)	Solanum lycopersicum	GO:0000028~ribosomal small subunit assembly,GO:0006412~translation,	GO:0022627~cytosolic small ribosomal subunit,	GO:0003735~structural constituent of ribosome,
69	Q9SIW5	40S ribosomal protein S25(AT2G16360)	Arabidopsis thaliana	GO:0006412~translation,	GO:0005730~nucleolus,GO:0005737~cytoplasm,GO:0005774~vacuolar membrane,GO:0005794~Golgi apparatus,GO:0005840~ribosome,GO:0009507~chloroplast,GO:0016020~membrane,GO:0022627~cytosolic small ribosomal subunit,	GO:0003735~structural constituent of ribosome,
70	P49396	40S ribosomal protein S3a-like(LOC103249169)	Brassica rapa	GO:0006412~translation,	GO:0022627~cytosolic small ribosomal subunit,	GO:0003735~structural constituent of ribosome,
71	P49398	40S ribosomal protein S4(LOC4328016)	Oryza sativa Japonica Group	GO:0006412~translation,	GO:0005840~ribosome,GO:0022627~cytosolic small ribosomal subunit,	GO:0003735~structural constituent of ribosome,GO:0019843~rRNA binding,
72	O22424	40S ribosomal protein S4(rps4)	Zea mays	GO:0006412~translation,	GO:0005840~ribosome,	GO:0003735~structural constituent of ribosome,GO:0019843~rRNA binding,
73	Q9XH45	40S ribosomal protein S7(LOC106339436)	Brassica oleracea	GO:0006412~translation,	GO:0005840~ribosome,	GO:0003735~structural constituent of ribosome,
74	Q9ZSR8	40S ribosomal protein SA(LOC106354211)	Brassica napus	GO:0000028~ribosomal small subunit assembly,GO:0006412~translation,	GO:0022627~cytosolic small ribosomal subunit,	GO:0003735~structural constituent of ribosome,
75	Q08682	40s ribosomal protein SA(P40)	Arabidopsis thaliana	GO:0000028~ribosomal small subunit assembly,GO:0000447~endonucleolytic cleavage in ITS1 to separate SSU-rRNA from 5.8S rRNA and LSU-rRNA from tricistronic rRNA transcript (SSU-rRNA, 5.8S rRNA, LSU-rRNA),GO:0000461~endonucleolytic cleavage to generate mature 3'-end of SSU-rRNA from (SSU-rRNA, 5.8S rRNA, LSU-rRNA),GO:0006407~rRNA export from nucleus,GO:0006412~translation,GO:0006970~response to osm…	GO:0005634~nucleus,GO:0005737~cytoplasm,GO:0005794~Golgi apparatus,GO:0005829~cytosol,GO:0005886~plasma membrane,GO:0009506~plasmodesma,GO:0009507~chloroplast,GO:0015935~small ribosomal subunit,GO:0016020~membrane,GO:0022626~cytosolic ribosome,GO:0022627~cytosolic small ribosomal subunit,GO:0030686~90S preribosome,	GO:0003729~mRNA binding,GO:0003735~structural constituent of ribosome,
76	P92981	5'adenylylphosphosulfate reductase 2(APR2)	Arabidopsis thaliana	GO:0000103~sulfate assimilation,GO:0008652~cellular amino acid biosynthetic process,GO:0019344~cysteine biosynthetic process,GO:0019379~sulfate assimilation, phosphoadenylyl sulfate reduction by phosphoadenylyl-sulfate reductase (thioredoxin),GO:0019419~sulfate reduction,GO:0045454~cell redox homeostasis,	GO:0005623~cell,GO:0009507~chloroplast,GO:0009534~chloroplast thylakoid,GO:0009570~chloroplast stroma,	GO:0004604~phosphoadenylyl-sulfate reductase (thioredoxin) activity,GO:0009973~adenylyl-sulfate reductase activity,GO:0016671~oxidoreductase activity, acting on a sulfur group of donors, disulfide as acceptor,GO:0033741~adenylyl-sulfate reductase (glutathione) activity,
77	P56792	50S ribosomal protein L14(rpl14)	Arabidopsis thaliana	GO:0006412~translation,	GO:0005762~mitochondrial large ribosomal subunit,GO:0009507~chloroplast,	GO:0003735~structural constituent of ribosome,GO:0070180~large ribosomal subunit rRNA binding,
78	O80363	50S ribosomal protein L17, chloroplastic(LOC107821645)	Nicotiana tabacum	GO:0006412~translation,	GO:0005840~ribosome,GO:0009507~chloroplast,	GO:0003735~structural constituent of ribosome,GO:0019843~rRNA binding,
79	Q9FNN5	51 kDa subunit of complex I(CI51)	Arabidopsis thaliana	GO:0006120~mitochondrial electron transport, NADH to ubiquinone,GO:0009060~aerobic respiration,	GO:0005739~mitochondrion,GO:0005747~mitochondrial respiratory chain complex I,	GO:0003954~NADH dehydrogenase activity,GO:0008137~NADH dehydrogenase (ubiquinone) activity,GO:0010181~FMN binding,GO:0046872~metal ion binding,GO:0051287~NAD binding,GO:0051539~4 iron, 4 sulfur cluster binding,
80	O80575	6,7-dimethyl-8-ribityllumazine synthase / DMRL synthase / lumazine synthase / riboflavin synthase(COS1)	Arabidopsis thaliana	GO:0009231~riboflavin biosynthetic process,GO:0009867~jasmonic acid mediated signaling pathway,	GO:0009349~riboflavin synthase complex,GO:0009507~chloroplast,GO:0009570~chloroplast stroma,	GO:0000906~6,7-dimethyl-8-ribityllumazine synthase activity,GO:0016740~transferase activity,
81	Q9SH69	6-phosphogluconate dehydrogenase family protein(AT1G64190)	Arabidopsis thaliana	GO:0009051~pentose-phosphate shunt, oxidative branch,GO:0009651~response to salt stress,GO:0019521~D-gluconate metabolic process,GO:0055114~oxidation-reduction process,	GO:0005737~cytoplasm,GO:0005829~cytosol,GO:0009507~chloroplast,GO:0009536~plastid,GO:0009570~chloroplast stroma,GO:0016020~membrane,	GO:0004616~phosphogluconate dehydrogenase (decarboxylating) activity,GO:0005515~protein binding,GO:0008114~phosphogluconate 2-dehydrogenase activity,
82	Q9FWA3	6-phosphogluconate dehydrogenase family protein(AT3G02360)	Arabidopsis thaliana	GO:0006098~pentose-phosphate shunt,GO:0009651~response to salt stress,GO:0019521~D-gluconate metabolic process,GO:0055114~oxidation-reduction process,GO:0080173~male-female gamete recognition during double fertilization,	GO:0005737~cytoplasm,GO:0005777~peroxisome,GO:0005829~cytosol,GO:0009570~chloroplast stroma,GO:0019822~P4 peroxisome,	GO:0004616~phosphogluconate dehydrogenase (decarboxylating) activity,GO:0005515~protein binding,
83	Q9FFR3	6-phosphogluconate dehydrogenase family protein(AT5G41670)	Arabidopsis thaliana	GO:0006098~pentose-phosphate shunt,GO:0009051~pentose-phosphate shunt, oxidative branch,GO:0009744~response to sucrose,GO:0009749~response to glucose,GO:0009750~response to fructose,GO:0019521~D-gluconate metabolic process,GO:0046686~response to cadmium ion,GO:0055114~oxidation-reduction process,	GO:0005737~cytoplasm,GO:0005739~mitochondrion,GO:0005829~cytosol,GO:0009506~plasmodesma,GO:0009507~chloroplast,GO:0009536~plastid,GO:0009570~chloroplast stroma,	GO:0004616~phosphogluconate dehydrogenase (decarboxylating) activity,GO:0005515~protein binding,GO:0008114~phosphogluconate 2-dehydrogenase activity,
84	Q40592	60S ribosomal protein L10-like(LOC107778281)	Nicotiana tabacum	GO:0006412~translation,	GO:0005840~ribosome,	GO:0003735~structural constituent of ribosome,
85	B7F845	60S ribosomal protein L10a(LOC9266191)	Oryza sativa Japonica Group	GO:0006412~translation,	GO:0015934~large ribosomal subunit,	GO:0003723~RNA binding,GO:0003735~structural constituent of ribosome,
86	Q943F3	60S ribosomal protein L18a(LOC4327004)	Oryza sativa Japonica Group	GO:0006412~translation,	GO:0022625~cytosolic large ribosomal subunit,	GO:0003735~structural constituent of ribosome,
87	Q07761	60S ribosomal protein L23a(LOC107796789)	Nicotiana tabacum	GO:0006412~translation,	GO:0005840~ribosome,	GO:0000166~nucleotide binding,GO:0003735~structural constituent of ribosome,GO:0019843~rRNA binding,
88	B9DHA6, Q42202	60S ribosomal protein L40-1(AT2G36170)	Arabidopsis thaliana	GO:0006412~translation,GO:0016567~protein ubiquitination,	GO:0005634~nucleus,GO:0005730~nucleolus,GO:0005840~ribosome,GO:0022625~cytosolic large ribosomal subunit,	GO:0003735~structural constituent of ribosome,
89	Q9MAK9	AAA-type ATPase family protein(AT1G45000)	Arabidopsis thaliana	GO:0030163~protein catabolic process,GO:0030433~ER-associated ubiquitin-dependent protein catabolic process,GO:0045899~positive regulation of RNA polymerase II transcriptional preinitiation complex assembly,	GO:0000502~proteasome complex,GO:0005618~cell wall,GO:0005634~nucleus,GO:0005730~nucleolus,GO:0005737~cytoplasm,GO:0005829~cytosol,GO:0005886~plasma membrane,GO:0008540~proteasome regulatory particle, base subcomplex,GO:0009506~plasmodesma,GO:0016020~membrane,GO:0031595~nuclear proteasome complex,GO:0031597~cytosolic proteasome complex,	GO:0005524~ATP binding,GO:0016787~hydrolase activity,GO:0016887~ATPase activity,GO:0017025~TBP-class protein binding,GO:0036402~proteasome-activating ATPase activity,
90	Q94BQ2	AAA-type ATPase family protein(AT5G20000)	Arabidopsis thaliana	GO:0030163~protein catabolic process,GO:0030433~ER-associated ubiquitin-dependent protein catabolic process,GO:0045899~positive regulation of RNA polymerase II transcriptional preinitiation complex assembly,	GO:0000502~proteasome complex,GO:0005634~nucleus,GO:0005737~cytoplasm,GO:0005829~cytosol,GO:0008540~proteasome regulatory particle, base subcomplex,GO:0031595~nuclear proteasome complex,GO:0031597~cytosolic proteasome complex,	GO:0005524~ATP binding,GO:0016787~hydrolase activity,GO:0016887~ATPase activity,GO:0017025~TBP-class protein binding,GO:0036402~proteasome-activating ATPase activity,
91	Q9SL67	AAA-type ATPase family protein(RPT2b)	Arabidopsis thaliana	GO:0007292~female gamete generation,GO:0010078~maintenance of root meristem identity,GO:0030163~protein catabolic process,GO:0030433~ER-associated ubiquitin-dependent protein catabolic process,GO:0045899~positive regulation of RNA polymerase II transcriptional preinitiation complex assembly,GO:0048232~male gamete generation,	GO:0000502~proteasome complex,GO:0005634~nucleus,GO:0005737~cytoplasm,GO:0005829~cytosol,GO:0005886~plasma membrane,GO:0008540~proteasome regulatory particle, base subcomplex,GO:0031595~nuclear proteasome complex,GO:0031597~cytosolic proteasome complex,	GO:0005524~ATP binding,GO:0016787~hydrolase activity,GO:0016887~ATPase activity,GO:0017025~TBP-class protein binding,GO:0036402~proteasome-activating ATPase activity,
92	P55229	ADP glucose pyrophosphorylase large subunit 1(APL1)	Arabidopsis thaliana	GO:0005978~glycogen biosynthetic process,GO:0019252~starch biosynthetic process,	GO:0009507~chloroplast,GO:0009570~chloroplast stroma,GO:0009941~chloroplast envelope,	GO:0005524~ATP binding,GO:0008878~glucose-1-phosphate adenylyltransferase activity,
93	Q9LQC8, P0DH91	ADP-ribosylation factor 1(ARF1)	Arabidopsis thaliana	GO:0007264~small GTPase mediated signal transduction,GO:0015031~protein transport,GO:0016192~vesicle-mediated transport,GO:0046686~response to cadmium ion,	GO:0005622~intracellular,GO:0005773~vacuole,GO:0005794~Golgi apparatus,GO:0005829~cytosol,GO:0005886~plasma membrane,	GO:0005515~protein binding,GO:0005525~GTP binding,GO:0016004~phospholipase activator activity,
94	Q06396	ADP-ribosylation factor 1(LOC4327591)	Oryza sativa Japonica Group	GO:0006886~intracellular protein transport,GO:0007264~small GTPase mediated signal transduction,GO:0015031~protein transport,GO:0016192~vesicle-mediated transport,	GO:0005794~Golgi apparatus,	GO:0005215~transporter activity,GO:0005525~GTP binding,
95	P51823	ADP-ribosylation factor 2(LOC4339157)	Oryza sativa Japonica Group	GO:0006471~protein ADP-ribosylation,GO:0006886~intracellular protein transport,GO:0007264~small GTPase mediated signal transduction,GO:0016192~vesicle-mediated transport,	GO:0005622~intracellular,GO:0005794~Golgi apparatus,	GO:0005525~GTP binding,
96	P49076	ADP-ribosylation factor homolog 1(arf1)	Zea mays	GO:0007264~small GTPase mediated signal transduction,GO:0015031~protein transport,GO:0016192~vesicle-mediated transport,	GO:0005622~intracellular,GO:0005794~Golgi apparatus,	GO:0005525~GTP binding,
97	P31167	ADP/ATP carrier 1(AAC1)	Arabidopsis thaliana	GO:0006412~translation,GO:0006810~transport,GO:0015865~purine nucleotide transport,GO:0055085~transmembrane transport,	GO:0005618~cell wall,GO:0005730~nucleolus,GO:0005739~mitochondrion,GO:0005740~mitochondrial envelope,GO:0005743~mitochondrial inner membrane,GO:0005773~vacuole,GO:0005774~vacuolar membrane,GO:0005794~Golgi apparatus,GO:0005886~plasma membrane,GO:0009507~chloroplast,GO:0009941~chloroplast envelope,GO:0016020~membrane,GO:0016021~integral component of membrane,	GO:0003735~structural constituent of ribosome,GO:0005215~transporter activity,GO:0005471~ATP:ADP antiporter activity,GO:0005507~copper ion binding,
98	Q9SJE1	ALBINA 1(ALB1)	Arabidopsis thaliana	GO:0015979~photosynthesis,GO:0015995~chlorophyll biosynthetic process,	GO:0009507~chloroplast,GO:0009534~chloroplast thylakoid,GO:0009570~chloroplast stroma,GO:0010007~magnesium chelatase complex,	GO:0005524~ATP binding,GO:0016851~magnesium chelatase activity,
99	Q9FJD4	ARM repeat superfamily protein(AT5G53480)	Arabidopsis thaliana	GO:0000059~protein import into nucleus, docking,GO:0000060~protein import into nucleus, translocation,GO:0006606~protein import into nucleus,GO:0006607~NLS-bearing protein import into nucleus,GO:0006610~ribosomal protein import into nucleus,GO:0006886~intracellular protein transport,GO:0006913~nucleocytoplasmic transport,	GO:0005622~intracellular,GO:0005634~nucleus,GO:0005643~nuclear pore,GO:0005737~cytoplasm,GO:0005829~cytosol,GO:0009507~chloroplast,GO:0031965~nuclear membrane,GO:0034399~nuclear periphery,	GO:0005515~protein binding,GO:0008139~nuclear localization sequence binding,GO:0008536~Ran GTPase binding,GO:0008565~protein transporter activity,
100	Q9ZS97	ATP binding cassette protein 1(ABCI8)	Arabidopsis thaliana	GO:0006879~cellular iron ion homeostasis,GO:0016226~iron-sulfur cluster assembly,GO:2000030~regulation of response to red or far red light,	GO:0009507~chloroplast,GO:0009570~chloroplast stroma,	GO:0005215~transporter activity,GO:0005515~protein binding,GO:0042626~ATPase activity, coupled to transmembrane movement of substances,
101	Q6STH5	ATP binding protein(HCF101)	Arabidopsis thaliana	GO:0016226~iron-sulfur cluster assembly,	GO:0009507~chloroplast,GO:0009570~chloroplast stroma,	GO:0005524~ATP binding,GO:0046872~metal ion binding,GO:0051536~iron-sulfur cluster binding,
102	F4I116	ATP binding/leucine-tRNA ligases/aminoacyl-tRNA ligase(AT1G09620)	Arabidopsis thaliana	GO:0006418~tRNA aminoacylation for protein translation,GO:0006429~leucyl-tRNA aminoacylation,	GO:0005737~cytoplasm,GO:0005829~cytosol,GO:0009506~plasmodesma,GO:0009507~chloroplast,	GO:0002161~aminoacyl-tRNA editing activity,GO:0004812~aminoacyl-tRNA ligase activity,GO:0004823~leucine-tRNA ligase activity,GO:0005524~ATP binding,
103	O82662	ATP citrate lyase (ACL) family protein(AT2G20420)	Arabidopsis thaliana	GO:0006099~tricarboxylic acid cycle,GO:0046686~response to cadmium ion,	GO:0005739~mitochondrion,GO:0005794~Golgi apparatus,	GO:0004775~succinate-CoA ligase (ADP-forming) activity,GO:0004776~succinate-CoA ligase (GDP-forming) activity,GO:0005507~copper ion binding,GO:0005524~ATP binding,
104	Q9FGX1	ATP citrate lyase subunit B 2(ACLB-2)	Arabidopsis thaliana	GO:0006085~acetyl-CoA biosynthetic process,GO:0006629~lipid metabolic process,GO:0008152~metabolic process,	GO:0005737~cytoplasm,GO:0005829~cytosol,GO:0005886~plasma membrane,GO:0009346~citrate lyase complex,	GO:0003878~ATP citrate synthase activity,GO:0005524~ATP binding,GO:0046872~metal ion binding,GO:0046912~transferase activity, transferring acyl groups, acyl groups converted into alkyl on transfer,
105	Q9S762	ATP phosphoribosyl transferase 1(ATP-PRT1)	Arabidopsis thaliana	GO:0000105~histidine biosynthetic process,	GO:0005737~cytoplasm,GO:0009507~chloroplast,GO:0009570~chloroplast stroma,	GO:0000287~magnesium ion binding,GO:0003879~ATP phosphoribosyltransferase activity,
106	Q8GSJ1	ATP phosphoribosyl transferase 2(ATP-PRT2)	Arabidopsis thaliana	GO:0000105~histidine biosynthetic process,	GO:0009507~chloroplast,GO:0009570~chloroplast stroma,	GO:0000287~magnesium ion binding,GO:0003879~ATP phosphoribosyltransferase activity,
107	Q9LIK9	ATP sulfurylase 1(APS1)	Arabidopsis thaliana	GO:0000103~sulfate assimilation,GO:0001887~selenium compound metabolic process,GO:0009735~response to cytokinin,GO:0046686~response to cadmium ion,GO:0070814~hydrogen sulfide biosynthetic process,	GO:0005829~cytosol,GO:0005886~plasma membrane,GO:0009507~chloroplast,GO:0009570~chloroplast stroma,	GO:0004781~sulfate adenylyltransferase (ATP) activity,GO:0005524~ATP binding,
108	A4QK04	ATP synthase CF0 B subunit(atpF)	Arabis hirsuta	GO:0015986~ATP synthesis coupled proton transport,	GO:0009535~chloroplast thylakoid membrane,GO:0016021~integral component of membrane,GO:0045263~proton-transporting ATP synthase complex, coupling factor F(o),	GO:0046933~proton-transporting ATP synthase activity, rotational mechanism,
109	A4QJA1	ATP synthase CF0 B subunit(atpF)	Aethionema cordifolium	GO:0015986~ATP synthesis coupled proton transport,	GO:0009535~chloroplast thylakoid membrane,GO:0016021~integral component of membrane,GO:0045263~proton-transporting ATP synthase complex, coupling factor F(o),	GO:0046933~proton-transporting ATP synthase activity, rotational mechanism,
110	A4QJI5	ATP synthase CF0 B subunit(atpF)	Aethionema grandiflorum	GO:0015986~ATP synthesis coupled proton transport,	GO:0009535~chloroplast thylakoid membrane,GO:0016021~integral component of membrane,GO:0045263~proton-transporting ATP synthase complex, coupling factor F(o),	GO:0046933~proton-transporting ATP synthase activity, rotational mechanism,
111	A0A321	ATP synthase CF0 B subunit(atpF)	Coffea arabica	GO:0015986~ATP synthesis coupled proton transport,	GO:0009535~chloroplast thylakoid membrane,GO:0016021~integral component of membrane,GO:0045263~proton-transporting ATP synthase complex, coupling factor F(o),	GO:0046933~proton-transporting ATP synthase activity, rotational mechanism,
112	A4QLR9	ATP synthase CF0 B subunit(atpF)	Nasturtium officinale	GO:0015986~ATP synthesis coupled proton transport,	GO:0009507~chloroplast,GO:0009535~chloroplast thylakoid membrane,GO:0016021~integral component of membrane,GO:0045263~proton-transporting ATP synthase complex, coupling factor F(o),	GO:0046933~proton-transporting ATP synthase activity, rotational mechanism,
113	A0ZZ21	ATP synthase CF0 B subunit(atpF)	Gossypium barbadense	GO:0015986~ATP synthesis coupled proton transport,	GO:0009535~chloroplast thylakoid membrane,GO:0016021~integral component of membrane,GO:0045263~proton-transporting ATP synthase complex, coupling factor F(o),	GO:0046933~proton-transporting ATP synthase activity, rotational mechanism,
114	A4QK91	ATP synthase CF0 B subunit(atpF)	Barbarea verna	GO:0015986~ATP synthesis coupled proton transport,	GO:0009535~chloroplast thylakoid membrane,GO:0016021~integral component of membrane,GO:0045263~proton-transporting ATP synthase complex, coupling factor F(o),	GO:0046933~proton-transporting ATP synthase activity, rotational mechanism,
115	A4QKH8	ATP synthase CF0 B subunit(atpF)	Capsella bursa-pastoris	GO:0015986~ATP synthesis coupled proton transport,	GO:0009507~chloroplast,GO:0009535~chloroplast thylakoid membrane,GO:0016021~integral component of membrane,GO:0045263~proton-transporting ATP synthase complex, coupling factor F(o),	GO:0046933~proton-transporting ATP synthase activity, rotational mechanism,
116	Q0G9X6	ATP synthase CF0 B subunit(atpF)	Daucus carota	GO:0015986~ATP synthesis coupled proton transport,	GO:0009535~chloroplast thylakoid membrane,GO:0016021~integral component of membrane,GO:0045263~proton-transporting ATP synthase complex, coupling factor F(o),	GO:0046933~proton-transporting ATP synthase activity, rotational mechanism,
117	Q6YXK3	ATP synthase CF1 alpha chain(atpA)	Physcomitrella patens	GO:0015986~ATP synthesis coupled proton transport,GO:0015991~ATP hydrolysis coupled proton transport,	GO:0009535~chloroplast thylakoid membrane,GO:0045261~proton-transporting ATP synthase complex, catalytic core F(1),	GO:0005524~ATP binding,GO:0046933~proton-transporting ATP synthase activity, rotational mechanism,GO:0046961~proton-transporting ATPase activity, rotational mechanism,
118	P56757	ATP synthase CF1 alpha chain(atpA)	Arabidopsis thaliana	GO:0015986~ATP synthesis coupled proton transport,GO:0015991~ATP hydrolysis coupled proton transport,	GO:0009507~chloroplast,GO:0009535~chloroplast thylakoid membrane,GO:0045261~proton-transporting ATP synthase complex, catalytic core F(1),	GO:0005524~ATP binding,GO:0046933~proton-transporting ATP synthase activity, rotational mechanism,GO:0046961~proton-transporting ATPase activity, rotational mechanism,
119	A4QKR6	ATP synthase CF1 alpha subunit(atpA)	Crucihimalaya wallichii	GO:0015986~ATP synthesis coupled proton transport,GO:0015991~ATP hydrolysis coupled proton transport,	GO:0009535~chloroplast thylakoid membrane,GO:0045261~proton-transporting ATP synthase complex, catalytic core F(1),	GO:0005524~ATP binding,GO:0046933~proton-transporting ATP synthase activity, rotational mechanism,GO:0046961~proton-transporting ATPase activity, rotational mechanism,
120	A4QK03	ATP synthase CF1 alpha subunit(atpA)	Arabis hirsuta	GO:0015986~ATP synthesis coupled proton transport,GO:0015991~ATP hydrolysis coupled proton transport,	GO:0009535~chloroplast thylakoid membrane,GO:0045261~proton-transporting ATP synthase complex, catalytic core F(1),	GO:0005524~ATP binding,GO:0046933~proton-transporting ATP synthase activity, rotational mechanism,GO:0046961~proton-transporting ATPase activity, rotational mechanism,
121	A4QJR8	ATP synthase CF1 alpha subunit(atpA)	Olimarabidopsis pumila	GO:0015986~ATP synthesis coupled proton transport,GO:0015991~ATP hydrolysis coupled proton transport,	GO:0009535~chloroplast thylakoid membrane,GO:0045261~proton-transporting ATP synthase complex, catalytic core F(1),	GO:0005524~ATP binding,GO:0046933~proton-transporting ATP synthase activity, rotational mechanism,GO:0046961~proton-transporting ATPase activity, rotational mechanism,
122	A4QL04	ATP synthase CF1 alpha subunit(atpA)	Draba nemorosa	GO:0015986~ATP synthesis coupled proton transport,GO:0015991~ATP hydrolysis coupled proton transport,	GO:0009535~chloroplast thylakoid membrane,GO:0045261~proton-transporting ATP synthase complex, catalytic core F(1),	GO:0005524~ATP binding,GO:0046933~proton-transporting ATP synthase activity, rotational mechanism,GO:0046961~proton-transporting ATPase activity, rotational mechanism,
123	A4QKH7	ATP synthase CF1 alpha subunit(atpA)	Capsella bursa-pastoris	GO:0015986~ATP synthesis coupled proton transport,GO:0015991~ATP hydrolysis coupled proton transport,	GO:0009535~chloroplast thylakoid membrane,GO:0045261~proton-transporting ATP synthase complex, catalytic core F(1),	GO:0005524~ATP binding,GO:0046933~proton-transporting ATP synthase activity, rotational mechanism,GO:0046961~proton-transporting ATPase activity, rotational mechanism,
124	A6H5I4	ATP synthase CF1 beta subunit(atpB)	Cycas taitungensis	GO:0015986~ATP synthesis coupled proton transport,GO:0015991~ATP hydrolysis coupled proton transport,	GO:0009535~chloroplast thylakoid membrane,GO:0045261~proton-transporting ATP synthase complex, catalytic core F(1),	GO:0005524~ATP binding,GO:0046933~proton-transporting ATP synthase activity, rotational mechanism,
125	A4QK25	ATP synthase CF1 beta subunit(atpB)	Arabis hirsuta	GO:0015986~ATP synthesis coupled proton transport,GO:0015991~ATP hydrolysis coupled proton transport,	GO:0009535~chloroplast thylakoid membrane,GO:0045261~proton-transporting ATP synthase complex, catalytic core F(1),	GO:0005524~ATP binding,GO:0046933~proton-transporting ATP synthase activity, rotational mechanism,
126	A7Y3E6	ATP synthase CF1 beta subunit(atpB)	Ipomoea purpurea	GO:0015986~ATP synthesis coupled proton transport,GO:0015991~ATP hydrolysis coupled proton transport,	GO:0009535~chloroplast thylakoid membrane,GO:0045261~proton-transporting ATP synthase complex, catalytic core F(1),	GO:0005524~ATP binding,GO:0046933~proton-transporting ATP synthase activity, rotational mechanism,
127	A0A342	ATP synthase CF1 beta subunit(atpB)	Coffea arabica	GO:0015986~ATP synthesis coupled proton transport,GO:0015991~ATP hydrolysis coupled proton transport,	GO:0009535~chloroplast thylakoid membrane,GO:0045261~proton-transporting ATP synthase complex, catalytic core F(1),	GO:0005524~ATP binding,GO:0046933~proton-transporting ATP synthase activity, rotational mechanism,
128	A4QKJ9	ATP synthase CF1 beta subunit(atpB)	Capsella bursa-pastoris	GO:0015986~ATP synthesis coupled proton transport,GO:0015991~ATP hydrolysis coupled proton transport,	GO:0009535~chloroplast thylakoid membrane,GO:0045261~proton-transporting ATP synthase complex, catalytic core F(1),	GO:0005524~ATP binding,GO:0046933~proton-transporting ATP synthase activity, rotational mechanism,
129	Q1KXV2	ATP synthase CF1 beta subunit(atpB)	Helianthus annuus	GO:0015986~ATP synthesis coupled proton transport,GO:0015991~ATP hydrolysis coupled proton transport,	GO:0005886~plasma membrane,GO:0009507~chloroplast,GO:0009535~chloroplast thylakoid membrane,GO:0045261~proton-transporting ATP synthase complex, catalytic core F(1),	GO:0005524~ATP binding,GO:0046933~proton-transporting ATP synthase activity, rotational mechanism,
130	Q9MS49	ATP synthase CF1 beta subunit(atpB)	Brassica napus	GO:0015986~ATP synthesis coupled proton transport,GO:0015991~ATP hydrolysis coupled proton transport,	GO:0005886~plasma membrane,GO:0009507~chloroplast,GO:0009535~chloroplast thylakoid membrane,GO:0045261~proton-transporting ATP synthase complex, catalytic core F(1),	GO:0005524~ATP binding,GO:0046933~proton-transporting ATP synthase activity, rotational mechanism,
131	B0Z5B2	ATP synthase CF1 beta subunit(atpB)	Oenothera parviflora	GO:0015986~ATP synthesis coupled proton transport,GO:0015991~ATP hydrolysis coupled proton transport,	GO:0009535~chloroplast thylakoid membrane,GO:0045261~proton-transporting ATP synthase complex, catalytic core F(1),	GO:0005524~ATP binding,GO:0046933~proton-transporting ATP synthase activity, rotational mechanism,
132	B0Z4U4	ATP synthase CF1 beta subunit(atpB)	Oenothera biennis	GO:0015986~ATP synthesis coupled proton transport,GO:0015991~ATP hydrolysis coupled proton transport,	GO:0009535~chloroplast thylakoid membrane,GO:0045261~proton-transporting ATP synthase complex, catalytic core F(1),	GO:0005524~ATP binding,GO:0046933~proton-transporting ATP synthase activity, rotational mechanism,
133	O03077	ATP synthase CF1 beta subunit(atpB)	Osmundastrum cinnamomeum	GO:0006754~ATP biosynthetic process,GO:0015986~ATP synthesis coupled proton transport,GO:0015991~ATP hydrolysis coupled proton transport,	GO:0009535~chloroplast thylakoid membrane,GO:0045261~proton-transporting ATP synthase complex, catalytic core F(1),	GO:0005524~ATP binding,GO:0016820~hydrolase activity, acting on acid anhydrides, catalyzing transmembrane movement of substances,GO:0046933~proton-transporting ATP synthase activity, rotational mechanism,
134	A0ZZ41	ATP synthase CF1 epsilon subunit(atpE)	Gossypium barbadense	GO:0015986~ATP synthesis coupled proton transport,	GO:0009535~chloroplast thylakoid membrane,GO:0045261~proton-transporting ATP synthase complex, catalytic core F(1),	GO:0005524~ATP binding,GO:0046933~proton-transporting ATP synthase activity, rotational mechanism,GO:0046961~proton-transporting ATPase activity, rotational mechanism,
135	Q9FT52	ATP synthase D chain(ATPQ)	Arabidopsis thaliana	GO:0009651~response to salt stress,GO:0015986~ATP synthesis coupled proton transport,	GO:0000274~mitochondrial proton-transporting ATP synthase, stator stalk,GO:0000276~mitochondrial proton-transporting ATP synthase complex, coupling factor F(o),GO:0005730~nucleolus,GO:0005739~mitochondrion,GO:0005753~mitochondrial proton-transporting ATP synthase complex,GO:0005774~vacuolar membrane,GO:0005794~Golgi apparatus,GO:0009507~chloroplast,GO:0009535~chloroplast thylakoid membrane,GO:000…	GO:0005507~copper ion binding,GO:0008270~zinc ion binding,GO:0015078~hydrogen ion transmembrane transporter activity,GO:0016787~hydrolase activity,GO:0046933~proton-transporting ATP synthase activity, rotational mechanism,
136	P83483	ATP synthase alpha/beta family protein(AT5G08670)	Arabidopsis thaliana	GO:0006979~response to oxidative stress,GO:0015986~ATP synthesis coupled proton transport,GO:0015991~ATP hydrolysis coupled proton transport,	GO:0000275~mitochondrial proton-transporting ATP synthase complex, catalytic core F(1),GO:0005739~mitochondrion,GO:0005747~mitochondrial respiratory chain complex I,GO:0005753~mitochondrial proton-transporting ATP synthase complex,GO:0005774~vacuolar membrane,GO:0005794~Golgi apparatus,GO:0005829~cytosol,GO:0005886~plasma membrane,GO:0009507~chloroplast,	GO:0005507~copper ion binding,GO:0005524~ATP binding,GO:0008270~zinc ion binding,GO:0046933~proton-transporting ATP synthase activity, rotational mechanism,GO:0050897~cobalt ion binding,
137	Q9C5A9	ATP synthase alpha/beta family protein(AT5G08680)	Arabidopsis thaliana	GO:0015986~ATP synthesis coupled proton transport,GO:0015991~ATP hydrolysis coupled proton transport,GO:0046686~response to cadmium ion,	GO:0000275~mitochondrial proton-transporting ATP synthase complex, catalytic core F(1),GO:0005739~mitochondrion,GO:0005753~mitochondrial proton-transporting ATP synthase complex,GO:0005794~Golgi apparatus,GO:0005829~cytosol,GO:0016020~membrane,	GO:0005507~copper ion binding,GO:0005524~ATP binding,GO:0046933~proton-transporting ATP synthase activity, rotational mechanism,
138	P83484	ATP synthase alpha/beta family protein(AT5G08690)	Arabidopsis thaliana	GO:0015986~ATP synthesis coupled proton transport,GO:0015991~ATP hydrolysis coupled proton transport,	GO:0000275~mitochondrial proton-transporting ATP synthase complex, catalytic core F(1),GO:0005730~nucleolus,GO:0005739~mitochondrion,GO:0005747~mitochondrial respiratory chain complex I,GO:0005753~mitochondrial proton-transporting ATP synthase complex,GO:0005794~Golgi apparatus,GO:0005829~cytosol,GO:0009941~chloroplast envelope,	GO:0005507~copper ion binding,GO:0005524~ATP binding,GO:0008266~poly(U) RNA binding,GO:0046933~proton-transporting ATP synthase activity, rotational mechanism,
139	B0Z528	ATP synthase beta subunit(atpB)	Oenothera glazioviana	GO:0015986~ATP synthesis coupled proton transport,GO:0015991~ATP hydrolysis coupled proton transport,	GO:0009535~chloroplast thylakoid membrane,GO:0045261~proton-transporting ATP synthase complex, catalytic core F(1),	GO:0005524~ATP binding,GO:0046933~proton-transporting ATP synthase activity, rotational mechanism,
140	Q2L911	ATP synthase epsilon chain(atpE)	Gossypium hirsutum	GO:0015986~ATP synthesis coupled proton transport,	GO:0009535~chloroplast thylakoid membrane,GO:0045261~proton-transporting ATP synthase complex, catalytic core F(1),	GO:0005524~ATP binding,GO:0046933~proton-transporting ATP synthase activity, rotational mechanism,GO:0046961~proton-transporting ATPase activity, rotational mechanism,
141	Q49KZ2	ATP synthase epsilon chain(atpE)	Eucalyptus globulus subsp. globulus	GO:0015986~ATP synthesis coupled proton transport,	GO:0009535~chloroplast thylakoid membrane,GO:0045261~proton-transporting ATP synthase complex, catalytic core F(1),	GO:0005524~ATP binding,GO:0046933~proton-transporting ATP synthase activity, rotational mechanism,GO:0046961~proton-transporting ATPase activity, rotational mechanism,
142	Q70XZ7	ATP synthase epsilon chain(atpE)	Amborella trichopoda	GO:0015986~ATP synthesis coupled proton transport,	GO:0009535~chloroplast thylakoid membrane,GO:0045261~proton-transporting ATP synthase complex, catalytic core F(1),	GO:0005524~ATP binding,GO:0046933~proton-transporting ATP synthase activity, rotational mechanism,GO:0046961~proton-transporting ATPase activity, rotational mechanism,
143	P09468	ATP synthase epsilon chain(atpE)	Arabidopsis thaliana	GO:0015986~ATP synthesis coupled proton transport,	GO:0009535~chloroplast thylakoid membrane,GO:0045261~proton-transporting ATP synthase complex, catalytic core F(1),	GO:0005524~ATP binding,GO:0046933~proton-transporting ATP synthase activity, rotational mechanism,GO:0046961~proton-transporting ATPase activity, rotational mechanism,
144	P68541	ATP synthase subunit 1(atp1)	Raphanus sativus	GO:0015986~ATP synthesis coupled proton transport,GO:0015991~ATP hydrolysis coupled proton transport,	GO:0005739~mitochondrion,GO:0005743~mitochondrial inner membrane,GO:0045261~proton-transporting ATP synthase complex, catalytic core F(1),	GO:0005524~ATP binding,GO:0046933~proton-transporting ATP synthase activity, rotational mechanism,GO:0046961~proton-transporting ATPase activity, rotational mechanism,
145	O22718	ATP-citrate lyase A-2(ACLA-2)	Arabidopsis thaliana	GO:0006085~acetyl-CoA biosynthetic process,GO:0006633~fatty acid biosynthetic process,	GO:0005737~cytoplasm,GO:0005829~cytosol,GO:0009346~citrate lyase complex,	GO:0003878~ATP citrate synthase activity,GO:0005524~ATP binding,
146	Q9C522	ATP-citrate lyase B-1(ACLB-1)	Arabidopsis thaliana	GO:0006085~acetyl-CoA biosynthetic process,GO:0006629~lipid metabolic process,GO:0008152~metabolic process,	GO:0005737~cytoplasm,GO:0005829~cytosol,GO:0009346~citrate lyase complex,GO:0016020~membrane,	GO:0003878~ATP citrate synthase activity,GO:0005524~ATP binding,GO:0046872~metal ion binding,GO:0046912~transferase activity, transferring acyl groups, acyl groups converted into alkyl on transfer,
147	Q9T0K7	ATP-dependent caseinolytic (Clp) protease/crotonase family protein(AT4G13360)	Arabidopsis thaliana	GO:0006635~fatty acid beta-oxidation,	GO:0005739~mitochondrion,GO:0005829~cytosol,	GO:0003824~catalytic activity,GO:0003860~3-hydroxyisobutyryl-CoA hydrolase activity,
148	Q655S1	ATP-dependent zinc metalloprotease FTSH 2, chloroplastic(LOC4341796)	Oryza sativa Japonica Group	GO:0006508~proteolysis,GO:0010027~thylakoid membrane organization,GO:0010205~photoinhibition,GO:0010206~photosystem II repair,GO:0010304~PSII associated light-harvesting complex II catabolic process,	GO:0009535~chloroplast thylakoid membrane,GO:0009941~chloroplast envelope,GO:0016021~integral component of membrane,	GO:0004176~ATP-dependent peptidase activity,GO:0004222~metalloendopeptidase activity,GO:0005524~ATP binding,GO:0008237~metallopeptidase activity,GO:0046872~metal ion binding,
149	Q39444	ATP-dependent zinc metalloprotease FTSH, chloroplastic(LOC107866816)	Capsicum annuum	GO:0007049~cell cycle,GO:0051301~cell division,	GO:0016021~integral component of membrane,GO:0031969~chloroplast membrane,	GO:0004222~metalloendopeptidase activity,GO:0005524~ATP binding,GO:0046872~metal ion binding,
150	Q9MUT5	ATPase beta chain(atpB)	Mesostigma viride	GO:0015986~ATP synthesis coupled proton transport,GO:0015991~ATP hydrolysis coupled proton transport,	GO:0009535~chloroplast thylakoid membrane,GO:0045261~proton-transporting ATP synthase complex, catalytic core F(1),	GO:0005524~ATP binding,GO:0046933~proton-transporting ATP synthase activity, rotational mechanism,
151	P06541	ATPase beta chain(atpB)	Chlamydomonas reinhardtii	GO:0015986~ATP synthesis coupled proton transport,GO:0015991~ATP hydrolysis coupled proton transport,	GO:0009535~chloroplast thylakoid membrane,GO:0045261~proton-transporting ATP synthase complex, catalytic core F(1),	GO:0005524~ATP binding,GO:0046933~proton-transporting ATP synthase activity, rotational mechanism,
152	Q9MTP7	ATPase beta chain(atpB)	Oenothera elata subsp. hookeri	GO:0015986~ATP synthesis coupled proton transport,GO:0015991~ATP hydrolysis coupled proton transport,	GO:0009535~chloroplast thylakoid membrane,GO:0045261~proton-transporting ATP synthase complex, catalytic core F(1),	GO:0005524~ATP binding,GO:0046933~proton-transporting ATP synthase activity, rotational mechanism,
153	P92549	ATPase subunit 1(atp1)	Arabidopsis thaliana	GO:0015986~ATP synthesis coupled proton transport,GO:0015991~ATP hydrolysis coupled proton transport,	GO:0005739~mitochondrion,GO:0005743~mitochondrial inner membrane,GO:0045261~proton-transporting ATP synthase complex, catalytic core F(1),	GO:0005524~ATP binding,GO:0046933~proton-transporting ATP synthase activity, rotational mechanism,GO:0046961~proton-transporting ATPase activity, rotational mechanism,
154	Q2L8Z3	ATPase subunit I(atpF)	Gossypium hirsutum	GO:0015986~ATP synthesis coupled proton transport,	GO:0009535~chloroplast thylakoid membrane,GO:0016021~integral component of membrane,GO:0045263~proton-transporting ATP synthase complex, coupling factor F(o),	GO:0046933~proton-transporting ATP synthase activity, rotational mechanism,
155	Q68S20	ATPase subunit I(atpF)	Panax ginseng	GO:0015986~ATP synthesis coupled proton transport,	GO:0009535~chloroplast thylakoid membrane,GO:0016021~integral component of membrane,GO:0045263~proton-transporting ATP synthase complex, coupling factor F(o),	GO:0046933~proton-transporting ATP synthase activity, rotational mechanism,
156	Q4VZP7	ATPase subunit I(atpF)	Cucumis sativus	GO:0015986~ATP synthesis coupled proton transport,	GO:0009535~chloroplast thylakoid membrane,GO:0016021~integral component of membrane,GO:0045263~proton-transporting ATP synthase complex, coupling factor F(o),	GO:0046933~proton-transporting ATP synthase activity, rotational mechanism,
157	P56759	ATPase subunit I(atpF)	Arabidopsis thaliana	GO:0015986~ATP synthesis coupled proton transport,	GO:0009507~chloroplast,GO:0009535~chloroplast thylakoid membrane,GO:0016021~integral component of membrane,GO:0045263~proton-transporting ATP synthase complex, coupling factor F(o),	GO:0005524~ATP binding,GO:0046933~proton-transporting ATP synthase activity, rotational mechanism,
158	Q9SCN8	ATPase, AAA-type, CDC48 protein(AtCDC48B)	Arabidopsis thaliana	GO:0007049~cell cycle,GO:0015031~protein transport,GO:0045732~positive regulation of protein catabolic process,GO:0046686~response to cadmium ion,GO:0051301~cell division,	GO:0005654~nucleoplasm,GO:0005730~nucleolus,GO:0005794~Golgi apparatus,GO:0005829~cytosol,GO:0005856~cytoskeleton,GO:0005886~plasma membrane,GO:0009524~phragmoplast,	GO:0005515~protein binding,GO:0005524~ATP binding,GO:0016787~hydrolase activity,
159	Q9LZF6	ATPase, AAA-type, CDC48 protein(AtCDC48C)	Arabidopsis thaliana	GO:0007049~cell cycle,GO:0015031~protein transport,GO:0051301~cell division,	GO:0005618~cell wall,GO:0005634~nucleus,GO:0005794~Golgi apparatus,GO:0005829~cytosol,GO:0005856~cytoskeleton,GO:0009524~phragmoplast,	GO:0005515~protein binding,GO:0005524~ATP binding,GO:0016787~hydrolase activity,GO:0016887~ATPase activity,
160	Q01908	ATPase, F1 complex, gamma subunit protein(ATPC1)	Arabidopsis thaliana	GO:0006754~ATP biosynthetic process,GO:0009772~photosynthetic electron transport in photosystem II,GO:0015986~ATP synthesis coupled proton transport,	GO:0009507~chloroplast,GO:0009534~chloroplast thylakoid,GO:0009535~chloroplast thylakoid membrane,GO:0009544~chloroplast ATP synthase complex,GO:0009579~thylakoid,GO:0009941~chloroplast envelope,GO:0016020~membrane,GO:0045261~proton-transporting ATP synthase complex, catalytic core F(1),	GO:0030234~enzyme regulator activity,GO:0046933~proton-transporting ATP synthase activity, rotational mechanism,GO:0046961~proton-transporting ATPase activity, rotational mechanism,
161	Q9LJI5	ATPase, V0/A0 complex, subunit C/D(AT3G28710)	Arabidopsis thaliana	GO:0015991~ATP hydrolysis coupled proton transport,GO:0015992~proton transport,	GO:0000325~plant-type vacuole,GO:0005773~vacuole,GO:0005774~vacuolar membrane,GO:0005794~Golgi apparatus,GO:0005886~plasma membrane,GO:0009506~plasmodesma,GO:0033179~proton-transporting V-type ATPase, V0 domain,	GO:0015078~hydrogen ion transmembrane transporter activity,GO:0046961~proton-transporting ATPase activity, rotational mechanism,
162	P11574	ATPase, V1 complex, subunit B protein(VAB1)	Arabidopsis thaliana	GO:0010255~glucose mediated signaling pathway,GO:0015991~ATP hydrolysis coupled proton transport,GO:0030835~negative regulation of actin filament depolymerization,GO:0046034~ATP metabolic process,GO:0046686~response to cadmium ion,GO:0051017~actin filament bundle assembly,GO:0051693~actin filament capping,	GO:0005773~vacuole,GO:0005774~vacuolar membrane,GO:0005794~Golgi apparatus,GO:0005829~cytosol,GO:0005886~plasma membrane,GO:0009506~plasmodesma,GO:0009507~chloroplast,GO:0016020~membrane,GO:0033180~proton-transporting V-type ATPase, V1 domain,	GO:0005524~ATP binding,GO:0016820~hydrolase activity, acting on acid anhydrides, catalyzing transmembrane movement of substances,GO:0046933~proton-transporting ATP synthase activity, rotational mechanism,GO:0051015~actin filament binding,
163	Q9SZN1	ATPase, V1 complex, subunit B protein(VAB2)	Arabidopsis thaliana	GO:0015991~ATP hydrolysis coupled proton transport,GO:0030835~negative regulation of actin filament depolymerization,GO:0046034~ATP metabolic process,GO:0051017~actin filament bundle assembly,GO:0051693~actin filament capping,	GO:0005773~vacuole,GO:0005774~vacuolar membrane,GO:0005794~Golgi apparatus,GO:0005886~plasma membrane,GO:0009941~chloroplast envelope,GO:0016020~membrane,GO:0033180~proton-transporting V-type ATPase, V1 domain,	GO:0005524~ATP binding,GO:0016820~hydrolase activity, acting on acid anhydrides, catalyzing transmembrane movement of substances,GO:0046933~proton-transporting ATP synthase activity, rotational mechanism,GO:0051015~actin filament binding,
164	Q8W4E2	ATPase, V1 complex, subunit B protein(VAB3)	Arabidopsis thaliana	GO:0015991~ATP hydrolysis coupled proton transport,GO:0030835~negative regulation of actin filament depolymerization,GO:0046034~ATP metabolic process,GO:0051017~actin filament bundle assembly,GO:0051693~actin filament capping,	GO:0005773~vacuole,GO:0005774~vacuolar membrane,GO:0005794~Golgi apparatus,GO:0005829~cytosol,GO:0005886~plasma membrane,GO:0009507~chloroplast,GO:0033180~proton-transporting V-type ATPase, V1 domain,	GO:0005524~ATP binding,GO:0016820~hydrolase activity, acting on acid anhydrides, catalyzing transmembrane movement of substances,GO:0051015~actin filament binding,
165	Q9ZW85	Aconitase/3-isopropylmalate dehydratase protein(AT2G43090)	Arabidopsis thaliana	GO:0008152~metabolic process,GO:0009082~branched-chain amino acid biosynthetic process,GO:0009098~leucine biosynthetic process,GO:0009651~response to salt stress,GO:0009658~chloroplast organization,GO:0019761~glucosinolate biosynthetic process,GO:0048229~gametophyte development,	GO:0005739~mitochondrion,GO:0009507~chloroplast,GO:0009536~plastid,GO:0009570~chloroplast stroma,	GO:0003861~3-isopropylmalate dehydratase activity,GO:0016836~hydro-lyase activity,
166	Q8RYC2	Actin-like ATPase superfamily protein(AT2G42100)	Arabidopsis thaliana		GO:0005737~cytoplasm,GO:0005856~cytoskeleton,GO:0015629~actin cytoskeleton,	GO:0005200~structural constituent of cytoskeleton,GO:0005524~ATP binding,
167	P36428	Alanyl-tRNA synthetase(ALATS)	Arabidopsis thaliana	GO:0006400~tRNA modification,GO:0006419~alanyl-tRNA aminoacylation,GO:0046686~response to cadmium ion,GO:0070143~mitochondrial alanyl-tRNA aminoacylation,	GO:0005737~cytoplasm,GO:0005739~mitochondrion,GO:0005829~cytosol,GO:0009507~chloroplast,	GO:0000049~tRNA binding,GO:0004813~alanine-tRNA ligase activity,GO:0005524~ATP binding,GO:0008270~zinc ion binding,GO:0016597~amino acid binding,
168	Q9SYI0	Albino or Glassy Yellow 1(AGY1)	Arabidopsis thaliana	GO:0006605~protein targeting,GO:0006886~intracellular protein transport,GO:0009646~response to absence of light,GO:0009658~chloroplast organization,GO:0010090~trichome morphogenesis,GO:0010109~regulation of photosynthesis,GO:0017038~protein import,	GO:0005622~intracellular,GO:0005886~plasma membrane,GO:0009507~chloroplast,GO:0009535~chloroplast thylakoid membrane,GO:0009570~chloroplast stroma,GO:0009941~chloroplast envelope,GO:0016020~membrane,	GO:0005524~ATP binding,GO:0015462~protein-transmembrane transporting ATPase activity,
169	O65581	Aldolase superfamily protein(FBA5)	Arabidopsis thaliana	GO:0006096~glycolytic process,	GO:0005737~cytoplasm,GO:0005829~cytosol,GO:0009507~chloroplast,	GO:0004332~fructose-bisphosphate aldolase activity,
170	Q9SJQ9	Aldolase superfamily protein(FBA6)	Arabidopsis thaliana	GO:0006096~glycolytic process,GO:0006098~pentose-phosphate shunt,GO:0009651~response to salt stress,GO:0009735~response to cytokinin,GO:0046686~response to cadmium ion,	GO:0005634~nucleus,GO:0005737~cytoplasm,GO:0005739~mitochondrion,GO:0005829~cytosol,GO:0005886~plasma membrane,GO:0009506~plasmodesma,GO:0016020~membrane,	GO:0004332~fructose-bisphosphate aldolase activity,GO:0005507~copper ion binding,
171	Q9LF98	Aldolase superfamily protein(FBA8)	Arabidopsis thaliana	GO:0006096~glycolytic process,GO:0006098~pentose-phosphate shunt,GO:0009651~response to salt stress,GO:0046686~response to cadmium ion,GO:0080167~response to karrikin,	GO:0005618~cell wall,GO:0005730~nucleolus,GO:0005737~cytoplasm,GO:0005739~mitochondrion,GO:0005740~mitochondrial envelope,GO:0005774~vacuolar membrane,GO:0005794~Golgi apparatus,GO:0005829~cytosol,GO:0005886~plasma membrane,GO:0009506~plasmodesma,GO:0009507~chloroplast,GO:0048046~apoplast,	GO:0004332~fructose-bisphosphate aldolase activity,GO:0005507~copper ion binding,
172	Q9SFH9	Aldolase superfamily protein(HEMB1)	Arabidopsis thaliana	GO:0006779~porphyrin-containing compound biosynthetic process,GO:0006782~protoporphyrinogen IX biosynthetic process,GO:0006783~heme biosynthetic process,GO:0015995~chlorophyll biosynthetic process,	GO:0005829~cytosol,GO:0009507~chloroplast,GO:0009570~chloroplast stroma,	GO:0004655~porphobilinogen synthase activity,GO:0008270~zinc ion binding,GO:0046872~metal ion binding,
173	Q9ZU52	Aldolase superfamily protein(PDE345)	Arabidopsis thaliana	GO:0006096~glycolytic process,GO:0006098~pentose-phosphate shunt,GO:0006979~response to oxidative stress,GO:0046686~response to cadmium ion,	GO:0005739~mitochondrion,GO:0009507~chloroplast,GO:0009534~chloroplast thylakoid,GO:0009536~plastid,GO:0009570~chloroplast stroma,GO:0010287~plastoglobule,	GO:0004332~fructose-bisphosphate aldolase activity,
174	Q9LRR9	Aldolase-type TIM barrel family protein(GOX1)	Arabidopsis thaliana	GO:0009735~response to cytokinin,GO:0009854~oxidative photosynthetic carbon pathway,GO:0042742~defense response to bacterium,GO:0050665~hydrogen peroxide biosynthetic process,GO:0055114~oxidation-reduction process,	GO:0005634~nucleus,GO:0005777~peroxisome,GO:0005829~cytosol,GO:0009506~plasmodesma,GO:0009507~chloroplast,GO:0009570~chloroplast stroma,GO:0016020~membrane,GO:0022626~cytosolic ribosome,GO:0048046~apoplast,	GO:0008891~glycolate oxidase activity,GO:0010181~FMN binding,GO:0016491~oxidoreductase activity,GO:0052852~very-long-chain-(S)-2-hydroxy-acid oxidase activity,GO:0052853~long-chain-(S)-2-hydroxy-long-chain-acid oxidase activity,GO:0052854~medium-chain-(S)-2-hydroxy-acid oxidase activity,
175	Q9LRS0	Aldolase-type TIM barrel family protein(GOX2)	Arabidopsis thaliana	GO:0009854~oxidative photosynthetic carbon pathway,GO:0042742~defense response to bacterium,GO:0050665~hydrogen peroxide biosynthetic process,GO:0055114~oxidation-reduction process,	GO:0005634~nucleus,GO:0005773~vacuole,GO:0005777~peroxisome,GO:0009507~chloroplast,GO:0009570~chloroplast stroma,GO:0048046~apoplast,	GO:0008891~glycolate oxidase activity,GO:0010181~FMN binding,GO:0016491~oxidoreductase activity,GO:0052852~very-long-chain-(S)-2-hydroxy-acid oxidase activity,GO:0052853~long-chain-(S)-2-hydroxy-long-chain-acid oxidase activity,GO:0052854~medium-chain-(S)-2-hydroxy-acid oxidase activity,
176	Q8L940	Aldolase-type TIM barrel family protein(RSR4)	Arabidopsis thaliana	GO:0006520~cellular amino acid metabolic process,GO:0006979~response to oxidative stress,GO:0006982~response to lipid hydroperoxide,GO:0008615~pyridoxine biosynthetic process,GO:0009651~response to salt stress,GO:0010224~response to UV-B,GO:0010335~response to non-ionic osmotic stress,GO:0015994~chlorophyll metabolic process,GO:0042538~hyperosmotic salinity response,GO:0042819~vitamin B6 biosynth…	GO:0005737~cytoplasm,GO:0005829~cytosol,GO:0005886~plasma membrane,GO:0012505~endomembrane system,	GO:0003824~catalytic activity,GO:0005515~protein binding,GO:0036381~pyridoxal 5'-phosphate synthase (glutamine hydrolysing) activity,GO:0042803~protein homodimerization activity,GO:0046982~protein heterodimerization activity,
177	O23247	Arginyl-tRNA synthetase, class Ic(emb1027)	Arabidopsis thaliana	GO:0006420~arginyl-tRNA aminoacylation,GO:0009793~embryo development ending in seed dormancy,	GO:0005737~cytoplasm,GO:0005739~mitochondrion,GO:0005829~cytosol,GO:0009507~chloroplast,GO:0009570~chloroplast stroma,	GO:0004814~arginine-tRNA ligase activity,GO:0005524~ATP binding,
178	Q9LV33	B-S glucosidase 44(BGLU44)	Arabidopsis thaliana	GO:0005975~carbohydrate metabolic process,GO:0055114~oxidation-reduction process,GO:1901657~glycosyl compound metabolic process,	GO:0005576~extracellular region,GO:0005618~cell wall,GO:0009505~plant-type cell wall,GO:0009507~chloroplast,GO:0016021~integral component of membrane,GO:0022626~cytosolic ribosome,	GO:0004553~hydrolase activity, hydrolyzing O-glycosyl compounds,GO:0004567~beta-mannosidase activity,GO:0005506~iron ion binding,GO:0008422~beta-glucosidase activity,GO:0016705~oxidoreductase activity, acting on paired donors, with incorporation or reduction of molecular oxygen,GO:0022857~transmembrane transporter activity,GO:0031418~L-ascorbic acid binding,GO:0046872~metal ion binding,GO:0047668…
179	O24581	Binding protein homolog 2(bip2)	Zea mays		GO:0005788~endoplasmic reticulum lumen,	GO:0005524~ATP binding,
180	Q84Y95	CAX interacting protein 1(CXIP1)	Arabidopsis thaliana	GO:0006812~cation transport,GO:0045454~cell redox homeostasis,	GO:0009507~chloroplast,GO:0009570~chloroplast stroma,GO:0009941~chloroplast envelope,	GO:0009055~electron carrier activity,GO:0015035~protein disulfide oxidoreductase activity,GO:0015038~glutathione disulfide oxidoreductase activity,GO:0015297~antiporter activity,GO:0046872~metal ion binding,GO:0051537~2 iron, 2 sulfur cluster binding,
181	Q8H7F6	CAX-interacting protein 2(CXIP2)	Arabidopsis thaliana	GO:0006812~cation transport,GO:0045454~cell redox homeostasis,	GO:0005623~cell,GO:0009507~chloroplast,GO:0009570~chloroplast stroma,	GO:0009055~electron carrier activity,GO:0015035~protein disulfide oxidoreductase activity,GO:0016787~hydrolase activity,GO:0046872~metal ion binding,GO:0051537~2 iron, 2 sulfur cluster binding,
182	Q94B60	CLP protease P4(CLPP4)	Arabidopsis thaliana	GO:0006508~proteolysis,GO:0009658~chloroplast organization,GO:0048510~regulation of timing of transition from vegetative to reproductive phase,	GO:0005829~cytosol,GO:0009507~chloroplast,GO:0009532~plastid stroma,GO:0009535~chloroplast thylakoid membrane,GO:0009570~chloroplast stroma,GO:0009579~thylakoid,GO:0009840~chloroplastic endopeptidase Clp complex,GO:0009941~chloroplast envelope,	GO:0004252~serine-type endopeptidase activity,
183	Q8LB10	CLP protease R subunit 4(CLPR4)	Arabidopsis thaliana	GO:0000302~response to reactive oxygen species,GO:0006508~proteolysis,GO:0010468~regulation of gene expression,	GO:0009507~chloroplast,GO:0009532~plastid stroma,GO:0009536~plastid,GO:0009570~chloroplast stroma,GO:0009941~chloroplast envelope,	GO:0004252~serine-type endopeptidase activity,
184	Q9SXJ6	CLP protease proteolytic subunit 3(CLPP3)	Arabidopsis thaliana	GO:0006508~proteolysis,	GO:0009507~chloroplast,GO:0009532~plastid stroma,GO:0009534~chloroplast thylakoid,GO:0009570~chloroplast stroma,GO:0009840~chloroplastic endopeptidase Clp complex,GO:0009941~chloroplast envelope,	GO:0004252~serine-type endopeptidase activity,
185	Q9SAA2	CLP protease proteolytic subunit 6(CLPP6)	Arabidopsis thaliana	GO:0006508~proteolysis,GO:0009658~chloroplast organization,GO:0015979~photosynthesis,	GO:0009507~chloroplast,GO:0009532~plastid stroma,GO:0009534~chloroplast thylakoid,GO:0009570~chloroplast stroma,GO:0009840~chloroplastic endopeptidase Clp complex,GO:0009941~chloroplast envelope,	GO:0004252~serine-type endopeptidase activity,
186	Q9FI56	CLPC homologue 1(CLPC1)	Arabidopsis thaliana	GO:0009658~chloroplast organization,GO:0009735~response to cytokinin,GO:0010380~regulation of chlorophyll biosynthetic process,GO:0019538~protein metabolic process,GO:0045036~protein targeting to chloroplast,GO:0045037~protein import into chloroplast stroma,	GO:0005618~cell wall,GO:0005739~mitochondrion,GO:0005829~cytosol,GO:0009507~chloroplast,GO:0009532~plastid stroma,GO:0009535~chloroplast thylakoid membrane,GO:0009536~plastid,GO:0009570~chloroplast stroma,GO:0009706~chloroplast inner membrane,GO:0009941~chloroplast envelope,GO:0031897~Tic complex,	GO:0004176~ATP-dependent peptidase activity,GO:0005524~ATP binding,GO:0016887~ATPase activity,
187	Q94AZ4	Calcium-binding EF-hand family protein(AT1G12310)	Arabidopsis thaliana		GO:0005634~nucleus,GO:0005737~cytoplasm,GO:0005829~cytosol,GO:0005886~plasma membrane,	GO:0005509~calcium ion binding,
188	P41040	Calmodulin(CALM1)	Zea mays			GO:0005509~calcium ion binding,
189	Q9SIF2	Chaperone protein htpG family protein(CR88)	Arabidopsis thaliana	GO:0006457~protein folding,GO:0006950~response to stress,GO:0009408~response to heat,GO:0009414~response to water deprivation,GO:0009651~response to salt stress,GO:0009704~de-etiolation,GO:0009793~embryo development ending in seed dormancy,GO:0010157~response to chlorate,GO:0045037~protein import into chloroplast stroma,	GO:0005739~mitochondrion,GO:0005774~vacuolar membrane,GO:0005829~cytosol,GO:0009507~chloroplast,GO:0009536~plastid,GO:0009570~chloroplast stroma,GO:0009941~chloroplast envelope,	GO:0005515~protein binding,GO:0005524~ATP binding,GO:0042803~protein homodimerization activity,GO:0051082~unfolded protein binding,
190	Q9STX5	Chaperone protein htpG family protein(SHD)	Arabidopsis thaliana	GO:0006457~protein folding,GO:0006950~response to stress,GO:0009306~protein secretion,GO:0009409~response to cold,GO:0009414~response to water deprivation,GO:0009651~response to salt stress,GO:0009934~regulation of meristem structural organization,GO:0010075~regulation of meristem growth,GO:0034976~response to endoplasmic reticulum stress,GO:0046686~response to cadmium ion,	GO:0005634~nucleus,GO:0005739~mitochondrion,GO:0005773~vacuole,GO:0005774~vacuolar membrane,GO:0005783~endoplasmic reticulum,GO:0005788~endoplasmic reticulum lumen,GO:0005794~Golgi apparatus,GO:0005829~cytosol,GO:0005886~plasma membrane,GO:0009506~plasmodesma,GO:0009507~chloroplast,GO:0016020~membrane,GO:0048046~apoplast,	GO:0005524~ATP binding,GO:0016887~ATPase activity,GO:0051082~unfolded protein binding,
191	Q9XF91	Chlorophyll A-B binding family protein(NPQ4)	Arabidopsis thaliana	GO:0010027~thylakoid membrane organization,GO:0010196~nonphotochemical quenching,GO:0015979~photosynthesis,GO:0080167~response to karrikin,	GO:0009507~chloroplast,GO:0009517~PSII associated light-harvesting complex II,GO:0009523~photosystem II,GO:0009534~chloroplast thylakoid,GO:0009535~chloroplast thylakoid membrane,GO:0009579~thylakoid,GO:0016020~membrane,GO:0016021~integral component of membrane,	GO:0016168~chlorophyll binding,GO:0051738~xanthophyll binding,
192	P20115	Citrate synthase family protein(ATCS)	Arabidopsis thaliana	GO:0006099~tricarboxylic acid cycle,GO:0006101~citrate metabolic process,GO:0046686~response to cadmium ion,	GO:0005618~cell wall,GO:0005739~mitochondrion,GO:0005759~mitochondrial matrix,GO:0005794~Golgi apparatus,GO:0009507~chloroplast,	GO:0004108~citrate (Si)-synthase activity,GO:0005524~ATP binding,GO:0008270~zinc ion binding,
193	Q9FYR6	Class II aaRS and biotin synthetases superfamily protein(OVA6)	Arabidopsis thaliana	GO:0006418~tRNA aminoacylation for protein translation,GO:0006433~prolyl-tRNA aminoacylation,GO:0009553~embryo sac development,GO:0010109~regulation of photosynthesis,GO:0048316~seed development,GO:0048481~plant ovule development,	GO:0005739~mitochondrion,GO:0009507~chloroplast,GO:0009570~chloroplast stroma,	GO:0003723~RNA binding,GO:0004812~aminoacyl-tRNA ligase activity,GO:0004827~proline-tRNA ligase activity,GO:0005524~ATP binding,
194	Q0WNJ6	Clathrin, heavy chain(AT3G11130)	Arabidopsis thaliana	GO:0006886~intracellular protein transport,GO:0006897~endocytosis,GO:0016192~vesicle-mediated transport,	GO:0005773~vacuole,GO:0005774~vacuolar membrane,GO:0005794~Golgi apparatus,GO:0005829~cytosol,GO:0005886~plasma membrane,GO:0009506~plasmodesma,GO:0030130~clathrin coat of trans-Golgi network vesicle,GO:0030132~clathrin coat of coated pit,	GO:0005198~structural molecule activity,
195	Q9SXJ7	Clp ATPase(HSP93-III)	Arabidopsis thaliana	GO:0009658~chloroplast organization,GO:0019538~protein metabolic process,GO:0034214~protein hexamerization,GO:0045037~protein import into chloroplast stroma,	GO:0005739~mitochondrion,GO:0009507~chloroplast,GO:0009532~plastid stroma,GO:0009536~plastid,GO:0009570~chloroplast stroma,GO:0009941~chloroplast envelope,GO:0016020~membrane,GO:0031969~chloroplast membrane,	GO:0005524~ATP binding,GO:0016887~ATPase activity,GO:0042803~protein homodimerization activity,
196	Q94A40	Coatomer, alpha subunit(AT1G62020)	Arabidopsis thaliana	GO:0006886~intracellular protein transport,GO:0006888~ER to Golgi vesicle-mediated transport,GO:0006890~retrograde vesicle-mediated transport, Golgi to ER,GO:0006891~intra-Golgi vesicle-mediated transport,GO:0016192~vesicle-mediated transport,	GO:0000139~Golgi membrane,GO:0005829~cytosol,GO:0005886~plasma membrane,GO:0016020~membrane,GO:0030126~COPI vesicle coat,GO:0080008~Cul4-RING E3 ubiquitin ligase complex,	GO:0005198~structural molecule activity,GO:0005215~transporter activity,
197	Q9SJT9	Coatomer, alpha subunit(AT2G21390)	Arabidopsis thaliana	GO:0006886~intracellular protein transport,GO:0006888~ER to Golgi vesicle-mediated transport,GO:0006890~retrograde vesicle-mediated transport, Golgi to ER,GO:0006891~intra-Golgi vesicle-mediated transport,	GO:0000139~Golgi membrane,GO:0005829~cytosol,GO:0016020~membrane,GO:0030126~COPI vesicle coat,GO:0080008~Cul4-RING E3 ubiquitin ligase complex,	GO:0005198~structural molecule activity,GO:0005215~transporter activity,
198	Q9C827	Coatomer, beta' subunit(AT1G52360)	Arabidopsis thaliana	GO:0006886~intracellular protein transport,GO:0006888~ER to Golgi vesicle-mediated transport,GO:0006890~retrograde vesicle-mediated transport, Golgi to ER,GO:0006891~intra-Golgi vesicle-mediated transport,GO:0016192~vesicle-mediated transport,	GO:0000139~Golgi membrane,GO:0005737~cytoplasm,GO:0005829~cytosol,GO:0030117~membrane coat,GO:0030126~COPI vesicle coat,	GO:0005198~structural molecule activity,
199	Q8L828	Coatomer, beta' subunit(AT3G15980)	Arabidopsis thaliana	GO:0006468~protein phosphorylation,GO:0006886~intracellular protein transport,GO:0006888~ER to Golgi vesicle-mediated transport,GO:0006890~retrograde vesicle-mediated transport, Golgi to ER,GO:0006891~intra-Golgi vesicle-mediated transport,GO:0016192~vesicle-mediated transport,	GO:0000139~Golgi membrane,GO:0005737~cytoplasm,GO:0005829~cytosol,GO:0005886~plasma membrane,GO:0016021~integral component of membrane,GO:0030117~membrane coat,GO:0030126~COPI vesicle coat,	GO:0005198~structural molecule activity,GO:0005524~ATP binding,GO:0030246~carbohydrate binding,
200	O50008	Cobalamin-independent synthase family protein(ATMS1)	Arabidopsis thaliana	GO:0009086~methionine biosynthetic process,GO:0009651~response to salt stress,GO:0010043~response to zinc ion,GO:0032259~methylation,GO:0046686~response to cadmium ion,GO:0050667~homocysteine metabolic process,	GO:0005737~cytoplasm,GO:0005774~vacuolar membrane,GO:0005777~peroxisome,GO:0005794~Golgi apparatus,GO:0005829~cytosol,GO:0005886~plasma membrane,GO:0009506~plasmodesma,GO:0009507~chloroplast,GO:0009570~chloroplast stroma,GO:0016020~membrane,GO:0048046~apoplast,	GO:0003871~5-methyltetrahydropteroyltriglutamate-homocysteine S-methyltransferase activity,GO:0005507~copper ion binding,GO:0005515~protein binding,GO:0008270~zinc ion binding,GO:0008705~methionine synthase activity,
201	Q9LR75	Coproporphyrinogen III oxidase(LIN2)	Arabidopsis thaliana	GO:0006779~porphyrin-containing compound biosynthetic process,GO:0006782~protoporphyrinogen IX biosynthetic process,GO:0009735~response to cytokinin,GO:0015995~chlorophyll biosynthetic process,GO:0033014~tetrapyrrole biosynthetic process,GO:0055114~oxidation-reduction process,	GO:0009507~chloroplast,GO:0009536~plastid,GO:0009570~chloroplast stroma,GO:0048046~apoplast,	GO:0004109~coproporphyrinogen oxidase activity,GO:0042803~protein homodimerization activity,
202	Q9ZVA2	Curculin-like (mannose-binding) lectin family protein(AT1G78830)	Arabidopsis thaliana	GO:0009735~response to cytokinin,	GO:0005618~cell wall,GO:0005794~Golgi apparatus,GO:0005829~cytosol,GO:0005886~plasma membrane,GO:0009505~plant-type cell wall,GO:0009506~plasmodesma,GO:0048046~apoplast,	GO:0030246~carbohydrate binding,
203	Q9SKQ0	Cyclophilin-like peptidyl-prolyl cis-trans isomerase family protein(AT2G21130)	Arabidopsis thaliana	GO:0000413~protein peptidyl-prolyl isomerization,GO:0006457~protein folding,	GO:0005737~cytoplasm,GO:0005829~cytosol,GO:0005886~plasma membrane,	GO:0003755~peptidyl-prolyl cis-trans isomerase activity,GO:0042277~peptide binding,
204	P82869	Cyclophilin-like peptidyl-prolyl cis-trans isomerase family protein(AT3G15520)	Arabidopsis thaliana	GO:0000209~protein polyubiquitination,GO:0000413~protein peptidyl-prolyl isomerization,GO:0006457~protein folding,	GO:0005634~nucleus,GO:0009507~chloroplast,GO:0009534~chloroplast thylakoid,GO:0009535~chloroplast thylakoid membrane,GO:0009543~chloroplast thylakoid lumen,GO:0009579~thylakoid,GO:0031977~thylakoid lumen,	GO:0003755~peptidyl-prolyl cis-trans isomerase activity,GO:0034450~ubiquitin-ubiquitin ligase activity,
205	Q96291	Cytochrome P450 superfamily protein(BAS1)	Arabidopsis thaliana	GO:0009416~response to light stimulus,GO:0009741~response to brassinosteroid,GO:0010268~brassinosteroid homeostasis,GO:0016131~brassinosteroid metabolic process,GO:0040008~regulation of growth,GO:0055114~oxidation-reduction process,	GO:0016021~integral component of membrane,	GO:0004497~monooxygenase activity,GO:0005506~iron ion binding,GO:0008395~steroid hydroxylase activity,GO:0016705~oxidoreductase activity, acting on paired donors, with incorporation or reduction of molecular oxygen,GO:0019825~oxygen binding,GO:0020037~heme binding,
206	P30184	Cytosol aminopeptidase family protein(LAP1)	Arabidopsis thaliana	GO:0006508~proteolysis,GO:0046686~response to cadmium ion,	GO:0005737~cytoplasm,GO:0005773~vacuole,GO:0005829~cytosol,GO:0009507~chloroplast,GO:0009570~chloroplast stroma,	GO:0004177~aminopeptidase activity,GO:0008235~metalloexopeptidase activity,GO:0030145~manganese ion binding,
207	Q944P7	Cytosol aminopeptidase family protein(LAP2)	Arabidopsis thaliana	GO:0006508~proteolysis,GO:0010150~leaf senescence,	GO:0005773~vacuole,GO:0005829~cytosol,GO:0009507~chloroplast,GO:0009570~chloroplast stroma,	GO:0004177~aminopeptidase activity,GO:0008235~metalloexopeptidase activity,GO:0030145~manganese ion binding,
208	O49485	D-3-phosphoglycerate dehydrogenase(EDA9)	Arabidopsis thaliana	GO:0006564~L-serine biosynthetic process,GO:0009070~serine family amino acid biosynthetic process,GO:0009555~pollen development,GO:0009561~megagametogenesis,GO:0009793~embryo development ending in seed dormancy,GO:0055114~oxidation-reduction process,	GO:0005739~mitochondrion,GO:0005829~cytosol,GO:0009507~chloroplast,GO:0009536~plastid,GO:0009570~chloroplast stroma,GO:0016020~membrane,	GO:0004617~phosphoglycerate dehydrogenase activity,GO:0005524~ATP binding,GO:0016597~amino acid binding,GO:0051287~NAD binding,
209	Q94C75	DEA(D/H)-box RNA helicase family protein(STRS2)	Arabidopsis thaliana	GO:0009409~response to cold,GO:0009414~response to water deprivation,GO:0009651~response to salt stress,GO:0010501~RNA secondary structure unwinding,	GO:0005634~nucleus,	GO:0003676~nucleic acid binding,GO:0003723~RNA binding,GO:0004004~ATP-dependent RNA helicase activity,GO:0005524~ATP binding,GO:0008026~ATP-dependent helicase activity,
210	Q8L7S8	DEAD box RNA helicase (RH3)(emb1138)	Arabidopsis thaliana	GO:0009793~embryo development ending in seed dormancy,GO:0010501~RNA secondary structure unwinding,	GO:0005634~nucleus,GO:0009507~chloroplast,GO:0009570~chloroplast stroma,GO:0009941~chloroplast envelope,GO:0016020~membrane,	GO:0003723~RNA binding,GO:0003729~mRNA binding,GO:0004004~ATP-dependent RNA helicase activity,GO:0004386~helicase activity,GO:0005524~ATP binding,GO:0008026~ATP-dependent helicase activity,GO:0008270~zinc ion binding,
211	Q56XG6, Q9LFN6	DEAD/DEAH box RNA helicase family protein(UAP56a)	Arabidopsis thaliana	GO:0000398~mRNA splicing, via spliceosome,GO:0006406~mRNA export from nucleus,GO:0006974~cellular response to DNA damage stimulus,GO:0010468~regulation of gene expression,GO:0010501~RNA secondary structure unwinding,GO:0046686~response to cadmium ion,	GO:0005634~nucleus,GO:0005681~spliceosomal complex,GO:0005730~nucleolus,GO:0005829~cytosol,GO:0009506~plasmodesma,	GO:0003676~nucleic acid binding,GO:0003690~double-stranded DNA binding,GO:0003697~single-stranded DNA binding,GO:0003723~RNA binding,GO:0003725~double-stranded RNA binding,GO:0004004~ATP-dependent RNA helicase activity,GO:0004386~helicase activity,GO:0005515~protein binding,GO:0005524~ATP binding,GO:0008026~ATP-dependent helicase activity,GO:0016887~ATPase activity,
212	O82261	DEGP protease 2(DEG2)	Arabidopsis thaliana	GO:0006508~proteolysis,GO:0009658~chloroplast organization,GO:0010206~photosystem II repair,GO:0030163~protein catabolic process,	GO:0005739~mitochondrion,GO:0009507~chloroplast,GO:0009533~chloroplast stromal thylakoid,GO:0009535~chloroplast thylakoid membrane,GO:0009570~chloroplast stroma,GO:0009941~chloroplast envelope,	GO:0004252~serine-type endopeptidase activity,GO:0008236~serine-type peptidase activity,
213	O22609	DegP protease 1(DEG1)	Arabidopsis thaliana	GO:0006508~proteolysis,GO:0009735~response to cytokinin,GO:0010206~photosystem II repair,GO:0030163~protein catabolic process,	GO:0005634~nucleus,GO:0005739~mitochondrion,GO:0009507~chloroplast,GO:0009534~chloroplast thylakoid,GO:0009535~chloroplast thylakoid membrane,GO:0009543~chloroplast thylakoid lumen,GO:0009579~thylakoid,GO:0031977~thylakoid lumen,	GO:0004252~serine-type endopeptidase activity,GO:0005515~protein binding,GO:0008236~serine-type peptidase activity,
214	O80574	Dihydrodipicolinate reductase, bacterial/plant(AT2G44040)	Arabidopsis thaliana	GO:0009089~lysine biosynthetic process via diaminopimelate,GO:0019877~diaminopimelate biosynthetic process,GO:0055114~oxidation-reduction process,	GO:0009507~chloroplast,GO:0009570~chloroplast stroma,	GO:0008839~4-hydroxy-tetrahydrodipicolinate reductase,GO:0070402~NADPH binding,
215	Q8LB01	Dihydrodipicolinate reductase, bacterial/plant(AT3G59890)	Arabidopsis thaliana	GO:0009089~lysine biosynthetic process via diaminopimelate,GO:0019877~diaminopimelate biosynthetic process,GO:0055114~oxidation-reduction process,	GO:0009507~chloroplast,GO:0009570~chloroplast stroma,	GO:0008839~4-hydroxy-tetrahydrodipicolinate reductase,GO:0070402~NADPH binding,
216	M1CZC0	EBP1(LOC102577813)	Solanum tuberosum	GO:0001558~regulation of cell growth,GO:0006364~rRNA processing,GO:0007275~multicellular organism development,GO:0009734~auxin-activated signaling pathway,GO:0044843~cell cycle G1/S phase transition,GO:0051302~regulation of cell division,	GO:0005634~nucleus,GO:0030529~intracellular ribonucleoprotein complex,	GO:0003723~RNA binding,
217	P25696	Enolase(LOS2)	Arabidopsis thaliana	GO:0006096~glycolytic process,GO:0006351~transcription, DNA-templated,GO:0006355~regulation of transcription, DNA-templated,GO:0009409~response to cold,GO:0009416~response to light stimulus,GO:0009651~response to salt stress,GO:0009737~response to abscisic acid,GO:0046686~response to cadmium ion,	GO:0000015~phosphopyruvate hydratase complex,GO:0005634~nucleus,GO:0005737~cytoplasm,GO:0005739~mitochondrion,GO:0005740~mitochondrial envelope,GO:0005829~cytosol,GO:0005886~plasma membrane,GO:0009506~plasmodesma,GO:0009507~chloroplast,GO:0016020~membrane,GO:0048046~apoplast,	GO:0000287~magnesium ion binding,GO:0003677~DNA binding,GO:0004634~phosphopyruvate hydratase activity,GO:0005507~copper ion binding,
218	Q9LS40	Eukaryotic aspartyl protease family protein(ASPG1)	Arabidopsis thaliana	GO:0006508~proteolysis,GO:0009414~response to water deprivation,GO:0009627~systemic acquired resistance,GO:0009737~response to abscisic acid,GO:0030163~protein catabolic process,	GO:0005576~extracellular region,GO:0005783~endoplasmic reticulum,	GO:0003677~DNA binding,GO:0004190~aspartic-type endopeptidase activity,GO:0070001~aspartic-type peptidase activity,
219	P56820	Eukaryotic translation initiation factor 3 subunit 7 (eIF-3)(AT4G20980)	Arabidopsis thaliana	GO:0001731~formation of translation preinitiation complex,GO:0002191~cap-dependent translational initiation,GO:0006413~translational initiation,GO:0006446~regulation of translational initiation,	GO:0005737~cytoplasm,GO:0005852~eukaryotic translation initiation factor 3 complex,GO:0016282~eukaryotic 43S preinitiation complex,GO:0033290~eukaryotic 48S preinitiation complex,	GO:0003743~translation initiation factor activity,GO:0098808~mRNA cap binding,
220	O22126	FASCICLIN-like arabinogalactan protein 8(FLA8)	Arabidopsis thaliana		GO:0005886~plasma membrane,GO:0009505~plant-type cell wall,GO:0031225~anchored component of membrane,GO:0046658~anchored component of plasma membrane,GO:0048046~apoplast,
221	Q39102	FTSH protease 1(FTSH1)	Arabidopsis thaliana	GO:0006508~proteolysis,GO:0007275~multicellular organism development,GO:0010027~thylakoid membrane organization,GO:0010205~photoinhibition,GO:0010206~photosystem II repair,GO:0010304~PSII associated light-harvesting complex II catabolic process,	GO:0005739~mitochondrion,GO:0009507~chloroplast,GO:0009534~chloroplast thylakoid,GO:0009535~chloroplast thylakoid membrane,GO:0009941~chloroplast envelope,GO:0016020~membrane,GO:0016021~integral component of membrane,GO:0031977~thylakoid lumen,	GO:0004176~ATP-dependent peptidase activity,GO:0004222~metalloendopeptidase activity,GO:0005515~protein binding,GO:0005524~ATP binding,GO:0008237~metallopeptidase activity,GO:0016887~ATPase activity,GO:0046872~metal ion binding,
222	Q8W585	FTSH protease 8(FTSH8)	Arabidopsis thaliana	GO:0006508~proteolysis,GO:0007275~multicellular organism development,GO:0010027~thylakoid membrane organization,GO:0010205~photoinhibition,GO:0010206~photosystem II repair,GO:0010304~PSII associated light-harvesting complex II catabolic process,	GO:0005739~mitochondrion,GO:0009507~chloroplast,GO:0009534~chloroplast thylakoid,GO:0009535~chloroplast thylakoid membrane,GO:0009579~thylakoid,GO:0009941~chloroplast envelope,GO:0016020~membrane,GO:0016021~integral component of membrane,	GO:0004176~ATP-dependent peptidase activity,GO:0004222~metalloendopeptidase activity,GO:0005524~ATP binding,GO:0008237~metallopeptidase activity,GO:0008270~zinc ion binding,GO:0016887~ATPase activity,
223	Q9FMX0	Fe superoxide dismutase 3(FSD3)	Arabidopsis thaliana	GO:0019430~removal of superoxide radicals,GO:0055114~oxidation-reduction process,	GO:0009295~nucleoid,GO:0009507~chloroplast,GO:0009534~chloroplast thylakoid,GO:0009579~thylakoid,GO:0042644~chloroplast nucleoid,GO:0042646~plastid nucleoid,	GO:0004784~superoxide dismutase activity,GO:0005515~protein binding,GO:0046872~metal ion binding,
224	P55826	Flavin containing amine oxidoreductase family(PPOX)	Arabidopsis thaliana	GO:0006779~porphyrin-containing compound biosynthetic process,GO:0006782~protoporphyrinogen IX biosynthetic process,GO:0008615~pyridoxine biosynthetic process,GO:0015995~chlorophyll biosynthetic process,GO:0055114~oxidation-reduction process,	GO:0009507~chloroplast,GO:0009534~chloroplast thylakoid,GO:0009941~chloroplast envelope,	GO:0004729~oxygen-dependent protoporphyrinogen oxidase activity,GO:0005515~protein binding,GO:0010181~FMN binding,GO:0046872~metal ion binding,
225	Q9FH02	FtsH extracellular protease family(VAR1)	Arabidopsis thaliana	GO:0006508~proteolysis,GO:0007275~multicellular organism development,GO:0009735~response to cytokinin,GO:0010027~thylakoid membrane organization,GO:0010205~photoinhibition,GO:0010206~photosystem II repair,GO:0010304~PSII associated light-harvesting complex II catabolic process,GO:0030163~protein catabolic process,GO:0048564~photosystem I assembly,	GO:0005739~mitochondrion,GO:0009507~chloroplast,GO:0009534~chloroplast thylakoid,GO:0009535~chloroplast thylakoid membrane,GO:0009579~thylakoid,GO:0009941~chloroplast envelope,GO:0016020~membrane,GO:0016021~integral component of membrane,	GO:0004176~ATP-dependent peptidase activity,GO:0004222~metalloendopeptidase activity,GO:0005524~ATP binding,GO:0008237~metallopeptidase activity,GO:0016887~ATPase activity,GO:0046872~metal ion binding,
226	O80860	FtsH extracellular protease family(VAR2)	Arabidopsis thaliana	GO:0006508~proteolysis,GO:0007275~multicellular organism development,GO:0009735~response to cytokinin,GO:0010027~thylakoid membrane organization,GO:0010205~photoinhibition,GO:0010206~photosystem II repair,GO:0010304~PSII associated light-harvesting complex II catabolic process,GO:0030163~protein catabolic process,GO:0048564~photosystem I assembly,GO:0072593~reactive oxygen species metabolic proce…	GO:0005739~mitochondrion,GO:0009507~chloroplast,GO:0009534~chloroplast thylakoid,GO:0009535~chloroplast thylakoid membrane,GO:0009579~thylakoid,GO:0009941~chloroplast envelope,GO:0016020~membrane,GO:0016021~integral component of membrane,GO:0031977~thylakoid lumen,	GO:0004176~ATP-dependent peptidase activity,GO:0004222~metalloendopeptidase activity,GO:0005524~ATP binding,GO:0008237~metallopeptidase activity,GO:0008270~zinc ion binding,GO:0016887~ATPase activity,GO:0046872~metal ion binding,
227	Q93VR3	GDP-D-mannose 3',5'-epimerase(GME)	Arabidopsis thaliana	GO:0009225~nucleotide-sugar metabolic process,GO:0019853~L-ascorbic acid biosynthetic process,	GO:0005737~cytoplasm,GO:0005829~cytosol,	GO:0003824~catalytic activity,GO:0047918~GDP-mannose 3,5-epimerase activity,GO:0051287~NAD binding,
228	Q2R1V8	GDP-mannose 3,5-epimerase 2(LOC4350816)	Oryza sativa Japonica Group	GO:0019853~L-ascorbic acid biosynthetic process,		GO:0047918~GDP-mannose 3,5-epimerase activity,GO:0051287~NAD binding,
229	Q8L5Z1	GDSL-like Lipase/Acylhydrolase superfamily protein(AT1G33811)	Arabidopsis thaliana	GO:0016042~lipid catabolic process,	GO:0005576~extracellular region,	GO:0016788~hydrolase activity, acting on ester bonds,GO:0052689~carboxylic ester hydrolase activity,
230	Q9ZT91	GTP binding Elongation factor Tu family protein(AT4G02930)	Arabidopsis thaliana	GO:0006414~translational elongation,GO:0046686~response to cadmium ion,	GO:0005618~cell wall,GO:0005622~intracellular,GO:0005739~mitochondrion,GO:0005829~cytosol,	GO:0003746~translation elongation factor activity,GO:0003924~GTPase activity,GO:0005524~ATP binding,GO:0005525~GTP binding,GO:0008270~zinc ion binding,GO:0050897~cobalt ion binding,
231	Q8W4H7, P0DH99, Q8GTY0, Q0WL56	GTP binding Elongation factor Tu family protein(AT5G60390)	Arabidopsis thaliana	GO:0006414~translational elongation,GO:0046686~response to cadmium ion,	GO:0005622~intracellular,GO:0005634~nucleus,GO:0005730~nucleolus,GO:0005737~cytoplasm,GO:0005739~mitochondrion,GO:0005773~vacuole,GO:0005774~vacuolar membrane,GO:0005794~Golgi apparatus,GO:0005829~cytosol,GO:0005886~plasma membrane,GO:0009506~plasmodesma,GO:0009507~chloroplast,GO:0016020~membrane,	GO:0003746~translation elongation factor activity,GO:0003924~GTPase activity,GO:0005516~calmodulin binding,GO:0005525~GTP binding,
232	Q9SA73	GTP binding protein(AT1G30580)	Arabidopsis thaliana	GO:0009651~response to salt stress,GO:0046686~response to cadmium ion,GO:1901001~negative regulation of response to salt stress,	GO:0005737~cytoplasm,GO:0005829~cytosol,GO:0009506~plasmodesma,	GO:0005515~protein binding,GO:0005524~ATP binding,GO:0005525~GTP binding,GO:0016887~ATPase activity,GO:0043022~ribosome binding,GO:0043023~ribosomal large subunit binding,GO:0046872~metal ion binding,
233	Q7F7I7	GTP-binding nuclear protein Ran-1(LOC4325312)	Oryza sativa Japonica Group	GO:0000054~ribosomal subunit export from nucleus,GO:0006606~protein import into nucleus,GO:0007264~small GTPase mediated signal transduction,	GO:0005634~nucleus,GO:0005737~cytoplasm,	GO:0003924~GTPase activity,GO:0005525~GTP binding,
234	Q7GD79	GTP-binding nuclear protein Ran-2(LOC4339683)	Oryza sativa Japonica Group	GO:0000054~ribosomal subunit export from nucleus,GO:0006606~protein import into nucleus,GO:0006886~intracellular protein transport,GO:0006913~nucleocytoplasmic transport,GO:0007264~small GTPase mediated signal transduction,	GO:0005634~nucleus,GO:0005737~cytoplasm,	GO:0003924~GTPase activity,GO:0005525~GTP binding,
235	Q69XM7	GTP-binding nuclear protein Ran-3(LOC9266942)	Oryza sativa Japonica Group	GO:0000054~ribosomal subunit export from nucleus,GO:0006606~protein import into nucleus,GO:0007264~small GTPase mediated signal transduction,	GO:0005634~nucleus,GO:0005737~cytoplasm,	GO:0003924~GTPase activity,GO:0005525~GTP binding,
236	P41918	GTP-binding nuclear protein Ran-A1(LOC107829920)	Nicotiana tabacum	GO:0006886~intracellular protein transport,GO:0006913~nucleocytoplasmic transport,GO:0007264~small GTPase mediated signal transduction,	GO:0005634~nucleus,	GO:0003924~GTPase activity,GO:0005525~GTP binding,
237	P41919	GTP-binding nuclear protein Ran-B1(LOC107779563)	Nicotiana tabacum	GO:0006886~intracellular protein transport,GO:0006913~nucleocytoplasmic transport,GO:0007264~small GTPase mediated signal transduction,	GO:0005634~nucleus,	GO:0003924~GTPase activity,GO:0005525~GTP binding,
238	P38547	GTP-binding nuclear protein Ran2A(RAN2A)	Solanum lycopersicum	GO:0000054~ribosomal subunit export from nucleus,GO:0006606~protein import into nucleus,GO:0007264~small GTPase mediated signal transduction,	GO:0005634~nucleus,GO:0005737~cytoplasm,	GO:0003924~GTPase activity,GO:0005525~GTP binding,
239	O22287	Glucose-1-phosphate adenylyltransferase family protein(CYT1)	Arabidopsis thaliana	GO:0009058~biosynthetic process,GO:0009298~GDP-mannose biosynthetic process,GO:0009408~response to heat,GO:0009651~response to salt stress,GO:0009753~response to jasmonic acid,GO:0010193~response to ozone,GO:0019853~L-ascorbic acid biosynthetic process,GO:0030244~cellulose biosynthetic process,GO:0042742~defense response to bacterium,GO:0060359~response to ammonium ion,	GO:0005634~nucleus,GO:0005737~cytoplasm,GO:0005829~cytosol,	GO:0004475~mannose-1-phosphate guanylyltransferase activity,GO:0005515~protein binding,GO:0005525~GTP binding,GO:0016779~nucleotidyltransferase activity,
240	O65396	Glycine cleavage T-protein family(AT1G11860)	Arabidopsis thaliana	GO:0006546~glycine catabolic process,GO:0046686~response to cadmium ion,	GO:0005739~mitochondrion,GO:0009507~chloroplast,GO:0009534~chloroplast thylakoid,GO:0009570~chloroplast stroma,GO:0009941~chloroplast envelope,GO:0016020~membrane,GO:0022626~cytosolic ribosome,GO:0048046~apoplast,	GO:0004047~aminomethyltransferase activity,GO:0008483~transaminase activity,
241	Q9FNF2	Glycogen/starch synthases, ADP-glucose type(SS1)	Arabidopsis thaliana	GO:0010021~amylopectin biosynthetic process,GO:0019252~starch biosynthetic process,	GO:0005739~mitochondrion,GO:0009501~amyloplast,GO:0009507~chloroplast,GO:0009570~chloroplast stroma,	GO:0004373~glycogen (starch) synthase activity,GO:0009011~starch synthase activity,GO:0016757~transferase activity, transferring glycosyl groups,GO:0033201~alpha-1,4-glucan synthase activity,
242	Q8LPJ3	Glycosyl hydrolase family 38 protein(AT5G13980)	Arabidopsis thaliana	GO:0006013~mannose metabolic process,GO:0006517~protein deglycosylation,	GO:0005576~extracellular region,GO:0005618~cell wall,GO:0005773~vacuole,GO:0005774~vacuolar membrane,GO:0009505~plant-type cell wall,GO:0048046~apoplast,	GO:0004559~alpha-mannosidase activity,GO:0008270~zinc ion binding,GO:0030246~carbohydrate binding,
243	Q9LIB2	Glycosyl transferase, family 35(PHS1)	Arabidopsis thaliana	GO:0005975~carbohydrate metabolic process,GO:0005980~glycogen catabolic process,GO:0007129~synapsis,GO:0009231~riboflavin biosynthetic process,GO:0009266~response to temperature stimulus,GO:0009414~response to water deprivation,GO:0009738~abscisic acid-activated signaling pathway,GO:0055114~oxidation-reduction process,GO:1901135~carbohydrate derivative metabolic process,	GO:0005737~cytoplasm,GO:0005829~cytosol,GO:0009507~chloroplast,GO:0009536~plastid,GO:0009570~chloroplast stroma,	GO:0004645~phosphorylase activity,GO:0004725~protein tyrosine phosphatase activity,GO:0008138~protein tyrosine/serine/threonine phosphatase activity,GO:0008184~glycogen phosphorylase activity,GO:0008270~zinc ion binding,GO:0008703~5-amino-6-(5-phosphoribosylamino)uracil reductase activity,GO:0008835~diaminohydroxyphosphoribosylaminopyrimidine deaminase activity,GO:0016301~kinase activity,GO:00167…
244	Q8W593	Glyoxalase/Bleomycin resistance protein/Dioxygenase superfamily protein(AT1G67280)	Arabidopsis thaliana	GO:0005975~carbohydrate metabolic process,GO:0009409~response to cold,GO:0019243~methylglyoxal catabolic process to D-lactate via S-lactoyl-glutathione,	GO:0005739~mitochondrion,GO:0009507~chloroplast,GO:0009570~chloroplast stroma,GO:0009579~thylakoid,GO:0010319~stromule,GO:0031977~thylakoid lumen,	GO:0004462~lactoylglutathione lyase activity,GO:0046872~metal ion binding,
245	Q96533	GroES-like zinc-binding dehydrogenase family protein(HOT5)	Arabidopsis thaliana	GO:0006069~ethanol oxidation,GO:0008219~cell death,GO:0010286~heat acclimation,GO:0046292~formaldehyde metabolic process,GO:0048316~seed development,	GO:0005737~cytoplasm,GO:0005777~peroxisome,GO:0005829~cytosol,	GO:0004022~alcohol dehydrogenase (NAD) activity,GO:0008270~zinc ion binding,GO:0051903~S-(hydroxymethyl)glutathione dehydrogenase activity,GO:0080007~S-nitrosoglutathione reductase activity,
246	P22180	H+-ATPase(LHA1)	Solanum lycopersicum	GO:0006754~ATP biosynthetic process,GO:0051453~regulation of intracellular pH,GO:1902600~hydrogen ion transmembrane transport,	GO:0005887~integral component of plasma membrane,GO:0043231~intracellular membrane-bounded organelle,	GO:0005524~ATP binding,GO:0008553~hydrogen-exporting ATPase activity, phosphorylative mechanism,GO:0046872~metal ion binding,
247	Q8GUN2	HIS triad family protein 3(HIT3)	Arabidopsis thaliana	GO:0006790~sulfur compound metabolic process,GO:0009150~purine ribonucleotide metabolic process,	GO:0005777~peroxisome,GO:0005829~cytosol,GO:0005886~plasma membrane,	GO:0000166~nucleotide binding,GO:0003824~catalytic activity,GO:0005080~protein kinase C binding,GO:0008270~zinc ion binding,GO:0047627~adenylylsulfatase activity,
248	Q93YR3	HSP70-interacting protein 1(HIP1)	Arabidopsis thaliana	GO:0046686~response to cadmium ion,	GO:0005737~cytoplasm,GO:0005829~cytosol,
249	P20649	H[+]-ATPase 1(HA1)	Arabidopsis thaliana	GO:0006754~ATP biosynthetic process,GO:0009414~response to water deprivation,GO:0009737~response to abscisic acid,GO:0010119~regulation of stomatal movement,GO:0015991~ATP hydrolysis coupled proton transport,GO:0015992~proton transport,GO:0051453~regulation of intracellular pH,GO:1990069~stomatal opening,	GO:0005634~nucleus,GO:0005773~vacuole,GO:0005794~Golgi apparatus,GO:0005886~plasma membrane,GO:0005887~integral component of plasma membrane,GO:0009506~plasmodesma,GO:0016020~membrane,GO:0016021~integral component of membrane,	GO:0000287~magnesium ion binding,GO:0005515~protein binding,GO:0005524~ATP binding,GO:0008553~hydrogen-exporting ATPase activity, phosphorylative mechanism,GO:0016887~ATPase activity,GO:0046872~metal ion binding,
250	P19456	H[+]-ATPase 2(HA2)	Arabidopsis thaliana	GO:0006754~ATP biosynthetic process,GO:0015991~ATP hydrolysis coupled proton transport,GO:0051453~regulation of intracellular pH,	GO:0005774~vacuolar membrane,GO:0005794~Golgi apparatus,GO:0005829~cytosol,GO:0005886~plasma membrane,GO:0005887~integral component of plasma membrane,GO:0009506~plasmodesma,GO:0016020~membrane,GO:0016021~integral component of membrane,	GO:0000287~magnesium ion binding,GO:0005524~ATP binding,GO:0008553~hydrogen-exporting ATPase activity, phosphorylative mechanism,GO:0016887~ATPase activity,GO:0046872~metal ion binding,
251	Q94K71	Haloacid dehalogenase-like hydrolase (HAD) superfamily protein(AT3G48420)	Arabidopsis thaliana	GO:0008152~metabolic process,	GO:0009507~chloroplast,GO:0009570~chloroplast stroma,GO:0009941~chloroplast envelope,	GO:0016787~hydrolase activity,GO:0046872~metal ion binding,
252	Q39043	Heat shock protein 70 (Hsp 70) family protein(BIP2)	Arabidopsis thaliana	GO:0006351~transcription, DNA-templated,GO:0006355~regulation of transcription, DNA-templated,GO:0006457~protein folding,GO:0009408~response to heat,GO:0009735~response to cytokinin,GO:0010197~polar nucleus fusion,GO:0034976~response to endoplasmic reticulum stress,GO:0046686~response to cadmium ion,	GO:0005618~cell wall,GO:0005634~nucleus,GO:0005730~nucleolus,GO:0005773~vacuole,GO:0005774~vacuolar membrane,GO:0005783~endoplasmic reticulum,GO:0005788~endoplasmic reticulum lumen,GO:0005794~Golgi apparatus,GO:0005829~cytosol,GO:0005886~plasma membrane,GO:0009506~plasmodesma,GO:0009507~chloroplast,GO:0016020~membrane,GO:0016592~mediator complex,	GO:0005524~ATP binding,
253	F4HQD4	Heat shock protein 70 (Hsp 70) family protein(Hsp70-15)	Arabidopsis thaliana		GO:0005618~cell wall,GO:0005634~nucleus,GO:0005829~cytosol,GO:0005886~plasma membrane,GO:0009506~plasmodesma,	GO:0005524~ATP binding,
254	P22954	Heat shock protein 70 (Hsp 70) family protein(Hsp70-2)	Arabidopsis thaliana	GO:0006351~transcription, DNA-templated,GO:0006355~regulation of transcription, DNA-templated,GO:0006457~protein folding,GO:0009408~response to heat,GO:0009615~response to virus,GO:0009617~response to bacterium,GO:0046686~response to cadmium ion,	GO:0005618~cell wall,GO:0005634~nucleus,GO:0005794~Golgi apparatus,GO:0005829~cytosol,GO:0005886~plasma membrane,	GO:0005515~protein binding,GO:0005524~ATP binding,
255	Q9SI96	Histone superfamily protein(AT2G28720)	Arabidopsis thaliana	GO:0006334~nucleosome assembly,	GO:0000786~nucleosome,GO:0000788~nuclear nucleosome,GO:0005634~nucleus,	GO:0003677~DNA binding,GO:0046982~protein heterodimerization activity,
256	Q9LQQ4	Histone superfamily protein(HTB1)	Arabidopsis thaliana	GO:0006334~nucleosome assembly,	GO:0000788~nuclear nucleosome,GO:0005634~nucleus,GO:0009507~chloroplast,	GO:0003677~DNA binding,GO:0005515~protein binding,GO:0046982~protein heterodimerization activity,
257	Q9LZT0	Histone superfamily protein(HTB11)	Arabidopsis thaliana	GO:0006334~nucleosome assembly,	GO:0000786~nucleosome,GO:0000788~nuclear nucleosome,GO:0005634~nucleus,GO:0009506~plasmodesma,	GO:0003677~DNA binding,GO:0046982~protein heterodimerization activity,
258	P40283	Histone superfamily protein(HTB4)	Arabidopsis thaliana	GO:0006334~nucleosome assembly,	GO:0000786~nucleosome,GO:0000788~nuclear nucleosome,GO:0005634~nucleus,GO:0005730~nucleolus,GO:0009534~chloroplast thylakoid,GO:0009570~chloroplast stroma,	GO:0003677~DNA binding,GO:0046982~protein heterodimerization activity,
259	O23629	Histone superfamily protein(HTB9)	Arabidopsis thaliana	GO:0006334~nucleosome assembly,	GO:0000786~nucleosome,GO:0000788~nuclear nucleosome,GO:0005634~nucleus,GO:0005730~nucleolus,GO:0009534~chloroplast thylakoid,GO:0009570~chloroplast stroma,	GO:0003677~DNA binding,GO:0046982~protein heterodimerization activity,
260	Q9LD28	Histone superfamily protein(RAT5)	Arabidopsis thaliana	GO:0006342~chromatin silencing,GO:0009294~DNA mediated transformation,GO:0009611~response to wounding,GO:0009617~response to bacterium,	GO:0000786~nucleosome,GO:0000790~nuclear chromatin,GO:0005634~nucleus,GO:0005730~nucleolus,	GO:0003677~DNA binding,GO:0005515~protein binding,GO:0046982~protein heterodimerization activity,
261	P31414	Inorganic H pyrophosphatase family protein(AVP1)	Arabidopsis thaliana	GO:0009414~response to water deprivation,GO:0009651~response to salt stress,GO:0009926~auxin polar transport,GO:0010248~establishment or maintenance of transmembrane electrochemical gradient,GO:0015992~proton transport,GO:0048366~leaf development,	GO:0000325~plant-type vacuole,GO:0005739~mitochondrion,GO:0005773~vacuole,GO:0005774~vacuolar membrane,GO:0005794~Golgi apparatus,GO:0005829~cytosol,GO:0005886~plasma membrane,GO:0009507~chloroplast,GO:0009705~plant-type vacuole membrane,GO:0009941~chloroplast envelope,GO:0010008~endosome membrane,GO:0016020~membrane,GO:0016021~integral component of membrane,	GO:0004427~inorganic diphosphatase activity,GO:0009678~hydrogen-translocating pyrophosphatase activity,GO:0046872~metal ion binding,
262	Q9MA79	Inositol monophosphatase family protein(FBP)	Arabidopsis thaliana	GO:0005983~starch catabolic process,GO:0005986~sucrose biosynthetic process,GO:0006000~fructose metabolic process,GO:0006001~fructose catabolic process,GO:0006002~fructose 6-phosphate metabolic process,GO:0006094~gluconeogenesis,GO:0009737~response to abscisic acid,GO:0009750~response to fructose,GO:0015979~photosynthesis,GO:0016311~dephosphorylation,GO:0030388~fructose 1,6-bisphosphate metabolic…	GO:0005634~nucleus,GO:0005737~cytoplasm,GO:0005829~cytosol,	GO:0042132~fructose 1,6-bisphosphate 1-phosphatase activity,GO:0046872~metal ion binding,
263	Q9FIH8	Insulinase (Peptidase family M16) family protein(SPP)	Arabidopsis thaliana	GO:0006508~proteolysis,GO:0009793~embryo development ending in seed dormancy,GO:0016485~protein processing,	GO:0005739~mitochondrion,GO:0009507~chloroplast,GO:0009570~chloroplast stroma,	GO:0004222~metalloendopeptidase activity,GO:0008270~zinc ion binding,
264	Q9ZU25	Insulinase (Peptidase family M16) protein(AT1G51980)	Arabidopsis thaliana	GO:0006508~proteolysis,GO:0006627~protein processing involved in protein targeting to mitochondrion,GO:0009651~response to salt stress,GO:0009735~response to cytokinin,GO:0055114~oxidation-reduction process,	GO:0005739~mitochondrion,GO:0005743~mitochondrial inner membrane,GO:0005750~mitochondrial respiratory chain complex III,GO:0005774~vacuolar membrane,GO:0009507~chloroplast,GO:0009536~plastid,GO:0016020~membrane,	GO:0004222~metalloendopeptidase activity,GO:0005524~ATP binding,GO:0008270~zinc ion binding,GO:0016491~oxidoreductase activity,GO:0046872~metal ion binding,
265	Q42290	Insulinase (Peptidase family M16) protein(MPPBETA)	Arabidopsis thaliana	GO:0006122~mitochondrial electron transport, ubiquinol to cytochrome c,GO:0006508~proteolysis,GO:0009060~aerobic respiration,GO:0016485~protein processing,	GO:0005618~cell wall,GO:0005730~nucleolus,GO:0005739~mitochondrion,GO:0005741~mitochondrial outer membrane,GO:0005743~mitochondrial inner membrane,GO:0005750~mitochondrial respiratory chain complex III,GO:0005758~mitochondrial intermembrane space,GO:0005759~mitochondrial matrix,GO:0005774~vacuolar membrane,GO:0009507~chloroplast,GO:0016020~membrane,	GO:0004222~metalloendopeptidase activity,GO:0008270~zinc ion binding,GO:0016491~oxidoreductase activity,GO:0046872~metal ion binding,
266	P93819	Lactate/malate dehydrogenase family protein(c-NAD-MDH1)	Arabidopsis thaliana	GO:0005975~carbohydrate metabolic process,GO:0006099~tricarboxylic acid cycle,GO:0006107~oxaloacetate metabolic process,GO:0006108~malate metabolic process,GO:0006734~NADH metabolic process,GO:0009651~response to salt stress,GO:0009735~response to cytokinin,GO:0010043~response to zinc ion,GO:0046686~response to cadmium ion,	GO:0005634~nucleus,GO:0005737~cytoplasm,GO:0005773~vacuole,GO:0005774~vacuolar membrane,GO:0005794~Golgi apparatus,GO:0005829~cytosol,GO:0005886~plasma membrane,GO:0009506~plasmodesma,GO:0009507~chloroplast,GO:0009570~chloroplast stroma,GO:0016020~membrane,GO:0048046~apoplast,	GO:0005515~protein binding,GO:0016615~malate dehydrogenase activity,GO:0030060~L-malate dehydrogenase activity,
267	P57106	Lactate/malate dehydrogenase family protein(c-NAD-MDH2)	Arabidopsis thaliana	GO:0005975~carbohydrate metabolic process,GO:0006099~tricarboxylic acid cycle,GO:0006107~oxaloacetate metabolic process,GO:0006108~malate metabolic process,GO:0006734~NADH metabolic process,	GO:0005737~cytoplasm,GO:0005829~cytosol,GO:0005886~plasma membrane,GO:0009506~plasmodesma,GO:0048046~apoplast,	GO:0005515~protein binding,GO:0016615~malate dehydrogenase activity,GO:0030060~L-malate dehydrogenase activity,
268	Q9ZP06	Lactate/malate dehydrogenase family protein(mMDH1)	Arabidopsis thaliana	GO:0005975~carbohydrate metabolic process,GO:0006099~tricarboxylic acid cycle,GO:0006108~malate metabolic process,GO:0009409~response to cold,GO:0009651~response to salt stress,GO:0042742~defense response to bacterium,GO:0046686~response to cadmium ion,	GO:0005618~cell wall,GO:0005739~mitochondrion,GO:0005759~mitochondrial matrix,GO:0005794~Golgi apparatus,GO:0005829~cytosol,GO:0009507~chloroplast,GO:0048046~apoplast,	GO:0005507~copper ion binding,GO:0030060~L-malate dehydrogenase activity,
269	Q9LJE2	Lysyl-tRNA synthetase, class II(OVA5)	Arabidopsis thaliana	GO:0006418~tRNA aminoacylation for protein translation,GO:0006430~lysyl-tRNA aminoacylation,GO:0048481~plant ovule development,	GO:0005737~cytoplasm,GO:0005739~mitochondrion,GO:0009507~chloroplast,	GO:0003677~DNA binding,GO:0004812~aminoacyl-tRNA ligase activity,GO:0004824~lysine-tRNA ligase activity,GO:0005524~ATP binding,GO:0046872~metal ion binding,
270	Q9C5M0	Mitochondrial substrate carrier family protein(AT5G19760)	Arabidopsis thaliana	GO:0006412~translation,GO:0006810~transport,GO:0006835~dicarboxylic acid transport,GO:0006839~mitochondrial transport,GO:0035674~tricarboxylic acid transmembrane transport,GO:0055085~transmembrane transport,	GO:0005618~cell wall,GO:0005739~mitochondrion,GO:0005743~mitochondrial inner membrane,GO:0005774~vacuolar membrane,GO:0005794~Golgi apparatus,GO:0009506~plasmodesma,GO:0009507~chloroplast,GO:0009941~chloroplast envelope,GO:0016021~integral component of membrane,	GO:0003735~structural constituent of ribosome,GO:0005310~dicarboxylic acid transmembrane transporter activity,GO:0015142~tricarboxylic acid transmembrane transporter activity,GO:0017077~oxidative phosphorylation uncoupler activity,
271	Q93XM7	Mitochondrial substrate carrier family protein(BOU)	Arabidopsis thaliana	GO:0006412~translation,GO:0006810~transport,GO:0006839~mitochondrial transport,GO:0015822~ornithine transport,	GO:0005739~mitochondrion,GO:0005743~mitochondrial inner membrane,GO:0009507~chloroplast,GO:0009536~plastid,GO:0016021~integral component of membrane,	GO:0003735~structural constituent of ribosome,
272	Q9SCL7	N-acetyl-l-glutamate kinase(NAGK)	Arabidopsis thaliana	GO:0006526~arginine biosynthetic process,GO:0006561~proline biosynthetic process,GO:0016310~phosphorylation,GO:0042450~arginine biosynthetic process via ornithine,	GO:0005737~cytoplasm,GO:0009507~chloroplast,GO:0009534~chloroplast thylakoid,GO:0009570~chloroplast stroma,	GO:0003991~acetylglutamate kinase activity,GO:0005515~protein binding,GO:0005524~ATP binding,GO:0034618~arginine binding,
273	Q9LIP2	N-terminal nucleophile aminohydrolases (Ntn hydrolases) superfamily protein(AT3G26340)	Arabidopsis thaliana	GO:0006511~ubiquitin-dependent protein catabolic process,GO:0051603~proteolysis involved in cellular protein catabolic process,	GO:0000502~proteasome complex,GO:0005634~nucleus,GO:0005737~cytoplasm,GO:0005839~proteasome core complex,	GO:0004175~endopeptidase activity,GO:0004298~threonine-type endopeptidase activity,
274	Q8LD27	N-terminal nucleophile aminohydrolases (Ntn hydrolases) superfamily protein(PBA1)	Arabidopsis thaliana	GO:0006511~ubiquitin-dependent protein catabolic process,GO:0009651~response to salt stress,GO:0010043~response to zinc ion,GO:0010363~regulation of plant-type hypersensitive response,GO:0051603~proteolysis involved in cellular protein catabolic process,	GO:0000502~proteasome complex,GO:0005634~nucleus,GO:0005737~cytoplasm,GO:0005773~vacuole,GO:0005774~vacuolar membrane,GO:0005829~cytosol,GO:0005839~proteasome core complex,	GO:0004298~threonine-type endopeptidase activity,GO:0008233~peptidase activity,
275	Q9SK66	NAD(P)-binding Rossmann-fold superfamily protein(AT2G20360)	Arabidopsis thaliana	GO:0009651~response to salt stress,GO:0055114~oxidation-reduction process,GO:1901006~ubiquinone-6 biosynthetic process,	GO:0005739~mitochondrion,GO:0005747~mitochondrial respiratory chain complex I,GO:0005759~mitochondrial matrix,GO:0016020~membrane,	GO:0003954~NADH dehydrogenase activity,
276	O80934	NAD(P)-binding Rossmann-fold superfamily protein(AT2G37660)	Arabidopsis thaliana	GO:0042742~defense response to bacterium,	GO:0009507~chloroplast,GO:0009570~chloroplast stroma,GO:0009579~thylakoid,GO:0048046~apoplast,	GO:0005507~copper ion binding,
277	Q94EG6	NAD(P)-binding Rossmann-fold superfamily protein(AT5G02240)	Arabidopsis thaliana	GO:0009737~response to abscisic acid,	GO:0005774~vacuolar membrane,GO:0005829~cytosol,GO:0005886~plasma membrane,GO:0009570~chloroplast stroma,GO:0048046~apoplast,
278	Q9SLA8	NAD(P)-binding Rossmann-fold superfamily protein(MOD1)	Arabidopsis thaliana	GO:0006633~fatty acid biosynthetic process,GO:0055114~oxidation-reduction process,	GO:0005835~fatty acid synthase complex,GO:0009507~chloroplast,GO:0009570~chloroplast stroma,GO:0009579~thylakoid,GO:0009941~chloroplast envelope,	GO:0004318~enoyl-[acyl-carrier-protein] reductase (NADH) activity,GO:0005507~copper ion binding,GO:0016491~oxidoreductase activity,GO:0016631~enoyl-[acyl-carrier-protein] reductase activity,
279	Q9LPG6	NAD-dependent epimerase/dehydratase family protein(MUM4)	Arabidopsis thaliana	GO:0009225~nucleotide-sugar metabolic process,GO:0010192~mucilage biosynthetic process,GO:0010214~seed coat development,GO:0010253~UDP-rhamnose biosynthetic process,GO:0055114~oxidation-reduction process,	GO:0005829~cytosol,	GO:0003824~catalytic activity,GO:0008460~dTDP-glucose 4,6-dehydratase activity,GO:0010280~UDP-L-rhamnose synthase activity,GO:0010489~UDP-4-keto-6-deoxy-glucose-3,5-epimerase activity,GO:0010490~UDP-4-keto-rhamnose-4-keto-reductase activity,GO:0050377~UDP-glucose 4,6-dehydratase activity,
280	P56753	NADH dehydrogenase 49 kDa subunit(ndhH)	Arabidopsis thaliana	GO:0006810~transport,GO:0019684~photosynthesis, light reaction,	GO:0009535~chloroplast thylakoid membrane,	GO:0016655~oxidoreductase activity, acting on NAD(P)H, quinone or similar compound as acceptor,GO:0048038~quinone binding,GO:0051287~NAD binding,
281	P93306	NADH dehydrogenase subunit 7(nad7)	Arabidopsis thaliana		GO:0005739~mitochondrion,GO:0070469~respiratory chain,	GO:0008137~NADH dehydrogenase (ubiquinone) activity,GO:0016651~oxidoreductase activity, acting on NAD(P)H,GO:0048038~quinone binding,GO:0051287~NAD binding,
282	A4QKZ0	NADH dehydrogenase subunit 7(ndhH)	Crucihimalaya wallichii	GO:0006810~transport,GO:0019684~photosynthesis, light reaction,	GO:0009535~chloroplast thylakoid membrane,	GO:0016655~oxidoreductase activity, acting on NAD(P)H, quinone or similar compound as acceptor,GO:0048038~quinone binding,GO:0051287~NAD binding,
283	A4QK76	NADH dehydrogenase subunit 7(ndhH)	Arabis hirsuta	GO:0006810~transport,GO:0019684~photosynthesis, light reaction,	GO:0009535~chloroplast thylakoid membrane,	GO:0016655~oxidoreductase activity, acting on NAD(P)H, quinone or similar compound as acceptor,GO:0048038~quinone binding,GO:0051287~NAD binding,
284	A4QJY8	NADH dehydrogenase subunit 7(ndhH)	Olimarabidopsis pumila	GO:0006810~transport,GO:0019684~photosynthesis, light reaction,	GO:0009535~chloroplast thylakoid membrane,	GO:0016655~oxidoreductase activity, acting on NAD(P)H, quinone or similar compound as acceptor,GO:0048038~quinone binding,GO:0051287~NAD binding,
285	A4QLZ1	NADH dehydrogenase subunit 7(ndhH)	Nasturtium officinale	GO:0006810~transport,GO:0019684~photosynthesis, light reaction,	GO:0009535~chloroplast thylakoid membrane,	GO:0016655~oxidoreductase activity, acting on NAD(P)H, quinone or similar compound as acceptor,GO:0048038~quinone binding,GO:0051287~NAD binding,
286	A4QLG5	NADH dehydrogenase subunit 7(ndhH)	Lepidium virginicum	GO:0006810~transport,GO:0019684~photosynthesis, light reaction,	GO:0009535~chloroplast thylakoid membrane,	GO:0016655~oxidoreductase activity, acting on NAD(P)H, quinone or similar compound as acceptor,GO:0048038~quinone binding,GO:0051287~NAD binding,
287	A4QKG3	NADH dehydrogenase subunit 7(ndhH)	Barbarea verna	GO:0006810~transport,GO:0019684~photosynthesis, light reaction,	GO:0009535~chloroplast thylakoid membrane,	GO:0016655~oxidoreductase activity, acting on NAD(P)H, quinone or similar compound as acceptor,GO:0048038~quinone binding,GO:0051287~NAD binding,
288	A4QLQ3	NADH dehydrogenase subunit 7(ndhH)	Lobularia maritima	GO:0006810~transport,GO:0019684~photosynthesis, light reaction,	GO:0009535~chloroplast thylakoid membrane,	GO:0016655~oxidoreductase activity, acting on NAD(P)H, quinone or similar compound as acceptor,GO:0048038~quinone binding,GO:0051287~NAD binding,
289	A4QKQ1	NADH dehydrogenase subunit 7(ndhH)	Capsella bursa-pastoris	GO:0006810~transport,GO:0019684~photosynthesis, light reaction,	GO:0009535~chloroplast thylakoid membrane,	GO:0016655~oxidoreductase activity, acting on NAD(P)H, quinone or similar compound as acceptor,GO:0048038~quinone binding,GO:0051287~NAD binding,
290	A4QL77	NADH dehydrogenase subunit 7(ndhH)	Draba nemorosa	GO:0006810~transport,GO:0019684~photosynthesis, light reaction,	GO:0009535~chloroplast thylakoid membrane,	GO:0016655~oxidoreductase activity, acting on NAD(P)H, quinone or similar compound as acceptor,GO:0048038~quinone binding,GO:0051287~NAD binding,
291	Q95748	NADH dehydrogenase subunit 9(nad9)	Arabidopsis thaliana		GO:0005739~mitochondrion,GO:0005743~mitochondrial inner membrane,GO:0070469~respiratory chain,	GO:0008137~NADH dehydrogenase (ubiquinone) activity,
292	Q9FGI6	NADH-ubiquinone dehydrogenase(EMB1467)	Arabidopsis thaliana	GO:0006979~response to oxidative stress,GO:0009793~embryo development ending in seed dormancy,GO:0009853~photorespiration,GO:0042773~ATP synthesis coupled electron transport,GO:0045333~cellular respiration,	GO:0005739~mitochondrion,GO:0005747~mitochondrial respiratory chain complex I,GO:0009507~chloroplast,GO:0016020~membrane,GO:0031966~mitochondrial membrane,GO:0045271~respiratory chain complex I,	GO:0003954~NADH dehydrogenase activity,GO:0008137~NADH dehydrogenase (ubiquinone) activity,GO:0009055~electron carrier activity,GO:0046872~metal ion binding,GO:0051536~iron-sulfur cluster binding,GO:0051537~2 iron, 2 sulfur cluster binding,GO:0051539~4 iron, 4 sulfur cluster binding,
293	O22769	NADH-ubiquinone oxidoreductase 24 kDa subunit(AT4G02580)	Arabidopsis thaliana	GO:0006120~mitochondrial electron transport, NADH to ubiquinone,GO:0006979~response to oxidative stress,	GO:0005739~mitochondrion,GO:0005747~mitochondrial respiratory chain complex I,	GO:0008137~NADH dehydrogenase (ubiquinone) activity,GO:0008270~zinc ion binding,GO:0051537~2 iron, 2 sulfur cluster binding,
294	P43279	NADP-dependent malic enzyme, chloroplastic(LOC4326769)	Oryza sativa Japonica Group	GO:0006108~malate metabolic process,	GO:0009507~chloroplast,GO:0009536~plastid,	GO:0004471~malate dehydrogenase (decarboxylating) (NAD+) activity,GO:0004473~malate dehydrogenase (decarboxylating) (NADP+) activity,GO:0008948~oxaloacetate decarboxylase activity,GO:0046872~metal ion binding,GO:0051287~NAD binding,
295	Q9LYG3	NADP-malic enzyme 2(NADP-ME2)	Arabidopsis thaliana	GO:0006090~pyruvate metabolic process,GO:0006108~malate metabolic process,GO:0009051~pentose-phosphate shunt, oxidative branch,GO:0046686~response to cadmium ion,GO:0051260~protein homooligomerization,GO:0055114~oxidation-reduction process,	GO:0005618~cell wall,GO:0005774~vacuolar membrane,GO:0005829~cytosol,GO:0005886~plasma membrane,GO:0009506~plasmodesma,GO:0009507~chloroplast,GO:0016020~membrane,GO:0048046~apoplast,	GO:0004470~malic enzyme activity,GO:0004471~malate dehydrogenase (decarboxylating) (NAD+) activity,GO:0004473~malate dehydrogenase (decarboxylating) (NADP+) activity,GO:0008948~oxaloacetate decarboxylase activity,GO:0016652~oxidoreductase activity, acting on NAD(P)H, NAD(P) as acceptor,GO:0046872~metal ion binding,GO:0051287~NAD binding,
296	P24067	NHP2-like protein 1(LOC100286043)	Zea mays		GO:0005788~endoplasmic reticulum lumen,	GO:0005524~ATP binding,
297	Q9LHG9	Nascent polypeptide-associated complex (NAC), alpha subunit family protein(AT3G12390)	Arabidopsis thaliana	GO:0009651~response to salt stress,GO:0015031~protein transport,	GO:0005634~nucleus,GO:0005794~Golgi apparatus,GO:0005829~cytosol,GO:0009506~plasmodesma,GO:0022626~cytosolic ribosome,
298	Q9SZY1	Nascent polypeptide-associated complex (NAC), alpha subunit family protein(AT4G10480)	Arabidopsis thaliana	GO:0015031~protein transport,	GO:0005634~nucleus,
299	Q8RUF8	Nitrilase/cyanide hydratase and apolipoprotein N-acyltransferase family protein(AT5G12040)	Arabidopsis thaliana	GO:0006107~oxaloacetate metabolic process,GO:0006108~malate metabolic process,GO:0006807~nitrogen compound metabolic process,	GO:0005829~cytosol,GO:0009507~chloroplast,GO:0009570~chloroplast stroma,	GO:0008270~zinc ion binding,GO:0016810~hydrolase activity, acting on carbon-nitrogen (but not peptide) bonds,GO:0050152~omega-amidase activity,
300	Q8LAH8	Nucleoside diphosphate kinase family protein(AT4G23900)	Arabidopsis thaliana	GO:0006163~purine nucleotide metabolic process,GO:0006165~nucleoside diphosphate phosphorylation,GO:0006183~GTP biosynthetic process,GO:0006220~pyrimidine nucleotide metabolic process,GO:0006228~UTP biosynthetic process,GO:0006241~CTP biosynthetic process,GO:0009142~nucleoside triphosphate biosynthetic process,	GO:0005622~intracellular,GO:0005739~mitochondrion,GO:0005758~mitochondrial intermembrane space,GO:0009507~chloroplast,GO:0009543~chloroplast thylakoid lumen,	GO:0004550~nucleoside diphosphate kinase activity,GO:0005524~ATP binding,GO:0008270~zinc ion binding,
301	P47998	O-acetylserine (thiol) lyase (OAS-TL) isoform A1(OASA1)	Arabidopsis thaliana	GO:0006535~cysteine biosynthetic process from serine,GO:0007568~aging,GO:0008652~cellular amino acid biosynthetic process,GO:0009567~double fertilization forming a zygote and endosperm,GO:0009860~pollen tube growth,GO:0019344~cysteine biosynthetic process,GO:0046686~response to cadmium ion,	GO:0005634~nucleus,GO:0005737~cytoplasm,GO:0005774~vacuolar membrane,GO:0005777~peroxisome,GO:0005829~cytosol,GO:0005886~plasma membrane,GO:0009507~chloroplast,GO:0009570~chloroplast stroma,GO:0016020~membrane,GO:0048046~apoplast,	GO:0004124~cysteine synthase activity,GO:0005515~protein binding,GO:0016740~transferase activity,GO:0030170~pyridoxal phosphate binding,
302	P47999	O-acetylserine (thiol) lyase B(OASB)	Arabidopsis thaliana	GO:0006535~cysteine biosynthetic process from serine,GO:0008652~cellular amino acid biosynthetic process,GO:0009567~double fertilization forming a zygote and endosperm,GO:0009735~response to cytokinin,GO:0009860~pollen tube growth,GO:0019344~cysteine biosynthetic process,GO:0046686~response to cadmium ion,	GO:0005739~mitochondrion,GO:0005768~endosome,GO:0005794~Golgi apparatus,GO:0005802~trans-Golgi network,GO:0009507~chloroplast,GO:0009509~chromoplast,GO:0009536~plastid,GO:0009570~chloroplast stroma,GO:0009941~chloroplast envelope,GO:0048046~apoplast,	GO:0004124~cysteine synthase activity,GO:0016740~transferase activity,GO:0030170~pyridoxal phosphate binding,
303	P38076	O-acetylserine (thiol) lyase(cys1)	Triticum aestivum	GO:0006535~cysteine biosynthetic process from serine,GO:0008652~cellular amino acid biosynthetic process,	GO:0005737~cytoplasm,	GO:0004124~cysteine synthase activity,GO:0016740~transferase activity,
304	Q9ZUC1	Oxidoreductase, zinc-binding dehydrogenase family protein(AOR)	Arabidopsis thaliana	GO:0009409~response to cold,GO:0055114~oxidation-reduction process,	GO:0009507~chloroplast,GO:0009570~chloroplast stroma,GO:0009579~thylakoid,GO:0009941~chloroplast envelope,GO:0010319~stromule,GO:0048046~apoplast,	GO:0008270~zinc ion binding,GO:0035671~enone reductase activity,GO:0035798~2-alkenal reductase (NADP+) activity,
305	Q9LQR8	PAM domain (PCI/PINT associated module) protein(AT1G75990)	Arabidopsis thaliana	GO:0006511~ubiquitin-dependent protein catabolic process,GO:0030163~protein catabolic process,GO:0042176~regulation of protein catabolic process,	GO:0000502~proteasome complex,GO:0005634~nucleus,GO:0005829~cytosol,GO:0005886~plasma membrane,GO:0008541~proteasome regulatory particle, lid subcomplex,GO:0016020~membrane,	GO:0030234~enzyme regulator activity,
306	Q9LNU4	PAM domain (PCI/PINT associated module) protein(EMB2719)	Arabidopsis thaliana	GO:0006511~ubiquitin-dependent protein catabolic process,GO:0009793~embryo development ending in seed dormancy,GO:0042176~regulation of protein catabolic process,	GO:0000502~proteasome complex,GO:0005634~nucleus,GO:0005829~cytosol,GO:0005886~plasma membrane,GO:0008541~proteasome regulatory particle, lid subcomplex,GO:0009506~plasmodesma,	GO:0030234~enzyme regulator activity,
307	Q9XI01	PDI-like 1-1(PDIL1-1)	Arabidopsis thaliana	GO:0006457~protein folding,GO:0009651~response to salt stress,GO:0009735~response to cytokinin,GO:0009793~embryo development ending in seed dormancy,GO:0010043~response to zinc ion,GO:0034976~response to endoplasmic reticulum stress,GO:0043067~regulation of programmed cell death,GO:0045454~cell redox homeostasis,GO:0048316~seed development,	GO:0000326~protein storage vacuole,GO:0000327~lytic vacuole within protein storage vacuole,GO:0005773~vacuole,GO:0005783~endoplasmic reticulum,GO:0005788~endoplasmic reticulum lumen,GO:0005794~Golgi apparatus,GO:0009505~plant-type cell wall,GO:0009507~chloroplast,GO:0009579~thylakoid,GO:0016020~membrane,	GO:0003756~protein disulfide isomerase activity,GO:0005515~protein binding,
308	Q9SRG3	PDI-like 1-2(PDIL1-2)	Arabidopsis thaliana	GO:0009644~response to high light intensity,GO:0009651~response to salt stress,GO:0010205~photoinhibition,GO:0034976~response to endoplasmic reticulum stress,GO:0045454~cell redox homeostasis,GO:0046686~response to cadmium ion,	GO:0005774~vacuolar membrane,GO:0005783~endoplasmic reticulum,GO:0005788~endoplasmic reticulum lumen,GO:0005794~Golgi apparatus,GO:0005886~plasma membrane,GO:0009507~chloroplast,GO:0009570~chloroplast stroma,	GO:0003756~protein disulfide isomerase activity,
309	P54778	POTATP1(LOC102577768)	Solanum tuberosum	GO:0030163~protein catabolic process,	GO:0000502~proteasome complex,GO:0005634~nucleus,GO:0005737~cytoplasm,	GO:0005524~ATP binding,GO:0016787~hydrolase activity,
310	P23321	PS II oxygen-evolving complex 1(PSBO1)	Arabidopsis thaliana	GO:0010205~photoinhibition,GO:0010207~photosystem II assembly,GO:0015979~photosynthesis,GO:0019684~photosynthesis, light reaction,GO:0035304~regulation of protein dephosphorylation,GO:0042549~photosystem II stabilization,GO:0042742~defense response to bacterium,	GO:0009507~chloroplast,GO:0009534~chloroplast thylakoid,GO:0009535~chloroplast thylakoid membrane,GO:0009543~chloroplast thylakoid lumen,GO:0009570~chloroplast stroma,GO:0009579~thylakoid,GO:0009654~photosystem II oxygen evolving complex,GO:0010287~plastoglobule,GO:0016021~integral component of membrane,GO:0019898~extrinsic component of membrane,GO:0030095~chloroplast photosystem II,GO:0031977~th…	GO:0005509~calcium ion binding,GO:0005515~protein binding,GO:0008266~poly(U) RNA binding,GO:0010242~oxygen evolving activity,
311	P58310	PSI P700 apoprotein A1(psaA)	Lotus japonicus	GO:0015979~photosynthesis,GO:0018298~protein-chromophore linkage,	GO:0009522~photosystem I,GO:0009535~chloroplast thylakoid membrane,GO:0016021~integral component of membrane,	GO:0000287~magnesium ion binding,GO:0009055~electron carrier activity,GO:0016168~chlorophyll binding,GO:0016491~oxidoreductase activity,GO:0051539~4 iron, 4 sulfur cluster binding,
312	Q9MTN8	PSI P700 apoprotein A1(psaA)	Oenothera elata subsp. hookeri	GO:0015979~photosynthesis,GO:0018298~protein-chromophore linkage,	GO:0009522~photosystem I,GO:0009535~chloroplast thylakoid membrane,GO:0016021~integral component of membrane,	GO:0000287~magnesium ion binding,GO:0009055~electron carrier activity,GO:0016168~chlorophyll binding,GO:0016491~oxidoreductase activity,GO:0051539~4 iron, 4 sulfur cluster binding,
313	P56766	PSI P700 apoprotein A1(psaA)	Arabidopsis thaliana	GO:0015979~photosynthesis,GO:0018298~protein-chromophore linkage,	GO:0009522~photosystem I,GO:0009535~chloroplast thylakoid membrane,GO:0016021~integral component of membrane,	GO:0000287~magnesium ion binding,GO:0009055~electron carrier activity,GO:0016168~chlorophyll binding,GO:0016491~oxidoreductase activity,GO:0051539~4 iron, 4 sulfur cluster binding,
314	Q9SY97	PSI type III chlorophyll a/b-binding protein(LHCA3)	Arabidopsis thaliana	GO:0009409~response to cold,GO:0009644~response to high light intensity,GO:0009645~response to low light intensity stimulus,GO:0009735~response to cytokinin,GO:0009765~photosynthesis, light harvesting,GO:0009768~photosynthesis, light harvesting in photosystem I,GO:0015979~photosynthesis,GO:0018298~protein-chromophore linkage,	GO:0009507~chloroplast,GO:0009522~photosystem I,GO:0009523~photosystem II,GO:0009534~chloroplast thylakoid,GO:0009535~chloroplast thylakoid membrane,GO:0009579~thylakoid,GO:0009941~chloroplast envelope,GO:0010287~plastoglobule,GO:0016020~membrane,GO:0016021~integral component of membrane,GO:0030076~light-harvesting complex,	GO:0005515~protein binding,GO:0016168~chlorophyll binding,GO:0031409~pigment binding,GO:0046872~metal ion binding,
315	Q7FNT3	PSII 32 kD protein(psbA)	Atropa belladonna	GO:0009635~response to herbicide,GO:0009772~photosynthetic electron transport in photosystem II,GO:0018298~protein-chromophore linkage,	GO:0009523~photosystem II,GO:0009535~chloroplast thylakoid membrane,GO:0009536~plastid,GO:0016021~integral component of membrane,	GO:0005506~iron ion binding,GO:0010242~oxygen evolving activity,GO:0016168~chlorophyll binding,GO:0045156~electron transporter, transferring electrons within the cyclic electron transport pathway of photosynthesis activity,
316	Q2L901	PSII 43 kDa protein(psbC)	Gossypium hirsutum	GO:0009772~photosynthetic electron transport in photosystem II,GO:0018298~protein-chromophore linkage,	GO:0009523~photosystem II,GO:0009535~chloroplast thylakoid membrane,GO:0016021~integral component of membrane,	GO:0016168~chlorophyll binding,GO:0045156~electron transporter, transferring electrons within the cyclic electron transport pathway of photosynthesis activity,GO:0046872~metal ion binding,
317	Q7YJX6	PSII 43 kDa protein(psbC)	Calycanthus floridus var. glaucus	GO:0009772~photosynthetic electron transport in photosystem II,GO:0018298~protein-chromophore linkage,	GO:0009523~photosystem II,GO:0009535~chloroplast thylakoid membrane,GO:0016021~integral component of membrane,	GO:0016168~chlorophyll binding,GO:0045156~electron transporter, transferring electrons within the cyclic electron transport pathway of photosynthesis activity,GO:0046872~metal ion binding,
318	Q68S10	PSII 43 kDa protein(psbC)	Panax ginseng	GO:0009767~photosynthetic electron transport chain,GO:0009772~photosynthetic electron transport in photosystem II,GO:0018298~protein-chromophore linkage,	GO:0009507~chloroplast,GO:0009521~photosystem,GO:0009523~photosystem II,GO:0009535~chloroplast thylakoid membrane,GO:0016021~integral component of membrane,	GO:0016168~chlorophyll binding,GO:0045156~electron transporter, transferring electrons within the cyclic electron transport pathway of photosynthesis activity,GO:0046872~metal ion binding,
319	Q49L02	PSII 43 kDa protein(psbC)	Eucalyptus globulus subsp. globulus	GO:0009772~photosynthetic electron transport in photosystem II,GO:0018298~protein-chromophore linkage,	GO:0009523~photosystem II,GO:0009535~chloroplast thylakoid membrane,GO:0016021~integral component of membrane,	GO:0016168~chlorophyll binding,GO:0045156~electron transporter, transferring electrons within the cyclic electron transport pathway of photosynthesis activity,GO:0046872~metal ion binding,
320	Q6ENJ0	PSII 43 kDa protein(psbC)	Oryza nivara	GO:0009772~photosynthetic electron transport in photosystem II,GO:0018298~protein-chromophore linkage,	GO:0009523~photosystem II,GO:0009535~chloroplast thylakoid membrane,GO:0009536~plastid,GO:0016021~integral component of membrane,	GO:0016168~chlorophyll binding,GO:0045156~electron transporter, transferring electrons within the cyclic electron transport pathway of photosynthesis activity,GO:0046872~metal ion binding,
321	Q33C41	PSII 43 kDa protein(psbC)	Nicotiana tomentosiformis	GO:0009772~photosynthetic electron transport in photosystem II,GO:0018298~protein-chromophore linkage,	GO:0009523~photosystem II,GO:0009535~chloroplast thylakoid membrane,GO:0016021~integral component of membrane,	GO:0016168~chlorophyll binding,GO:0045156~electron transporter, transferring electrons within the cyclic electron transport pathway of photosynthesis activity,GO:0046872~metal ion binding,
322	Q0ZJ24	PSII 43 kDa protein(psbC)	Vitis vinifera	GO:0009772~photosynthetic electron transport in photosystem II,GO:0018298~protein-chromophore linkage,	GO:0009523~photosystem II,GO:0009535~chloroplast thylakoid membrane,GO:0016021~integral component of membrane,	GO:0016168~chlorophyll binding,GO:0045156~electron transporter, transferring electrons within the cyclic electron transport pathway of photosynthesis activity,GO:0046872~metal ion binding,
323	P0C367	PSII 43 kDa protein(psbC)	Oryza sativa Japonica Group	GO:0009772~photosynthetic electron transport in photosystem II,GO:0018298~protein-chromophore linkage,	GO:0009523~photosystem II,GO:0009535~chloroplast thylakoid membrane,GO:0009536~plastid,GO:0016020~membrane,GO:0016021~integral component of membrane,	GO:0016168~chlorophyll binding,GO:0045156~electron transporter, transferring electrons within the cyclic electron transport pathway of photosynthesis activity,GO:0046872~metal ion binding,
324	P06413	PSII 43 kDa protein(psbC)	Nicotiana tabacum	GO:0009772~photosynthetic electron transport in photosystem II,GO:0018298~protein-chromophore linkage,	GO:0009523~photosystem II,GO:0009535~chloroplast thylakoid membrane,GO:0009536~plastid,GO:0016021~integral component of membrane,GO:0042651~thylakoid membrane,	GO:0016168~chlorophyll binding,GO:0045156~electron transporter, transferring electrons within the cyclic electron transport pathway of photosynthesis activity,GO:0046872~metal ion binding,
325	Q1KXW3	PSII 43 kDa protein(psbC)	Helianthus annuus	GO:0009772~photosynthetic electron transport in photosystem II,GO:0018298~protein-chromophore linkage,	GO:0009523~photosystem II,GO:0009535~chloroplast thylakoid membrane,GO:0009536~plastid,GO:0016021~integral component of membrane,GO:0042651~thylakoid membrane,	GO:0016168~chlorophyll binding,GO:0045156~electron transporter, transferring electrons within the cyclic electron transport pathway of photosynthesis activity,GO:0046872~metal ion binding,
326	Q8S8X7	PSII 43 kDa protein(psbC)	Atropa belladonna	GO:0009772~photosynthetic electron transport in photosystem II,GO:0018298~protein-chromophore linkage,	GO:0009523~photosystem II,GO:0009535~chloroplast thylakoid membrane,GO:0016021~integral component of membrane,	GO:0016168~chlorophyll binding,GO:0045156~electron transporter, transferring electrons within the cyclic electron transport pathway of photosynthesis activity,GO:0046872~metal ion binding,
327	Q332Y2	PSII 43 kDa protein(psbC)	Lactuca sativa	GO:0009772~photosynthetic electron transport in photosystem II,GO:0018298~protein-chromophore linkage,	GO:0009523~photosystem II,GO:0009535~chloroplast thylakoid membrane,GO:0016021~integral component of membrane,	GO:0016168~chlorophyll binding,GO:0045156~electron transporter, transferring electrons within the cyclic electron transport pathway of photosynthesis activity,GO:0046872~metal ion binding,
328	Q9XPS4	PSII 43 kDa protein(psbC)	Triticum aestivum	GO:0009772~photosynthetic electron transport in photosystem II,GO:0018298~protein-chromophore linkage,	GO:0009523~photosystem II,GO:0009535~chloroplast thylakoid membrane,GO:0016021~integral component of membrane,	GO:0016168~chlorophyll binding,GO:0045156~electron transporter, transferring electrons within the cyclic electron transport pathway of photosynthesis activity,GO:0046872~metal ion binding,
329	Q3V538	PSII 43 kDa protein(psbC)	Acorus calamus	GO:0009772~photosynthetic electron transport in photosystem II,GO:0018298~protein-chromophore linkage,	GO:0009523~photosystem II,GO:0009535~chloroplast thylakoid membrane,GO:0016021~integral component of membrane,	GO:0016168~chlorophyll binding,GO:0045156~electron transporter, transferring electrons within the cyclic electron transport pathway of photosynthesis activity,GO:0046872~metal ion binding,
330	Q9BBT1	PSII 43 kDa protein(psbC)	Lotus japonicus	GO:0009772~photosynthetic electron transport in photosystem II,GO:0018298~protein-chromophore linkage,	GO:0009523~photosystem II,GO:0009535~chloroplast thylakoid membrane,GO:0016021~integral component of membrane,	GO:0016168~chlorophyll binding,GO:0045156~electron transporter, transferring electrons within the cyclic electron transport pathway of photosynthesis activity,GO:0046872~metal ion binding,
331	Q9MTN2	PSII 43 kDa protein(psbC)	Oenothera elata subsp. hookeri	GO:0009772~photosynthetic electron transport in photosystem II,GO:0018298~protein-chromophore linkage,	GO:0009523~photosystem II,GO:0009535~chloroplast thylakoid membrane,GO:0016021~integral component of membrane,	GO:0016168~chlorophyll binding,GO:0045156~electron transporter, transferring electrons within the cyclic electron transport pathway of photosynthesis activity,GO:0046872~metal ion binding,
332	Q3BAP4	PSII 43 kDa protein(psbC)	Phalaenopsis aphrodite subsp. formosana	GO:0009772~photosynthetic electron transport in photosystem II,GO:0018298~protein-chromophore linkage,	GO:0009523~photosystem II,GO:0009535~chloroplast thylakoid membrane,GO:0016021~integral component of membrane,	GO:0016168~chlorophyll binding,GO:0045156~electron transporter, transferring electrons within the cyclic electron transport pathway of photosynthesis activity,GO:0046872~metal ion binding,
333	P06003	PSII 43 kDa protein(psbC)	Spinacia oleracea	GO:0009772~photosynthetic electron transport in photosystem II,GO:0018298~protein-chromophore linkage,	GO:0009523~photosystem II,GO:0009535~chloroplast thylakoid membrane,GO:0016021~integral component of membrane,	GO:0016168~chlorophyll binding,GO:0045156~electron transporter, transferring electrons within the cyclic electron transport pathway of photosynthesis activity,GO:0046872~metal ion binding,
334	Q3C1I3	PSII 43 kDa protein(psbC)	Nicotiana sylvestris	GO:0009772~photosynthetic electron transport in photosystem II,GO:0018298~protein-chromophore linkage,	GO:0009523~photosystem II,GO:0009535~chloroplast thylakoid membrane,GO:0016021~integral component of membrane,	GO:0016168~chlorophyll binding,GO:0045156~electron transporter, transferring electrons within the cyclic electron transport pathway of photosynthesis activity,GO:0046872~metal ion binding,
335	Q70Y07	PSII 43 kDa protein(psbC)	Amborella trichopoda	GO:0009772~photosynthetic electron transport in photosystem II,GO:0018298~protein-chromophore linkage,	GO:0009523~photosystem II,GO:0009535~chloroplast thylakoid membrane,GO:0016021~integral component of membrane,	GO:0016168~chlorophyll binding,GO:0045156~electron transporter, transferring electrons within the cyclic electron transport pathway of photosynthesis activity,GO:0046872~metal ion binding,
336	Q2MIJ1	PSII 43 kDa protein(psbC)	Solanum bulbocastanum	GO:0009772~photosynthetic electron transport in photosystem II,GO:0018298~protein-chromophore linkage,	GO:0009523~photosystem II,GO:0009535~chloroplast thylakoid membrane,GO:0016021~integral component of membrane,	GO:0016168~chlorophyll binding,GO:0045156~electron transporter, transferring electrons within the cyclic electron transport pathway of photosynthesis activity,GO:0046872~metal ion binding,
337	P56778	PSII 43 kDa protein(psbC)	Arabidopsis thaliana	GO:0009772~photosynthetic electron transport in photosystem II,GO:0018298~protein-chromophore linkage,	GO:0009523~photosystem II,GO:0009535~chloroplast thylakoid membrane,GO:0016021~integral component of membrane,	GO:0016168~chlorophyll binding,GO:0045156~electron transporter, transferring electrons within the cyclic electron transport pathway of photosynthesis activity,GO:0046872~metal ion binding,
338	Q2VEI0	PSII 43 kDa protein(psbC)	Solanum tuberosum	GO:0009772~photosynthetic electron transport in photosystem II,GO:0018298~protein-chromophore linkage,	GO:0009523~photosystem II,GO:0009535~chloroplast thylakoid membrane,GO:0016021~integral component of membrane,	GO:0016168~chlorophyll binding,GO:0045156~electron transporter, transferring electrons within the cyclic electron transport pathway of photosynthesis activity,GO:0046872~metal ion binding,
339	Q2PMT9	PSII 43 kDa protein(psbC)	Glycine max	GO:0009772~photosynthetic electron transport in photosystem II,GO:0018298~protein-chromophore linkage,	GO:0009523~photosystem II,GO:0009535~chloroplast thylakoid membrane,GO:0016021~integral component of membrane,	GO:0016168~chlorophyll binding,GO:0045156~electron transporter, transferring electrons within the cyclic electron transport pathway of photosynthesis activity,GO:0046872~metal ion binding,
340	Q8H1Q1	Pentapeptide repeat-containing protein(AT1G12250)	Arabidopsis thaliana		GO:0005576~extracellular region,GO:0009507~chloroplast,GO:0009534~chloroplast thylakoid,GO:0009535~chloroplast thylakoid membrane,GO:0009543~chloroplast thylakoid lumen,GO:0009579~thylakoid,
341	Q8H0S9	Peptidase M1 family protein(AT1G63770)	Arabidopsis thaliana	GO:0006508~proteolysis,GO:0043171~peptide catabolic process,GO:0046686~response to cadmium ion,	GO:0005737~cytoplasm,GO:0005773~vacuole,GO:0005829~cytosol,GO:0005886~plasma membrane,GO:0009507~chloroplast,GO:0009570~chloroplast stroma,GO:0009941~chloroplast envelope,GO:0048046~apoplast,	GO:0008237~metallopeptidase activity,GO:0008270~zinc ion binding,GO:0042277~peptide binding,GO:0070006~metalloaminopeptidase activity,
342	Q96520	Peroxidase superfamily protein(AT1G71695)	Arabidopsis thaliana	GO:0006979~response to oxidative stress,GO:0009664~plant-type cell wall organization,GO:0042744~hydrogen peroxide catabolic process,GO:0055114~oxidation-reduction process,	GO:0005576~extracellular region,GO:0005618~cell wall,GO:0005773~vacuole,GO:0009505~plant-type cell wall,GO:0009506~plasmodesma,GO:0016020~membrane,	GO:0004601~peroxidase activity,GO:0020037~heme binding,GO:0046872~metal ion binding,
343	P0C316	PetB(petB)	Oryza sativa Indica Group	GO:0015979~photosynthesis,GO:0022904~respiratory electron transport chain,	GO:0009535~chloroplast thylakoid membrane,GO:0009536~plastid,GO:0016020~membrane,GO:0016021~integral component of membrane,	GO:0005506~iron ion binding,GO:0016491~oxidoreductase activity,GO:0020037~heme binding,GO:0045158~electron transporter, transferring electrons within cytochrome b6/f complex of photosystem II activity,
344	P0C315	PetB(petB)	Oryza sativa	GO:0015979~photosynthesis,GO:0022904~respiratory electron transport chain,	GO:0009535~chloroplast thylakoid membrane,GO:0009536~plastid,GO:0016021~integral component of membrane,	GO:0005506~iron ion binding,GO:0016491~oxidoreductase activity,GO:0020037~heme binding,GO:0045158~electron transporter, transferring electrons within cytochrome b6/f complex of photosystem II activity,
345	P0C317	PetD(petD)	Oryza sativa	GO:0009767~photosynthetic electron transport chain,	GO:0009535~chloroplast thylakoid membrane,GO:0009536~plastid,GO:0016021~integral component of membrane,	GO:0016491~oxidoreductase activity,GO:0045156~electron transporter, transferring electrons within the cyclic electron transport pathway of photosynthesis activity,GO:0045158~electron transporter, transferring electrons within cytochrome b6/f complex of photosystem II activity,
346	Q9SGC1	Phosphoglucomutase/phosphomannomutase family protein(PGM2)	Arabidopsis thaliana	GO:0005975~carbohydrate metabolic process,GO:0005978~glycogen biosynthetic process,GO:0005992~trehalose biosynthetic process,GO:0006006~glucose metabolic process,GO:0006874~cellular calcium ion homeostasis,GO:0009590~detection of gravity,GO:0019252~starch biosynthetic process,GO:0019255~glucose 1-phosphate metabolic process,GO:0019388~galactose catabolic process,GO:0046686~response to cadmium ion…	GO:0005634~nucleus,GO:0005737~cytoplasm,GO:0005829~cytosol,GO:0005886~plasma membrane,GO:0009570~chloroplast stroma,GO:0010319~stromule,GO:0048046~apoplast,	GO:0000287~magnesium ion binding,GO:0004614~phosphoglucomutase activity,GO:0016868~intramolecular transferase activity, phosphotransferases,
347	O49299	Phosphoglucomutase/phosphomannomutase family protein(PGM3)	Arabidopsis thaliana	GO:0005975~carbohydrate metabolic process,GO:0005978~glycogen biosynthetic process,GO:0005992~trehalose biosynthetic process,GO:0006006~glucose metabolic process,GO:0006874~cellular calcium ion homeostasis,GO:0009590~detection of gravity,GO:0019252~starch biosynthetic process,GO:0019255~glucose 1-phosphate metabolic process,GO:0019388~galactose catabolic process,GO:0046686~response to cadmium ion…	GO:0005634~nucleus,GO:0005737~cytoplasm,GO:0005829~cytosol,GO:0005886~plasma membrane,GO:0009507~chloroplast,GO:0009570~chloroplast stroma,GO:0010319~stromule,	GO:0000287~magnesium ion binding,GO:0004614~phosphoglucomutase activity,
348	O04499	Phosphoglycerate mutase, 2,3-bisphosphoglycerate-independent(iPGAM1)	Arabidopsis thaliana	GO:0006007~glucose catabolic process,GO:0006096~glycolytic process,GO:0009409~response to cold,GO:0009555~pollen development,GO:0010118~stomatal movement,GO:0046686~response to cadmium ion,	GO:0005737~cytoplasm,GO:0005740~mitochondrial envelope,GO:0005829~cytosol,GO:0005886~plasma membrane,GO:0009506~plasmodesma,GO:0009507~chloroplast,GO:0048046~apoplast,	GO:0004619~phosphoglycerate mutase activity,GO:0030145~manganese ion binding,GO:0046537~2,3-bisphosphoglycerate-independent phosphoglycerate mutase activity,
349	Q9M9K1	Phosphoglycerate mutase, 2,3-bisphosphoglycerate-independent(iPGAM2)	Arabidopsis thaliana	GO:0006007~glucose catabolic process,GO:0006096~glycolytic process,GO:0009555~pollen development,GO:0010118~stomatal movement,GO:0046686~response to cadmium ion,	GO:0005737~cytoplasm,GO:0005829~cytosol,GO:0009506~plasmodesma,GO:0048046~apoplast,	GO:0004619~phosphoglycerate mutase activity,GO:0030145~manganese ion binding,GO:0046537~2,3-bisphosphoglycerate-independent phosphoglycerate mutase activity,
350	Q9S831	Photosystem I reaction centre subunit IV / PsaE protein(PSAE-1)	Arabidopsis thaliana	GO:0009735~response to cytokinin,GO:0015979~photosynthesis,	GO:0009507~chloroplast,GO:0009534~chloroplast thylakoid,GO:0009535~chloroplast thylakoid membrane,GO:0009538~photosystem I reaction center,GO:0009579~thylakoid,GO:0009941~chloroplast envelope,GO:0010287~plastoglobule,GO:0016020~membrane,
351	O23403	Photosystem II reaction center PsbP family protein(PPD1)	Arabidopsis thaliana	GO:0015979~photosynthesis,GO:0048564~photosystem I assembly,	GO:0009507~chloroplast,GO:0009535~chloroplast thylakoid membrane,GO:0009543~chloroplast thylakoid lumen,GO:0009570~chloroplast stroma,GO:0009579~thylakoid,GO:0009654~photosystem II oxygen evolving complex,GO:0016020~membrane,GO:0019898~extrinsic component of membrane,GO:0030095~chloroplast photosystem II,GO:0031977~thylakoid lumen,	GO:0005509~calcium ion binding,GO:0005515~protein binding,
352	O82291	Plastid-lipid associated protein PAP / fibrillin family protein(AT2G35490)	Arabidopsis thaliana		GO:0005576~extracellular region,GO:0009507~chloroplast,GO:0009534~chloroplast thylakoid,GO:0009535~chloroplast thylakoid membrane,GO:0009536~plastid,GO:0009579~thylakoid,GO:0010287~plastoglobule,	GO:0005198~structural molecule activity,GO:0046872~metal ion binding,
353	Q9LU85	Plastid-lipid associated protein PAP / fibrillin family protein(AT3G26070)	Arabidopsis thaliana		GO:0009507~chloroplast,GO:0009534~chloroplast thylakoid,GO:0009535~chloroplast thylakoid membrane,GO:0010287~plastoglobule,	GO:0005198~structural molecule activity,
354	Q9LW57	Plastid-lipid associated protein PAP / fibrillin family protein(FIB4)	Arabidopsis thaliana	GO:0009658~chloroplast organization,GO:0010193~response to ozone,GO:0042742~defense response to bacterium,	GO:0005634~nucleus,GO:0005886~plasma membrane,GO:0009507~chloroplast,GO:0009534~chloroplast thylakoid,GO:0009535~chloroplast thylakoid membrane,GO:0009579~thylakoid,GO:0009941~chloroplast envelope,GO:0010287~plastoglobule,GO:0016020~membrane,GO:0031977~thylakoid lumen,	GO:0005198~structural molecule activity,
355	Q8VZF3	Prolyl oligopeptidase family protein(AT2G47390)	Arabidopsis thaliana		GO:0009507~chloroplast,GO:0009570~chloroplast stroma,	GO:0008236~serine-type peptidase activity,
356	Q9SZ53	Protein phosphatase 2C family protein(AT4G31860)	Arabidopsis thaliana	GO:0006470~protein dephosphorylation,	GO:0005634~nucleus,GO:0005886~plasma membrane,	GO:0004722~protein serine/threonine phosphatase activity,GO:0046872~metal ion binding,
357	Q94AT1	Protein phosphatase 2C family protein(AT5G53140)	Arabidopsis thaliana	GO:0006470~protein dephosphorylation,		GO:0004722~protein serine/threonine phosphatase activity,GO:0046872~metal ion binding,
358	P69563	PsbA(psbA)	Solanum nigrum	GO:0009635~response to herbicide,GO:0009772~photosynthetic electron transport in photosystem II,GO:0018298~protein-chromophore linkage,	GO:0009507~chloroplast,GO:0009523~photosystem II,GO:0009535~chloroplast thylakoid membrane,GO:0016021~integral component of membrane,	GO:0005506~iron ion binding,GO:0010242~oxygen evolving activity,GO:0016168~chlorophyll binding,GO:0045156~electron transporter, transferring electrons within the cyclic electron transport pathway of photosynthesis activity,
359	P0C366	PsbC(psbC)	Oryza sativa Indica Group	GO:0009772~photosynthetic electron transport in photosystem II,GO:0018298~protein-chromophore linkage,	GO:0009523~photosystem II,GO:0009535~chloroplast thylakoid membrane,GO:0009536~plastid,GO:0016020~membrane,GO:0016021~integral component of membrane,	GO:0016168~chlorophyll binding,GO:0045156~electron transporter, transferring electrons within the cyclic electron transport pathway of photosynthesis activity,GO:0046872~metal ion binding,
360	P82715	PsbP domain protein (Mog1/PsbP/DUF1795-like photosystem II reaction center PsbP family protein)(PPD5)	Arabidopsis thaliana	GO:0015979~photosynthesis,	GO:0009507~chloroplast,GO:0009535~chloroplast thylakoid membrane,GO:0009543~chloroplast thylakoid lumen,GO:0009579~thylakoid,GO:0009654~photosystem II oxygen evolving complex,GO:0019898~extrinsic component of membrane,GO:0031977~thylakoid lumen,	GO:0005509~calcium ion binding,
361	Q43870	Pseudouridine synthase/archaeosine transglycosylase-like family protein(APS2)	Arabidopsis thaliana	GO:0000103~sulfate assimilation,GO:0009970~cellular response to sulfate starvation,GO:0070814~hydrogen sulfide biosynthetic process,	GO:0005829~cytosol,GO:0009507~chloroplast,GO:0009570~chloroplast stroma,	GO:0004020~adenylylsulfate kinase activity,GO:0004781~sulfate adenylyltransferase (ATP) activity,GO:0005524~ATP binding,
362	O23324	Pseudouridine synthase/archaeosine transglycosylase-like family protein(APS3)	Arabidopsis thaliana	GO:0000103~sulfate assimilation,GO:0009970~cellular response to sulfate starvation,GO:0070206~protein trimerization,GO:0070814~hydrogen sulfide biosynthetic process,	GO:0009507~chloroplast,GO:0009570~chloroplast stroma,	GO:0004020~adenylylsulfate kinase activity,GO:0004781~sulfate adenylyltransferase (ATP) activity,GO:0005524~ATP binding,
363	O82230	Putative BCR, YbaB family COG0718(AT2G24020)	Arabidopsis thaliana		GO:0009507~chloroplast,GO:0009535~chloroplast thylakoid membrane,GO:0009570~chloroplast stroma,GO:0009941~chloroplast envelope,	GO:0003677~DNA binding,
364	Q9M098	Putative BCR, YbaB family COG0718(AT4G30620)	Arabidopsis thaliana		GO:0009507~chloroplast,GO:0009570~chloroplast stroma,GO:0009941~chloroplast envelope,	GO:0003677~DNA binding,GO:0005515~protein binding,
365	Q9CA67	Pyridine nucleotide-disulfide oxidoreductase family protein(AT1G74470)	Arabidopsis thaliana	GO:0010189~vitamin E biosynthetic process,GO:0015979~photosynthesis,GO:0015995~chlorophyll biosynthetic process,GO:0055114~oxidation-reduction process,	GO:0009507~chloroplast,GO:0009534~chloroplast thylakoid,GO:0009535~chloroplast thylakoid membrane,GO:0009941~chloroplast envelope,GO:0016020~membrane,GO:0031969~chloroplast membrane,	GO:0005515~protein binding,GO:0016628~oxidoreductase activity, acting on the CH-CH group of donors, NAD or NADP as acceptor,GO:0045550~geranylgeranyl reductase activity,
366	Q93ZN9	Pyridoxal phosphate (PLP)-dependent transferases superfamily protein(AGD2)	Arabidopsis thaliana	GO:0009089~lysine biosynthetic process via diaminopimelate,GO:0009735~response to cytokinin,GO:0009862~systemic acquired resistance, salicylic acid mediated signaling pathway,	GO:0005829~cytosol,GO:0009507~chloroplast,GO:0009570~chloroplast stroma,	GO:0005507~copper ion binding,GO:0008483~transaminase activity,GO:0010285~L,L-diaminopimelate aminotransferase activity,GO:0030170~pyridoxal phosphate binding,
367	Q9SVM4	Pyridoxal phosphate (PLP)-dependent transferases superfamily protein(EDA36)	Arabidopsis thaliana	GO:0006544~glycine metabolic process,GO:0006563~L-serine metabolic process,GO:0009555~pollen development,GO:0010197~polar nucleus fusion,GO:0035999~tetrahydrofolate interconversion,	GO:0005737~cytoplasm,	GO:0004372~glycine hydroxymethyltransferase activity,GO:0030170~pyridoxal phosphate binding,
368	Q949X7	Pyridoxal-dependent decarboxylase family protein(AT3G14390)	Arabidopsis thaliana	GO:0009089~lysine biosynthetic process via diaminopimelate,	GO:0009507~chloroplast,GO:0009570~chloroplast stroma,	GO:0008836~diaminopimelate decarboxylase activity,
369	Q94A94	Pyridoxal-dependent decarboxylase family protein(AT5G11880)	Arabidopsis thaliana	GO:0009089~lysine biosynthetic process via diaminopimelate,	GO:0005829~cytosol,GO:0009507~chloroplast,GO:0009570~chloroplast stroma,	GO:0008836~diaminopimelate decarboxylase activity,
370	O65595	Pyruvate kinase family protein(AT4G26390)	Arabidopsis thaliana	GO:0006096~glycolytic process,	GO:0005737~cytoplasm,GO:0005829~cytosol,	GO:0000287~magnesium ion binding,GO:0004743~pyruvate kinase activity,GO:0005524~ATP binding,GO:0016301~kinase activity,GO:0030955~potassium ion binding,
371	Q9LIK0	Pyruvate kinase family protein(PKP-ALPHA)	Arabidopsis thaliana	GO:0006096~glycolytic process,GO:0006629~lipid metabolic process,GO:0010431~seed maturation,GO:0046686~response to cadmium ion,	GO:0005829~cytosol,GO:0009507~chloroplast,GO:0009570~chloroplast stroma,	GO:0000287~magnesium ion binding,GO:0004743~pyruvate kinase activity,GO:0005524~ATP binding,GO:0016301~kinase activity,GO:0030955~potassium ion binding,
372	Q9SAC6	Pyruvate phosphate dikinase, PEP/pyruvate binding domain-containing protein(SEX1)	Arabidopsis thaliana	GO:0005983~starch catabolic process,GO:0009610~response to symbiotic fungus,GO:0009631~cold acclimation,GO:0016310~phosphorylation,	GO:0005739~mitochondrion,GO:0009507~chloroplast,GO:0009570~chloroplast stroma,GO:0009941~chloroplast envelope,	GO:0005515~protein binding,GO:0005524~ATP binding,GO:0046872~metal ion binding,GO:0050521~alpha-glucan, water dikinase activity,
373	Q6NQE2	Quinone reductase family protein(AT4G27270)	Arabidopsis thaliana	GO:0055114~oxidation-reduction process,	GO:0005737~cytoplasm,GO:0005886~plasma membrane,GO:0009506~plasmodesma,	GO:0003955~NAD(P)H dehydrogenase (quinone) activity,GO:0010181~FMN binding,
374	O24653	RAB GDP dissociation inhibitor 2(GDI2)	Arabidopsis thaliana	GO:0007264~small GTPase mediated signal transduction,GO:0015031~protein transport,GO:0050790~regulation of catalytic activity,GO:0055114~oxidation-reduction process,	GO:0005622~intracellular,GO:0005737~cytoplasm,GO:0005829~cytosol,GO:0009506~plasmodesma,GO:0048046~apoplast,	GO:0005093~Rab GDP-dissociation inhibitor activity,GO:0005096~GTPase activator activity,GO:0016491~oxidoreductase activity,
375	P28186	RAB GTPase homolog 8A(RABE1c)	Arabidopsis thaliana	GO:0006904~vesicle docking involved in exocytosis,GO:0007264~small GTPase mediated signal transduction,GO:0009306~protein secretion,GO:0009873~ethylene-activated signaling pathway,	GO:0000139~Golgi membrane,GO:0005622~intracellular,GO:0005773~vacuole,GO:0005774~vacuolar membrane,GO:0005794~Golgi apparatus,GO:0005886~plasma membrane,	GO:0005515~protein binding,GO:0005525~GTP binding,
376	Q9LZD4	RAB GTPase homolog 8C(RAB8C)	Arabidopsis thaliana	GO:0006904~vesicle docking involved in exocytosis,GO:0007264~small GTPase mediated signal transduction,GO:0009306~protein secretion,	GO:0000139~Golgi membrane,GO:0005622~intracellular,GO:0005886~plasma membrane,	GO:0005515~protein binding,GO:0005525~GTP binding,
377	P17745	RAB GTPase homolog E1B(RABE1b)	Arabidopsis thaliana	GO:0070125~mitochondrial translational elongation,	GO:0005622~intracellular,GO:0005634~nucleus,GO:0005730~nucleolus,GO:0005739~mitochondrion,GO:0005829~cytosol,GO:0009295~nucleoid,GO:0009507~chloroplast,GO:0009534~chloroplast thylakoid,GO:0009535~chloroplast thylakoid membrane,GO:0009536~plastid,GO:0009570~chloroplast stroma,GO:0009941~chloroplast envelope,GO:0016020~membrane,GO:0048046~apoplast,	GO:0003746~translation elongation factor activity,GO:0003924~GTPase activity,GO:0005515~protein binding,GO:0005525~GTP binding,
378	Q8H156	RAN GTPase 3(RAN3)	Arabidopsis thaliana	GO:0000054~ribosomal subunit export from nucleus,GO:0006606~protein import into nucleus,GO:0006886~intracellular protein transport,GO:0006913~nucleocytoplasmic transport,GO:0007264~small GTPase mediated signal transduction,	GO:0005622~intracellular,GO:0005623~cell,GO:0005634~nucleus,GO:0005794~Golgi apparatus,GO:0005829~cytosol,GO:0009506~plasmodesma,	GO:0003924~GTPase activity,GO:0005515~protein binding,GO:0005525~GTP binding,
379	P41917	RAS-related GTP-binding nuclear protein 2(RAN2)	Arabidopsis thaliana	GO:0000054~ribosomal subunit export from nucleus,GO:0006606~protein import into nucleus,GO:0006886~intracellular protein transport,GO:0006913~nucleocytoplasmic transport,GO:0007264~small GTPase mediated signal transduction,GO:0046686~response to cadmium ion,	GO:0005622~intracellular,GO:0005623~cell,GO:0005634~nucleus,GO:0005635~nuclear envelope,GO:0005730~nucleolus,GO:0005737~cytoplasm,GO:0005794~Golgi apparatus,GO:0005829~cytosol,	GO:0003924~GTPase activity,GO:0005515~protein binding,GO:0005525~GTP binding,
380	P41916	RAS-related nuclear protein-1(RAN-1)	Arabidopsis thaliana	GO:0006606~protein import into nucleus,GO:0006886~intracellular protein transport,GO:0006913~nucleocytoplasmic transport,GO:0007264~small GTPase mediated signal transduction,GO:0009651~response to salt stress,GO:0046686~response to cadmium ion,	GO:0005618~cell wall,GO:0005622~intracellular,GO:0005623~cell,GO:0005634~nucleus,GO:0005794~Golgi apparatus,GO:0005829~cytosol,GO:0005886~plasma membrane,GO:0048046~apoplast,	GO:0003924~GTPase activity,GO:0005515~protein binding,GO:0005525~GTP binding,
381	Q7X9A6	RISP protein(RISP)	Triticum aestivum	GO:0015979~photosynthesis,	GO:0009535~chloroplast thylakoid membrane,GO:0016021~integral component of membrane,	GO:0009496~plastoquinol--plastocyanin reductase activity,GO:0045158~electron transporter, transferring electrons within cytochrome b6/f complex of photosystem II activity,GO:0046872~metal ion binding,GO:0051537~2 iron, 2 sulfur cluster binding,
382	P50546	RNA polymerase beta chain(rpoB)	Arabidopsis thaliana	GO:0006351~transcription, DNA-templated,	GO:0000428~DNA-directed RNA polymerase complex,GO:0009507~chloroplast,	GO:0003677~DNA binding,GO:0003899~DNA-directed RNA polymerase activity,GO:0032549~ribonucleoside binding,
383	A4QK10	RNA polymerase beta subunit(rpoB)	Arabis hirsuta	GO:0006351~transcription, DNA-templated,	GO:0009507~chloroplast,	GO:0003677~DNA binding,GO:0003899~DNA-directed RNA polymerase activity,GO:0032549~ribonucleoside binding,
384	A4QJS5	RNA polymerase beta subunit(rpoB)	Olimarabidopsis pumila	GO:0006351~transcription, DNA-templated,	GO:0009507~chloroplast,	GO:0003677~DNA binding,GO:0003899~DNA-directed RNA polymerase activity,GO:0032549~ribonucleoside binding,
385	A4QL98	RNA polymerase beta subunit(rpoB)	Lepidium virginicum	GO:0006351~transcription, DNA-templated,	GO:0009507~chloroplast,	GO:0003677~DNA binding,GO:0003899~DNA-directed RNA polymerase activity,GO:0032549~ribonucleoside binding,
386	A4QK97	RNA polymerase beta subunit(rpoB)	Barbarea verna	GO:0006351~transcription, DNA-templated,	GO:0009507~chloroplast,	GO:0003677~DNA binding,GO:0003899~DNA-directed RNA polymerase activity,GO:0032549~ribonucleoside binding,
387	A4QLI6	RNA polymerase beta subunit(rpoB)	Lobularia maritima	GO:0006351~transcription, DNA-templated,	GO:0009507~chloroplast,	GO:0003677~DNA binding,GO:0003899~DNA-directed RNA polymerase activity,GO:0032549~ribonucleoside binding,
388	A4QL11	RNA polymerase beta subunit(rpoB)	Draba nemorosa	GO:0006351~transcription, DNA-templated,	GO:0009507~chloroplast,	GO:0003677~DNA binding,GO:0003899~DNA-directed RNA polymerase activity,GO:0032549~ribonucleoside binding,
389	A4QKI4	RNA polymerase beta subunit(rpoB)	Capsella bursa-pastoris	GO:0006351~transcription, DNA-templated,	GO:0009507~chloroplast,	GO:0003677~DNA binding,GO:0003899~DNA-directed RNA polymerase activity,GO:0032549~ribonucleoside binding,
390	A4QKS3	RNA polymerase beta subunit(rpoB)	Crucihimalaya wallichii	GO:0006351~transcription, DNA-templated,	GO:0009507~chloroplast,	GO:0003677~DNA binding,GO:0003899~DNA-directed RNA polymerase activity,GO:0032549~ribonucleoside binding,
391	P56763	RNA polymerase beta' chain(rpoC1)	Arabidopsis thaliana	GO:0006351~transcription, DNA-templated,	GO:0000428~DNA-directed RNA polymerase complex,GO:0009507~chloroplast,	GO:0003677~DNA binding,GO:0003899~DNA-directed RNA polymerase activity,
392	A4QK09	RNA polymerase beta' subunit(rpoC1)	Arabis hirsuta	GO:0006351~transcription, DNA-templated,	GO:0009507~chloroplast,	GO:0003677~DNA binding,GO:0003899~DNA-directed RNA polymerase activity,
393	A4QJA6	RNA polymerase beta' subunit(rpoC1)	Aethionema cordifolium	GO:0006351~transcription, DNA-templated,	GO:0009507~chloroplast,	GO:0003677~DNA binding,GO:0003899~DNA-directed RNA polymerase activity,
394	A4QJS4	RNA polymerase beta' subunit(rpoC1)	Olimarabidopsis pumila	GO:0006351~transcription, DNA-templated,	GO:0009507~chloroplast,	GO:0003677~DNA binding,GO:0003899~DNA-directed RNA polymerase activity,
395	A4QJJ0	RNA polymerase beta' subunit(rpoC1)	Aethionema grandiflorum	GO:0006351~transcription, DNA-templated,	GO:0009507~chloroplast,	GO:0003677~DNA binding,GO:0003899~DNA-directed RNA polymerase activity,
396	A4QLS4	RNA polymerase beta' subunit(rpoC1)	Nasturtium officinale	GO:0006351~transcription, DNA-templated,	GO:0009507~chloroplast,	GO:0003677~DNA binding,GO:0003899~DNA-directed RNA polymerase activity,
397	A4QL97	RNA polymerase beta' subunit(rpoC1)	Lepidium virginicum	GO:0006351~transcription, DNA-templated,	GO:0009507~chloroplast,	GO:0003677~DNA binding,GO:0003899~DNA-directed RNA polymerase activity,
398	A4QK96	RNA polymerase beta' subunit(rpoC1)	Barbarea verna	GO:0006351~transcription, DNA-templated,	GO:0009507~chloroplast,	GO:0003677~DNA binding,GO:0003899~DNA-directed RNA polymerase activity,
399	A4QLI5	RNA polymerase beta' subunit(rpoC1)	Lobularia maritima	GO:0006351~transcription, DNA-templated,	GO:0009507~chloroplast,	GO:0003677~DNA binding,GO:0003899~DNA-directed RNA polymerase activity,
400	A4QL10	RNA polymerase beta' subunit(rpoC1)	Draba nemorosa	GO:0006351~transcription, DNA-templated,	GO:0009507~chloroplast,	GO:0003677~DNA binding,GO:0003899~DNA-directed RNA polymerase activity,
401	A4QKI3	RNA polymerase beta' subunit(rpoC1)	Capsella bursa-pastoris	GO:0006351~transcription, DNA-templated,	GO:0009507~chloroplast,	GO:0003677~DNA binding,GO:0003899~DNA-directed RNA polymerase activity,
402	A4QKS2	RNA polymerase beta' subunit(rpoC1)	Crucihimalaya wallichii	GO:0006351~transcription, DNA-templated,	GO:0009507~chloroplast,	GO:0003677~DNA binding,GO:0003899~DNA-directed RNA polymerase activity,
403	P17094	RNA-binding (RRM/RBD/RNP motifs) family protein(ARP1)	Arabidopsis thaliana	GO:0009414~response to water deprivation,GO:0009651~response to salt stress,GO:0009737~response to abscisic acid,GO:0010029~regulation of seed germination,	GO:0005634~nucleus,GO:0009507~chloroplast,	GO:0000166~nucleotide binding,GO:0003676~nucleic acid binding,GO:0003723~RNA binding,GO:0003729~mRNA binding,
404	P38546	Ran protein/TC4 protein(RAN1)	Solanum lycopersicum	GO:0000054~ribosomal subunit export from nucleus,GO:0006606~protein import into nucleus,GO:0007264~small GTPase mediated signal transduction,	GO:0005634~nucleus,GO:0005737~cytoplasm,GO:0005794~Golgi apparatus,GO:0009506~plasmodesma,	GO:0003924~GTPase activity,GO:0005525~GTP binding,
405	P36397	Ras-related small GTP-binding family protein(ARF1A1C)	Arabidopsis thaliana	GO:0007264~small GTPase mediated signal transduction,GO:0015031~protein transport,GO:0016192~vesicle-mediated transport,	GO:0005622~intracellular,GO:0005768~endosome,GO:0005794~Golgi apparatus,GO:0005798~Golgi-associated vesicle,GO:0005829~cytosol,	GO:0005525~GTP binding,GO:0016004~phospholipase activator activity,
406	Q9S726	Ribose 5-phosphate isomerase, type A protein(EMB3119)	Arabidopsis thaliana	GO:0009052~pentose-phosphate shunt, non-oxidative branch,GO:0009735~response to cytokinin,GO:0019253~reductive pentose-phosphate cycle,GO:0042742~defense response to bacterium,	GO:0009507~chloroplast,GO:0009535~chloroplast thylakoid membrane,GO:0009570~chloroplast stroma,GO:0009579~thylakoid,GO:0009941~chloroplast envelope,	GO:0004751~ribose-5-phosphate isomerase activity,
407	Q9M9W1	Ribosomal L22e protein family(AT3G05560)	Arabidopsis thaliana	GO:0002181~cytoplasmic translation,GO:0006412~translation,	GO:0005730~nucleolus,GO:0005737~cytoplasm,GO:0005829~cytosol,GO:0005840~ribosome,GO:0005886~plasma membrane,GO:0009506~plasmodesma,GO:0022625~cytosolic large ribosomal subunit,GO:0022626~cytosolic ribosome,	GO:0003729~mRNA binding,GO:0003735~structural constituent of ribosome,
408	O82204	Ribosomal L28e protein family(AT2G19730)	Arabidopsis thaliana	GO:0006412~translation,GO:0009735~response to cytokinin,GO:0042254~ribosome biogenesis,	GO:0005618~cell wall,GO:0005840~ribosome,GO:0005886~plasma membrane,GO:0009506~plasmodesma,GO:0009507~chloroplast,GO:0022625~cytosolic large ribosomal subunit,GO:0022626~cytosolic ribosome,	GO:0003735~structural constituent of ribosome,
409	Q9FJP3	Ribosomal L29 family protein(AT5G65220)	Arabidopsis thaliana	GO:0006412~translation,GO:0042254~ribosome biogenesis,	GO:0005840~ribosome,GO:0009295~nucleoid,GO:0009507~chloroplast,GO:0009570~chloroplast stroma,GO:0009941~chloroplast envelope,	GO:0003735~structural constituent of ribosome,
410	P42794	Ribosomal L5P family protein(AT3G58700)	Arabidopsis thaliana	GO:0000027~ribosomal large subunit assembly,GO:0006412~translation,	GO:0005737~cytoplasm,GO:0005773~vacuole,GO:0005794~Golgi apparatus,GO:0005829~cytosol,GO:0005840~ribosome,GO:0016020~membrane,GO:0022625~cytosolic large ribosomal subunit,GO:0022626~cytosolic ribosome,	GO:0003729~mRNA binding,GO:0003735~structural constituent of ribosome,GO:0019843~rRNA binding,
411	O04603	Ribosomal L5P family protein(AT4G01310)	Arabidopsis thaliana	GO:0000027~ribosomal large subunit assembly,GO:0006412~translation,GO:0009735~response to cytokinin,	GO:0005739~mitochondrion,GO:0005840~ribosome,GO:0009507~chloroplast,GO:0009570~chloroplast stroma,GO:0009941~chloroplast envelope,GO:0016020~membrane,GO:0022625~cytosolic large ribosomal subunit,GO:0022626~cytosolic ribosome,	GO:0003735~structural constituent of ribosome,GO:0019843~rRNA binding,
412	P49205	Ribosomal S17 family protein(AT2G04390)	Arabidopsis thaliana	GO:0000028~ribosomal small subunit assembly,GO:0006412~translation,GO:0006414~translational elongation,	GO:0005730~nucleolus,GO:0005737~cytoplasm,GO:0005794~Golgi apparatus,GO:0005829~cytosol,GO:0005840~ribosome,GO:0005886~plasma membrane,GO:0022627~cytosolic small ribosomal subunit,	GO:0003735~structural constituent of ribosome,
413	Q9SJ36	Ribosomal S17 family protein(AT2G05220)	Arabidopsis thaliana	GO:0000028~ribosomal small subunit assembly,GO:0006412~translation,GO:0006414~translational elongation,	GO:0005737~cytoplasm,GO:0005794~Golgi apparatus,GO:0005829~cytosol,GO:0005840~ribosome,GO:0022627~cytosolic small ribosomal subunit,	GO:0003735~structural constituent of ribosome,
414	Q9SQZ1	Ribosomal S17 family protein(AT3G10610)	Arabidopsis thaliana	GO:0000028~ribosomal small subunit assembly,GO:0006412~translation,GO:0006414~translational elongation,	GO:0005737~cytoplasm,GO:0005794~Golgi apparatus,GO:0005829~cytosol,GO:0005840~ribosome,GO:0022626~cytosolic ribosome,GO:0022627~cytosolic small ribosomal subunit,	GO:0003735~structural constituent of ribosome,
415	Q9LZ17	Ribosomal S17 family protein(AT5G04800)	Arabidopsis thaliana	GO:0000028~ribosomal small subunit assembly,GO:0006412~translation,GO:0006414~translational elongation,	GO:0005737~cytoplasm,GO:0005794~Golgi apparatus,GO:0005829~cytosol,GO:0005840~ribosome,GO:0022627~cytosolic small ribosomal subunit,	GO:0003729~mRNA binding,GO:0003735~structural constituent of ribosome,
416	O04204	Ribosomal protein L10 family protein(AT2G40010)	Arabidopsis thaliana	GO:0002181~cytoplasmic translation,GO:0006412~translation,GO:0006414~translational elongation,GO:0042254~ribosome biogenesis,	GO:0005737~cytoplasm,GO:0005794~Golgi apparatus,GO:0005840~ribosome,GO:0022625~cytosolic large ribosomal subunit,GO:0022626~cytosolic ribosome,GO:0030687~preribosome, large subunit precursor,	GO:0003735~structural constituent of ribosome,GO:0070180~large ribosomal subunit rRNA binding,
417	Q42112	Ribosomal protein L10 family protein(AT3G09200)	Arabidopsis thaliana	GO:0002181~cytoplasmic translation,GO:0006412~translation,GO:0006414~translational elongation,GO:0009409~response to cold,GO:0009651~response to salt stress,GO:0009735~response to cytokinin,GO:0010043~response to zinc ion,GO:0042254~ribosome biogenesis,GO:0046686~response to cadmium ion,	GO:0005634~nucleus,GO:0005730~nucleolus,GO:0005737~cytoplasm,GO:0005794~Golgi apparatus,GO:0005829~cytosol,GO:0005840~ribosome,GO:0005886~plasma membrane,GO:0009506~plasmodesma,GO:0009507~chloroplast,GO:0022625~cytosolic large ribosomal subunit,GO:0022626~cytosolic ribosome,GO:0030687~preribosome, large subunit precursor,GO:0048046~apoplast,	GO:0003735~structural constituent of ribosome,GO:0005507~copper ion binding,GO:0070180~large ribosomal subunit rRNA binding,
418	P57691	Ribosomal protein L10 family protein(AT3G11250)	Arabidopsis thaliana	GO:0002181~cytoplasmic translation,GO:0006412~translation,GO:0006414~translational elongation,GO:0009651~response to salt stress,GO:0042254~ribosome biogenesis,	GO:0005737~cytoplasm,GO:0005794~Golgi apparatus,GO:0005840~ribosome,GO:0016020~membrane,GO:0022625~cytosolic large ribosomal subunit,GO:0022626~cytosolic ribosome,GO:0030687~preribosome, large subunit precursor,	GO:0003735~structural constituent of ribosome,GO:0070180~large ribosomal subunit rRNA binding,
419	P50883	Ribosomal protein L11 family protein(AT2G37190)	Arabidopsis thaliana	GO:0006412~translation,GO:0009409~response to cold,GO:0042254~ribosome biogenesis,	GO:0005634~nucleus,GO:0005730~nucleolus,GO:0005737~cytoplasm,GO:0005773~vacuole,GO:0005794~Golgi apparatus,GO:0005829~cytosol,GO:0005840~ribosome,GO:0009506~plasmodesma,GO:0009507~chloroplast,GO:0022625~cytosolic large ribosomal subunit,GO:0022626~cytosolic ribosome,	GO:0003735~structural constituent of ribosome,GO:0008270~zinc ion binding,GO:0019843~rRNA binding,
420	Q9LFH5	Ribosomal protein L11 family protein(AT3G53430)	Arabidopsis thaliana	GO:0006412~translation,GO:0042254~ribosome biogenesis,	GO:0005737~cytoplasm,GO:0005794~Golgi apparatus,GO:0005829~cytosol,GO:0005840~ribosome,GO:0016020~membrane,GO:0022625~cytosolic large ribosomal subunit,	GO:0003735~structural constituent of ribosome,GO:0005515~protein binding,GO:0019843~rRNA binding,
421	Q9FF52	Ribosomal protein L11 family protein(AT5G60670)	Arabidopsis thaliana	GO:0006412~translation,GO:0042254~ribosome biogenesis,	GO:0005737~cytoplasm,GO:0005794~Golgi apparatus,GO:0005829~cytosol,GO:0005840~ribosome,GO:0022625~cytosolic large ribosomal subunit,	GO:0003735~structural constituent of ribosome,GO:0019843~rRNA binding,
422	Q9SFU1	Ribosomal protein L13 family protein(AT3G07110)	Arabidopsis thaliana	GO:0006412~translation,GO:0009735~response to cytokinin,	GO:0005730~nucleolus,GO:0005737~cytoplasm,GO:0009506~plasmodesma,GO:0009507~chloroplast,GO:0015934~large ribosomal subunit,GO:0016020~membrane,GO:0022625~cytosolic large ribosomal subunit,GO:0022626~cytosolic ribosome,	GO:0003729~mRNA binding,GO:0003735~structural constituent of ribosome,
423	Q9LRX8	Ribosomal protein L13 family protein(AT3G24830)	Arabidopsis thaliana	GO:0006412~translation,	GO:0005737~cytoplasm,GO:0005829~cytosol,GO:0009506~plasmodesma,GO:0015934~large ribosomal subunit,GO:0016020~membrane,GO:0022625~cytosolic large ribosomal subunit,GO:0022626~cytosolic ribosome,	GO:0003729~mRNA binding,GO:0003735~structural constituent of ribosome,
424	Q9SVR0	Ribosomal protein L13 family protein(AT4G13170)	Arabidopsis thaliana	GO:0006412~translation,	GO:0005737~cytoplasm,GO:0005840~ribosome,GO:0016020~membrane,GO:0022625~cytosolic large ribosomal subunit,	GO:0003729~mRNA binding,GO:0003735~structural constituent of ribosome,
425	Q9FKC0	Ribosomal protein L13 family protein(AT5G48760)	Arabidopsis thaliana	GO:0006412~translation,	GO:0005737~cytoplasm,GO:0015934~large ribosomal subunit,GO:0022625~cytosolic large ribosomal subunit,GO:0022626~cytosolic ribosome,	GO:0003729~mRNA binding,GO:0003735~structural constituent of ribosome,
426	Q9SYL9	Ribosomal protein L13 family protein(emb1473)	Arabidopsis thaliana	GO:0006412~translation,GO:0009735~response to cytokinin,GO:0009793~embryo development ending in seed dormancy,	GO:0005840~ribosome,GO:0009507~chloroplast,GO:0009570~chloroplast stroma,GO:0009579~thylakoid,GO:0009941~chloroplast envelope,GO:0022625~cytosolic large ribosomal subunit,	GO:0003729~mRNA binding,GO:0003735~structural constituent of ribosome,
427	P49690	Ribosomal protein L14p/L23e family protein(AT2G33370)	Arabidopsis thaliana	GO:0006412~translation,	GO:0005730~nucleolus,GO:0005840~ribosome,GO:0009507~chloroplast,GO:0022625~cytosolic large ribosomal subunit,	GO:0003735~structural constituent of ribosome,GO:0070180~large ribosomal subunit rRNA binding,
428	Q08770	Ribosomal protein L16p/L10e family protein(RPL10B)	Arabidopsis thaliana	GO:0000027~ribosomal large subunit assembly,GO:0006412~translation,GO:0010224~response to UV-B,GO:0032502~developmental process,	GO:0005634~nucleus,GO:0005737~cytoplasm,GO:0005794~Golgi apparatus,GO:0005829~cytosol,GO:0005840~ribosome,GO:0009941~chloroplast envelope,GO:0016020~membrane,GO:0022625~cytosolic large ribosomal subunit,	GO:0003735~structural constituent of ribosome,
429	Q93VT9	Ribosomal protein L16p/L10e family protein(SAC52)	Arabidopsis thaliana	GO:0000027~ribosomal large subunit assembly,GO:0006412~translation,GO:0006952~defense response,GO:0032502~developmental process,GO:0071493~cellular response to UV-B,	GO:0005634~nucleus,GO:0005730~nucleolus,GO:0005737~cytoplasm,GO:0005773~vacuole,GO:0005774~vacuolar membrane,GO:0005794~Golgi apparatus,GO:0005829~cytosol,GO:0005840~ribosome,GO:0009507~chloroplast,GO:0015934~large ribosomal subunit,GO:0022625~cytosolic large ribosomal subunit,GO:0022626~cytosolic ribosome,	GO:0003729~mRNA binding,GO:0003735~structural constituent of ribosome,GO:0005515~protein binding,
430	Q9M385	Ribosomal protein L17 family protein(AT3G54210)	Arabidopsis thaliana	GO:0006412~translation,	GO:0005840~ribosome,GO:0009507~chloroplast,GO:0009570~chloroplast stroma,GO:0009941~chloroplast envelope,GO:0015934~large ribosomal subunit,	GO:0003735~structural constituent of ribosome,GO:0019843~rRNA binding,
431	Q8L7K0	Ribosomal protein L18ae/LX family protein(AT1G29965)	Arabidopsis thaliana	GO:0006412~translation,GO:0042254~ribosome biogenesis,	GO:0005737~cytoplasm,GO:0005829~cytosol,GO:0005840~ribosome,GO:0009506~plasmodesma,GO:0016021~integral component of membrane,GO:0022625~cytosolic large ribosomal subunit,	GO:0003735~structural constituent of ribosome,
432	P51418	Ribosomal protein L18ae/LX family protein(AT2G34480)	Arabidopsis thaliana	GO:0006412~translation,GO:0009793~embryo development ending in seed dormancy,GO:0009860~pollen tube growth,GO:0042254~ribosome biogenesis,	GO:0005634~nucleus,GO:0005737~cytoplasm,GO:0005774~vacuolar membrane,GO:0005829~cytosol,GO:0005840~ribosome,GO:0005886~plasma membrane,GO:0022625~cytosolic large ribosomal subunit,GO:0022626~cytosolic ribosome,	GO:0003729~mRNA binding,GO:0003735~structural constituent of ribosome,
433	Q9LUD4	Ribosomal protein L18ae/LX family protein(AT3G14600)	Arabidopsis thaliana	GO:0006412~translation,GO:0042254~ribosome biogenesis,	GO:0005737~cytoplasm,GO:0005829~cytosol,GO:0005840~ribosome,GO:0009506~plasmodesma,GO:0016020~membrane,GO:0022625~cytosolic large ribosomal subunit,GO:0022626~cytosolic ribosome,	GO:0003735~structural constituent of ribosome,
434	Q8W463	Ribosomal protein L19 family protein(AT4G17560)	Arabidopsis thaliana	GO:0006412~translation,GO:0042254~ribosome biogenesis,	GO:0005840~ribosome,GO:0009507~chloroplast,GO:0009570~chloroplast stroma,GO:0009941~chloroplast envelope,GO:0016020~membrane,	GO:0003735~structural constituent of ribosome,GO:0019843~rRNA binding,
435	Q8RXX5	Ribosomal protein L19 family protein(AT5G47190)	Arabidopsis thaliana	GO:0006412~translation,GO:0042254~ribosome biogenesis,	GO:0005840~ribosome,GO:0009507~chloroplast,GO:0009570~chloroplast stroma,GO:0009941~chloroplast envelope,GO:0016020~membrane,	GO:0003735~structural constituent of ribosome,GO:0019843~rRNA binding,
436	Q8VZB9	Ribosomal protein L1p/L10e family(AT1G08360)	Arabidopsis thaliana	GO:0000470~maturation of LSU-rRNA,GO:0006412~translation,	GO:0005737~cytoplasm,GO:0005829~cytosol,GO:0005840~ribosome,GO:0005886~plasma membrane,GO:0009506~plasmodesma,GO:0015934~large ribosomal subunit,GO:0022625~cytosolic large ribosomal subunit,GO:0022626~cytosolic ribosome,	GO:0003723~RNA binding,GO:0003735~structural constituent of ribosome,
437	Q9LY66	Ribosomal protein L1p/L10e family(EMB3126)	Arabidopsis thaliana	GO:0000470~maturation of LSU-rRNA,GO:0006412~translation,	GO:0005634~nucleus,GO:0005739~mitochondrion,GO:0005840~ribosome,GO:0009507~chloroplast,GO:0009535~chloroplast thylakoid membrane,GO:0009570~chloroplast stroma,GO:0009941~chloroplast envelope,GO:0015934~large ribosomal subunit,GO:0016020~membrane,GO:0022625~cytosolic large ribosomal subunit,	GO:0003723~RNA binding,GO:0003735~structural constituent of ribosome,GO:0019843~rRNA binding,
438	P59230	Ribosomal protein L1p/L10e family(PGY1)	Arabidopsis thaliana	GO:0000470~maturation of LSU-rRNA,GO:0006412~translation,GO:0009955~adaxial/abaxial pattern specification,	GO:0005829~cytosol,GO:0009507~chloroplast,GO:0015934~large ribosomal subunit,GO:0022625~cytosolic large ribosomal subunit,GO:0022626~cytosolic ribosome,	GO:0003723~RNA binding,GO:0003735~structural constituent of ribosome,
439	Q42064	Ribosomal protein L2 family(AT4G36130)	Arabidopsis thaliana	GO:0002181~cytoplasmic translation,GO:0006412~translation,	GO:0005737~cytoplasm,GO:0005773~vacuole,GO:0005840~ribosome,GO:0005886~plasma membrane,GO:0015934~large ribosomal subunit,GO:0022625~cytosolic large ribosomal subunit,GO:0022626~cytosolic ribosome,	GO:0003723~RNA binding,GO:0003735~structural constituent of ribosome,
440	P46286	Ribosomal protein L2 family(EMB2296)	Arabidopsis thaliana	GO:0002181~cytoplasmic translation,GO:0006412~translation,GO:0009793~embryo development ending in seed dormancy,	GO:0005730~nucleolus,GO:0005737~cytoplasm,GO:0005773~vacuole,GO:0005774~vacuolar membrane,GO:0005794~Golgi apparatus,GO:0005829~cytosol,GO:0005840~ribosome,GO:0005886~plasma membrane,GO:0009507~chloroplast,GO:0015934~large ribosomal subunit,GO:0022625~cytosolic large ribosomal subunit,GO:0022626~cytosolic ribosome,	GO:0003723~RNA binding,GO:0003729~mRNA binding,GO:0003735~structural constituent of ribosome,GO:0005515~protein binding,
441	P51412	Ribosomal protein L21(RPL21C)	Arabidopsis thaliana	GO:0006412~translation,GO:0009409~response to cold,GO:0009658~chloroplast organization,GO:0009793~embryo development ending in seed dormancy,GO:0010027~thylakoid membrane organization,	GO:0005634~nucleus,GO:0005762~mitochondrial large ribosomal subunit,GO:0005840~ribosome,GO:0009507~chloroplast,GO:0009570~chloroplast stroma,GO:0009941~chloroplast envelope,	GO:0003735~structural constituent of ribosome,GO:0019843~rRNA binding,
442	Q9SKX4	Ribosomal protein L3 family protein(AT2G43030)	Arabidopsis thaliana	GO:0006412~translation,	GO:0005840~ribosome,GO:0009507~chloroplast,GO:0009570~chloroplast stroma,GO:0009941~chloroplast envelope,GO:0016020~membrane,	GO:0003735~structural constituent of ribosome,GO:0019843~rRNA binding,
443	P60040	Ribosomal protein L30/L7 family protein(AT2G01250)	Arabidopsis thaliana	GO:0000463~maturation of LSU-rRNA from tricistronic rRNA transcript (SSU-rRNA, 5.8S rRNA, LSU-rRNA),GO:0002181~cytoplasmic translation,GO:0006412~translation,	GO:0005618~cell wall,GO:0005737~cytoplasm,GO:0005773~vacuole,GO:0005774~vacuolar membrane,GO:0005794~Golgi apparatus,GO:0005829~cytosol,GO:0005840~ribosome,GO:0005886~plasma membrane,GO:0009507~chloroplast,GO:0015934~large ribosomal subunit,GO:0016020~membrane,GO:0022625~cytosolic large ribosomal subunit,GO:0022626~cytosolic ribosome,	GO:0003729~mRNA binding,GO:0003735~structural constituent of ribosome,GO:0044822~poly(A) RNA binding,
444	P60039	Ribosomal protein L30/L7 family protein(AT2G44120)	Arabidopsis thaliana	GO:0000463~maturation of LSU-rRNA from tricistronic rRNA transcript (SSU-rRNA, 5.8S rRNA, LSU-rRNA),GO:0002181~cytoplasmic translation,GO:0006412~translation,	GO:0005730~nucleolus,GO:0005737~cytoplasm,GO:0005773~vacuole,GO:0005794~Golgi apparatus,GO:0005829~cytosol,GO:0009506~plasmodesma,GO:0009507~chloroplast,GO:0015934~large ribosomal subunit,GO:0016020~membrane,GO:0022625~cytosolic large ribosomal subunit,GO:0022626~cytosolic ribosome,	GO:0003729~mRNA binding,GO:0003735~structural constituent of ribosome,GO:0044822~poly(A) RNA binding,
445	Q9LHP1	Ribosomal protein L30/L7 family protein(AT3G13580)	Arabidopsis thaliana	GO:0000463~maturation of LSU-rRNA from tricistronic rRNA transcript (SSU-rRNA, 5.8S rRNA, LSU-rRNA),GO:0002181~cytoplasmic translation,GO:0006412~translation,	GO:0005737~cytoplasm,GO:0009507~chloroplast,GO:0015934~large ribosomal subunit,GO:0016020~membrane,GO:0022625~cytosolic large ribosomal subunit,GO:0022626~cytosolic ribosome,	GO:0003729~mRNA binding,GO:0003735~structural constituent of ribosome,GO:0044822~poly(A) RNA binding,
446	Q9FWS4	Ribosomal protein L31(emb2184)	Arabidopsis thaliana	GO:0006412~translation,GO:0009793~embryo development ending in seed dormancy,GO:0042254~ribosome biogenesis,	GO:0005840~ribosome,GO:0009507~chloroplast,GO:0009570~chloroplast stroma,GO:0009941~chloroplast envelope,	GO:0003735~structural constituent of ribosome,GO:0019843~rRNA binding,
447	Q9SLL7	Ribosomal protein L31e family protein(AT2G19740)	Arabidopsis thaliana	GO:0002181~cytoplasmic translation,GO:0006412~translation,GO:0042254~ribosome biogenesis,	GO:0005737~cytoplasm,GO:0005840~ribosome,GO:0005886~plasma membrane,GO:0009507~chloroplast,GO:0022625~cytosolic large ribosomal subunit,GO:0022626~cytosolic ribosome,	GO:0003735~structural constituent of ribosome,
448	Q9STR1	Ribosomal protein L31e family protein(AT4G26230)	Arabidopsis thaliana	GO:0002181~cytoplasmic translation,GO:0006412~translation,GO:0042254~ribosome biogenesis,	GO:0005737~cytoplasm,GO:0005840~ribosome,GO:0022625~cytosolic large ribosomal subunit,	GO:0003735~structural constituent of ribosome,
449	P51420	Ribosomal protein L31e family protein(AT5G56710)	Arabidopsis thaliana	GO:0002181~cytoplasmic translation,GO:0006412~translation,GO:0042254~ribosome biogenesis,	GO:0005618~cell wall,GO:0005737~cytoplasm,GO:0005840~ribosome,GO:0009506~plasmodesma,GO:0022625~cytosolic large ribosomal subunit,GO:0022626~cytosolic ribosome,	GO:0003735~structural constituent of ribosome,
450	P49211	Ribosomal protein L32e(AT4G18100)	Arabidopsis thaliana	GO:0006412~translation,GO:0042254~ribosome biogenesis,	GO:0005730~nucleolus,GO:0005737~cytoplasm,GO:0005794~Golgi apparatus,GO:0005829~cytosol,GO:0005840~ribosome,GO:0022625~cytosolic large ribosomal subunit,GO:0022626~cytosolic ribosome,	GO:0003735~structural constituent of ribosome,
451	Q9FHG2	Ribosomal protein L32e(AT5G46430)	Arabidopsis thaliana	GO:0006412~translation,GO:0042254~ribosome biogenesis,	GO:0005737~cytoplasm,GO:0005829~cytosol,GO:0005840~ribosome,GO:0022625~cytosolic large ribosomal subunit,	GO:0003735~structural constituent of ribosome,
452	Q9LMK0	Ribosomal protein L35Ae family protein(AT1G07070)	Arabidopsis thaliana	GO:0002181~cytoplasmic translation,GO:0006412~translation,GO:0042254~ribosome biogenesis,GO:0042273~ribosomal large subunit biogenesis,	GO:0005737~cytoplasm,GO:0005829~cytosol,GO:0005840~ribosome,GO:0022625~cytosolic large ribosomal subunit,	GO:0003735~structural constituent of ribosome,
453	Q9FZH0	Ribosomal protein L35Ae family protein(AT1G41880)	Arabidopsis thaliana	GO:0002181~cytoplasmic translation,GO:0006412~translation,GO:0042254~ribosome biogenesis,GO:0042273~ribosomal large subunit biogenesis,	GO:0005737~cytoplasm,GO:0005829~cytosol,GO:0005840~ribosome,GO:0016020~membrane,GO:0022625~cytosolic large ribosomal subunit,	GO:0003735~structural constituent of ribosome,
454	Q9C912	Ribosomal protein L35Ae family protein(AT1G74270)	Arabidopsis thaliana	GO:0002181~cytoplasmic translation,GO:0006412~translation,GO:0042254~ribosome biogenesis,GO:0042273~ribosomal large subunit biogenesis,	GO:0005737~cytoplasm,GO:0005829~cytosol,GO:0005840~ribosome,GO:0022625~cytosolic large ribosomal subunit,	GO:0003735~structural constituent of ribosome,
455	P51422	Ribosomal protein L35Ae family protein(AT3G55750)	Arabidopsis thaliana	GO:0002181~cytoplasmic translation,GO:0006412~translation,GO:0042254~ribosome biogenesis,GO:0042273~ribosomal large subunit biogenesis,	GO:0005737~cytoplasm,GO:0005829~cytosol,GO:0005840~ribosome,GO:0016020~membrane,GO:0022625~cytosolic large ribosomal subunit,GO:0022626~cytosolic ribosome,	GO:0003735~structural constituent of ribosome,
456	Q9SF40	Ribosomal protein L4/L1 family(AT3G09630)	Arabidopsis thaliana	GO:0006412~translation,	GO:0005618~cell wall,GO:0005730~nucleolus,GO:0005737~cytoplasm,GO:0005773~vacuole,GO:0005829~cytosol,GO:0005840~ribosome,GO:0005886~plasma membrane,GO:0009506~plasmodesma,GO:0009507~chloroplast,GO:0016020~membrane,GO:0022625~cytosolic large ribosomal subunit,GO:0022626~cytosolic ribosome,	GO:0003729~mRNA binding,GO:0003735~structural constituent of ribosome,
457	P49691	Ribosomal protein L4/L1 family(AT5G02870)	Arabidopsis thaliana	GO:0006412~translation,GO:0009735~response to cytokinin,	GO:0005730~nucleolus,GO:0005737~cytoplasm,GO:0005773~vacuole,GO:0005774~vacuolar membrane,GO:0005829~cytosol,GO:0005840~ribosome,GO:0005886~plasma membrane,GO:0009506~plasmodesma,GO:0009507~chloroplast,GO:0015934~large ribosomal subunit,GO:0016020~membrane,GO:0022625~cytosolic large ribosomal subunit,GO:0022626~cytosolic ribosome,	GO:0003729~mRNA binding,GO:0003735~structural constituent of ribosome,
458	Q9FZ76	Ribosomal protein L6 family protein(AT1G18540)	Arabidopsis thaliana	GO:0000027~ribosomal large subunit assembly,GO:0002181~cytoplasmic translation,GO:0006412~translation,GO:0009735~response to cytokinin,	GO:0005622~intracellular,GO:0005737~cytoplasm,GO:0005783~endoplasmic reticulum,GO:0005829~cytosol,GO:0005840~ribosome,GO:0005886~plasma membrane,GO:0009506~plasmodesma,GO:0009507~chloroplast,GO:0016020~membrane,GO:0022625~cytosolic large ribosomal subunit,GO:0022626~cytosolic ribosome,	GO:0003735~structural constituent of ribosome,
459	P49209	Ribosomal protein L6 family(AT1G33120)	Arabidopsis thaliana	GO:0002181~cytoplasmic translation,GO:0006412~translation,GO:0009955~adaxial/abaxial pattern specification,	GO:0005730~nucleolus,GO:0005737~cytoplasm,GO:0005773~vacuole,GO:0005774~vacuolar membrane,GO:0005794~Golgi apparatus,GO:0005829~cytosol,GO:0005840~ribosome,GO:0005886~plasma membrane,GO:0009506~plasmodesma,GO:0009507~chloroplast,GO:0009941~chloroplast envelope,GO:0015934~large ribosomal subunit,GO:0016020~membrane,GO:0022625~cytosolic large ribosomal subunit,GO:0022626~cytosolic ribosome,	GO:0003723~RNA binding,GO:0003735~structural constituent of ribosome,GO:0019843~rRNA binding,
460	O23049	Ribosomal protein L6 family(emb2394)	Arabidopsis thaliana	GO:0002181~cytoplasmic translation,GO:0006412~translation,GO:0009735~response to cytokinin,GO:0009793~embryo development ending in seed dormancy,	GO:0005840~ribosome,GO:0009507~chloroplast,GO:0009570~chloroplast stroma,GO:0009941~chloroplast envelope,GO:0015934~large ribosomal subunit,GO:0016020~membrane,	GO:0003723~RNA binding,GO:0003735~structural constituent of ribosome,GO:0019843~rRNA binding,
461	Q9C8F7	Ribosomal protein L7Ae/L30e/S12e/Gadd45 family protein(AT1G36240)	Arabidopsis thaliana	GO:0006412~translation,	GO:0005829~cytosol,GO:0009507~chloroplast,GO:0022625~cytosolic large ribosomal subunit,	GO:0003723~RNA binding,GO:0003735~structural constituent of ribosome,
462	Q8VZ19	Ribosomal protein L7Ae/L30e/S12e/Gadd45 family protein(AT1G77940)	Arabidopsis thaliana	GO:0006412~translation,	GO:0005737~cytoplasm,GO:0005829~cytosol,GO:0005840~ribosome,GO:0022625~cytosolic large ribosomal subunit,GO:0022626~cytosolic ribosome,	GO:0003723~RNA binding,GO:0003735~structural constituent of ribosome,
463	P49692	Ribosomal protein L7Ae/L30e/S12e/Gadd45 family protein(AT2G47610)	Arabidopsis thaliana	GO:0000470~maturation of LSU-rRNA,GO:0006412~translation,GO:0042254~ribosome biogenesis,	GO:0005730~nucleolus,GO:0005737~cytoplasm,GO:0005774~vacuolar membrane,GO:0005829~cytosol,GO:0009506~plasmodesma,GO:0009507~chloroplast,GO:0022625~cytosolic large ribosomal subunit,GO:0022626~cytosolic ribosome,GO:0030529~intracellular ribonucleoprotein complex,	GO:0003723~RNA binding,GO:0003735~structural constituent of ribosome,
464	Q9LZH9	Ribosomal protein L7Ae/L30e/S12e/Gadd45 family protein(AT3G62870)	Arabidopsis thaliana	GO:0000470~maturation of LSU-rRNA,GO:0006412~translation,GO:0042254~ribosome biogenesis,	GO:0005737~cytoplasm,GO:0005774~vacuolar membrane,GO:0005794~Golgi apparatus,GO:0005829~cytosol,GO:0016020~membrane,GO:0022625~cytosolic large ribosomal subunit,GO:0022626~cytosolic ribosome,GO:0030529~intracellular ribonucleoprotein complex,	GO:0003723~RNA binding,GO:0003735~structural constituent of ribosome,
465	Q9LSA3	Ribosomal protein L7Ae/L30e/S12e/Gadd45 family protein(RLK902)	Arabidopsis thaliana	GO:0006412~translation,GO:0009620~response to fungus,	GO:0005737~cytoplasm,GO:0005829~cytosol,GO:0005840~ribosome,GO:0005886~plasma membrane,GO:0009506~plasmodesma,GO:0022625~cytosolic large ribosomal subunit,GO:0022626~cytosolic ribosome,	GO:0003729~mRNA binding,GO:0003735~structural constituent of ribosome,
466	Q9LK61	Ribosomal protein S10p/S20e family protein(AT3G13120)	Arabidopsis thaliana	GO:0006412~translation,	GO:0005840~ribosome,GO:0009507~chloroplast,GO:0009570~chloroplast stroma,GO:0015935~small ribosomal subunit,	GO:0003723~RNA binding,GO:0003735~structural constituent of ribosome,
467	Q9SIH0	Ribosomal protein S11 family protein(AT2G36160)	Arabidopsis thaliana	GO:0000028~ribosomal small subunit assembly,GO:0000462~maturation of SSU-rRNA from tricistronic rRNA transcript (SSU-rRNA, 5.8S rRNA, LSU-rRNA),GO:0006412~translation,	GO:0005737~cytoplasm,GO:0005774~vacuolar membrane,GO:0005829~cytosol,GO:0005840~ribosome,GO:0005886~plasma membrane,GO:0009506~plasmodesma,GO:0009507~chloroplast,GO:0016020~membrane,GO:0022626~cytosolic ribosome,GO:0022627~cytosolic small ribosomal subunit,	GO:0003735~structural constituent of ribosome,GO:0005515~protein binding,GO:0048027~mRNA 5'-UTR binding,GO:0070181~small ribosomal subunit rRNA binding,
468	Q9CAX6	Ribosomal protein S11 family protein(AT3G11510)	Arabidopsis thaliana	GO:0000028~ribosomal small subunit assembly,GO:0000462~maturation of SSU-rRNA from tricistronic rRNA transcript (SSU-rRNA, 5.8S rRNA, LSU-rRNA),GO:0006412~translation,	GO:0005730~nucleolus,GO:0005737~cytoplasm,GO:0005829~cytosol,GO:0005840~ribosome,GO:0022626~cytosolic ribosome,GO:0022627~cytosolic small ribosomal subunit,	GO:0003729~mRNA binding,GO:0003735~structural constituent of ribosome,GO:0048027~mRNA 5'-UTR binding,GO:0070181~small ribosomal subunit rRNA binding,
469	P42036	Ribosomal protein S11 family protein(AT3G52580)	Arabidopsis thaliana	GO:0000028~ribosomal small subunit assembly,GO:0000462~maturation of SSU-rRNA from tricistronic rRNA transcript (SSU-rRNA, 5.8S rRNA, LSU-rRNA),GO:0006412~translation,	GO:0005737~cytoplasm,GO:0005829~cytosol,GO:0022627~cytosolic small ribosomal subunit,	GO:0003735~structural constituent of ribosome,GO:0048027~mRNA 5'-UTR binding,GO:0070181~small ribosomal subunit rRNA binding,
470	Q9SF35	Ribosomal protein S12/S23 family protein(AT3G09680)	Arabidopsis thaliana	GO:0006412~translation,	GO:0005730~nucleolus,GO:0005737~cytoplasm,GO:0005794~Golgi apparatus,GO:0005840~ribosome,GO:0015935~small ribosomal subunit,GO:0022626~cytosolic ribosome,GO:0022627~cytosolic small ribosomal subunit,	GO:0003735~structural constituent of ribosome,
471	P49201	Ribosomal protein S12/S23 family protein(AT5G02960)	Arabidopsis thaliana	GO:0006412~translation,	GO:0005737~cytoplasm,GO:0005794~Golgi apparatus,GO:0005840~ribosome,GO:0015935~small ribosomal subunit,GO:0022626~cytosolic ribosome,GO:0022627~cytosolic small ribosomal subunit,	GO:0003735~structural constituent of ribosome,
472	P59223	Ribosomal protein S13/S15(AT3G60770)	Arabidopsis thaliana	GO:0006412~translation,	GO:0005618~cell wall,GO:0005730~nucleolus,GO:0005794~Golgi apparatus,GO:0005829~cytosol,GO:0005840~ribosome,GO:0009507~chloroplast,GO:0022626~cytosolic ribosome,GO:0022627~cytosolic small ribosomal subunit,	GO:0003735~structural constituent of ribosome,GO:0070181~small ribosomal subunit rRNA binding,
473	Q9SGA6	Ribosomal protein S19e family protein(AT3G02080)	Arabidopsis thaliana	GO:0000028~ribosomal small subunit assembly,GO:0006412~translation,	GO:0005618~cell wall,GO:0005634~nucleus,GO:0005829~cytosol,GO:0005840~ribosome,GO:0009506~plasmodesma,GO:0022626~cytosolic ribosome,GO:0022627~cytosolic small ribosomal subunit,	GO:0003735~structural constituent of ribosome,
474	Q9LF30	Ribosomal protein S19e family protein(AT5G15520)	Arabidopsis thaliana	GO:0000028~ribosomal small subunit assembly,GO:0006412~translation,	GO:0005634~nucleus,GO:0005730~nucleolus,GO:0005829~cytosol,GO:0005840~ribosome,GO:0009506~plasmodesma,GO:0016020~membrane,GO:0022627~cytosolic small ribosomal subunit,	GO:0003729~mRNA binding,GO:0003735~structural constituent of ribosome,
475	Q9FNP8	Ribosomal protein S19e family protein(AT5G61170)	Arabidopsis thaliana	GO:0006412~translation,	GO:0005634~nucleus,GO:0005773~vacuole,GO:0005829~cytosol,GO:0005840~ribosome,GO:0022626~cytosolic ribosome,GO:0022627~cytosolic small ribosomal subunit,	GO:0003735~structural constituent of ribosome,
476	Q8GYL5	Ribosomal protein S25 family protein(AT4G34555)	Arabidopsis thaliana	GO:0006412~translation,	GO:0005737~cytoplasm,GO:0005794~Golgi apparatus,GO:0005840~ribosome,GO:0022627~cytosolic small ribosomal subunit,	GO:0003735~structural constituent of ribosome,
477	Q9T029	Ribosomal protein S25 family protein(AT4G39200)	Arabidopsis thaliana	GO:0006412~translation,	GO:0005737~cytoplasm,GO:0005794~Golgi apparatus,GO:0005840~ribosome,GO:0022626~cytosolic ribosome,GO:0022627~cytosolic small ribosomal subunit,	GO:0003735~structural constituent of ribosome,
478	P59271	Ribosomal protein S27a / Ubiquitin family protein(AT1G23410)	Arabidopsis thaliana	GO:0006412~translation,GO:0042787~protein ubiquitination involved in ubiquitin-dependent protein catabolic process,	GO:0005634~nucleus,GO:0005794~Golgi apparatus,GO:0005840~ribosome,GO:0005886~plasma membrane,GO:0009506~plasmodesma,GO:0022627~cytosolic small ribosomal subunit,	GO:0003735~structural constituent of ribosome,GO:0046872~metal ion binding,
479	Q9SIP7	Ribosomal protein S3 family protein(AT2G31610)	Arabidopsis thaliana	GO:0006281~DNA repair,GO:0006412~translation,GO:0009651~response to salt stress,	GO:0005634~nucleus,GO:0005737~cytoplasm,GO:0005773~vacuole,GO:0005774~vacuolar membrane,GO:0005794~Golgi apparatus,GO:0005829~cytosol,GO:0009506~plasmodesma,GO:0009507~chloroplast,GO:0015935~small ribosomal subunit,GO:0016020~membrane,GO:0022626~cytosolic ribosome,GO:0022627~cytosolic small ribosomal subunit,	GO:0003684~damaged DNA binding,GO:0003723~RNA binding,GO:0003729~mRNA binding,GO:0003735~structural constituent of ribosome,GO:0008534~oxidized purine nucleobase lesion DNA N-glycosylase activity,
480	Q9FJA6	Ribosomal protein S3 family protein(AT5G35530)	Arabidopsis thaliana	GO:0006281~DNA repair,GO:0006412~translation,GO:0009651~response to salt stress,	GO:0005634~nucleus,GO:0005730~nucleolus,GO:0005737~cytoplasm,GO:0005794~Golgi apparatus,GO:0005829~cytosol,GO:0009506~plasmodesma,GO:0015935~small ribosomal subunit,GO:0016020~membrane,GO:0022626~cytosolic ribosome,GO:0022627~cytosolic small ribosomal subunit,	GO:0003684~damaged DNA binding,GO:0003723~RNA binding,GO:0003735~structural constituent of ribosome,GO:0008534~oxidized purine nucleobase lesion DNA N-glycosylase activity,
481	Q93VH9	Ribosomal protein S4 (RPS4A) family protein(AT2G17360)	Arabidopsis thaliana	GO:0006412~translation,	GO:0005737~cytoplasm,GO:0005774~vacuolar membrane,GO:0005794~Golgi apparatus,GO:0005829~cytosol,GO:0005840~ribosome,GO:0005886~plasma membrane,GO:0009507~chloroplast,GO:0022627~cytosolic small ribosomal subunit,	GO:0003723~RNA binding,GO:0003735~structural constituent of ribosome,GO:0019843~rRNA binding,
482	P49204	Ribosomal protein S4 (RPS4A) family protein(AT5G07090)	Arabidopsis thaliana	GO:0006412~translation,	GO:0005737~cytoplasm,GO:0005774~vacuolar membrane,GO:0005794~Golgi apparatus,GO:0005829~cytosol,GO:0005840~ribosome,GO:0022626~cytosolic ribosome,GO:0022627~cytosolic small ribosomal subunit,	GO:0003729~mRNA binding,GO:0003735~structural constituent of ribosome,GO:0005515~protein binding,GO:0019843~rRNA binding,
483	Q8VYK6	Ribosomal protein S4 (RPS4A) family protein(AT5G58420)	Arabidopsis thaliana	GO:0006412~translation,	GO:0005730~nucleolus,GO:0005737~cytoplasm,GO:0005794~Golgi apparatus,GO:0005829~cytosol,GO:0005840~ribosome,GO:0016020~membrane,GO:0022626~cytosolic ribosome,GO:0022627~cytosolic small ribosomal subunit,	GO:0003735~structural constituent of ribosome,GO:0019843~rRNA binding,
484	Q9LXG1	Ribosomal protein S4(AT5G15200)	Arabidopsis thaliana	GO:0006412~translation,GO:0045903~positive regulation of translational fidelity,	GO:0005618~cell wall,GO:0005730~nucleolus,GO:0005739~mitochondrion,GO:0005774~vacuolar membrane,GO:0005794~Golgi apparatus,GO:0005829~cytosol,GO:0009506~plasmodesma,GO:0009507~chloroplast,GO:0015935~small ribosomal subunit,GO:0016020~membrane,GO:0022626~cytosolic ribosome,GO:0022627~cytosolic small ribosomal subunit,	GO:0003729~mRNA binding,GO:0003735~structural constituent of ribosome,GO:0005515~protein binding,GO:0019843~rRNA binding,
485	Q93VB8	Ribosomal protein S5 family protein(AT1G58684)	Arabidopsis thaliana	GO:0006412~translation,	GO:0005618~cell wall,GO:0005622~intracellular,GO:0005634~nucleus,GO:0005794~Golgi apparatus,GO:0005840~ribosome,GO:0009506~plasmodesma,GO:0015935~small ribosomal subunit,GO:0016020~membrane,GO:0022627~cytosolic small ribosomal subunit,	GO:0003723~RNA binding,GO:0003735~structural constituent of ribosome,
486	P49688	Ribosomal protein S5 family protein(AT2G41840)	Arabidopsis thaliana	GO:0006412~translation,	GO:0005730~nucleolus,GO:0005794~Golgi apparatus,GO:0005829~cytosol,GO:0009506~plasmodesma,GO:0016020~membrane,GO:0022626~cytosolic ribosome,GO:0022627~cytosolic small ribosomal subunit,	GO:0003723~RNA binding,GO:0003729~mRNA binding,GO:0003735~structural constituent of ribosome,
487	Q9SCM3	Ribosomal protein S5 family protein(AT3G57490)	Arabidopsis thaliana	GO:0006412~translation,	GO:0005622~intracellular,GO:0005840~ribosome,GO:0009506~plasmodesma,GO:0016020~membrane,GO:0022627~cytosolic small ribosomal subunit,	GO:0003723~RNA binding,GO:0003735~structural constituent of ribosome,
488	P93014	Ribosomal protein S5 family protein(EMB3113)	Arabidopsis thaliana	GO:0006412~translation,GO:0009409~response to cold,GO:0009955~adaxial/abaxial pattern specification,GO:0032544~plastid translation,GO:0046686~response to cadmium ion,GO:1901259~chloroplast rRNA processing,	GO:0005622~intracellular,GO:0005634~nucleus,GO:0005763~mitochondrial small ribosomal subunit,GO:0005840~ribosome,GO:0009507~chloroplast,GO:0009534~chloroplast thylakoid,GO:0009535~chloroplast thylakoid membrane,GO:0009570~chloroplast stroma,GO:0009579~thylakoid,GO:0016020~membrane,GO:0022627~cytosolic small ribosomal subunit,	GO:0003735~structural constituent of ribosome,GO:0019843~rRNA binding,
489	Q8L8Y0	Ribosomal protein S5 family protein(XW6)	Arabidopsis thaliana	GO:0006412~translation,	GO:0005794~Golgi apparatus,GO:0005886~plasma membrane,GO:0009506~plasmodesma,GO:0009507~chloroplast,GO:0015935~small ribosomal subunit,GO:0016020~membrane,GO:0022627~cytosolic small ribosomal subunit,	GO:0003723~RNA binding,GO:0003735~structural constituent of ribosome,
490	Q9ASR1	Ribosomal protein S5/Elongation factor G/III/V family protein(LOS1)	Arabidopsis thaliana	GO:0006412~translation,GO:0006414~translational elongation,GO:0009409~response to cold,GO:0009631~cold acclimation,GO:0009735~response to cytokinin,	GO:0005730~nucleolus,GO:0005737~cytoplasm,GO:0005774~vacuolar membrane,GO:0005794~Golgi apparatus,GO:0005829~cytosol,GO:0005886~plasma membrane,GO:0009506~plasmodesma,GO:0009507~chloroplast,GO:0016020~membrane,GO:0048046~apoplast,	GO:0003729~mRNA binding,GO:0003746~translation elongation factor activity,GO:0003924~GTPase activity,GO:0005507~copper ion binding,GO:0005525~GTP binding,GO:0008135~translation factor activity, RNA binding,
491	Q9M885	Ribosomal protein S7e family protein(AT3G02560)	Arabidopsis thaliana	GO:0006364~rRNA processing,GO:0006412~translation,GO:0042274~ribosomal small subunit biogenesis,	GO:0005794~Golgi apparatus,GO:0005829~cytosol,GO:0005840~ribosome,GO:0009507~chloroplast,GO:0016020~membrane,GO:0022626~cytosolic ribosome,GO:0022627~cytosolic small ribosomal subunit,GO:0030686~90S preribosome,GO:0032040~small-subunit processome,	GO:0003729~mRNA binding,GO:0003735~structural constituent of ribosome,
492	P42798	Ribosomal protein S8 family protein(AT5G59850)	Arabidopsis thaliana	GO:0006412~translation,	GO:0005618~cell wall,GO:0005774~vacuolar membrane,GO:0005794~Golgi apparatus,GO:0005829~cytosol,GO:0005840~ribosome,GO:0005886~plasma membrane,GO:0009506~plasmodesma,GO:0009507~chloroplast,GO:0016020~membrane,GO:0022626~cytosolic ribosome,GO:0022627~cytosolic small ribosomal subunit,	GO:0003735~structural constituent of ribosome,
493	Q93VG5	Ribosomal protein S8e family protein(AT5G20290)	Arabidopsis thaliana	GO:0000462~maturation of SSU-rRNA from tricistronic rRNA transcript (SSU-rRNA, 5.8S rRNA, LSU-rRNA),GO:0006412~translation,GO:0006414~translational elongation,GO:0042254~ribosome biogenesis,	GO:0005618~cell wall,GO:0005730~nucleolus,GO:0005737~cytoplasm,GO:0005794~Golgi apparatus,GO:0005829~cytosol,GO:0005840~ribosome,GO:0005886~plasma membrane,GO:0009506~plasmodesma,GO:0009507~chloroplast,GO:0016020~membrane,GO:0022626~cytosolic ribosome,GO:0022627~cytosolic small ribosomal subunit,	GO:0003729~mRNA binding,GO:0003735~structural constituent of ribosome,
494	P10796	Ribulose bisphosphate carboxylase (small chain) family protein(RBCS1B)	Arabidopsis thaliana	GO:0009637~response to blue light,GO:0009853~photorespiration,GO:0010114~response to red light,GO:0010218~response to far red light,GO:0015977~carbon fixation,GO:0019253~reductive pentose-phosphate cycle,GO:0055114~oxidation-reduction process,	GO:0009507~chloroplast,GO:0009570~chloroplast stroma,GO:0009573~chloroplast ribulose bisphosphate carboxylase complex,GO:0009579~thylakoid,GO:0009941~chloroplast envelope,GO:0016020~membrane,GO:0031969~chloroplast membrane,GO:0048046~apoplast,	GO:0004497~monooxygenase activity,GO:0016984~ribulose-bisphosphate carboxylase activity,
495	P48714	RuBisCO large subunit(rbcL)	Psilotum nudum	GO:0009853~photorespiration,GO:0019253~reductive pentose-phosphate cycle,	GO:0009507~chloroplast,	GO:0000287~magnesium ion binding,GO:0004497~monooxygenase activity,GO:0016984~ribulose-bisphosphate carboxylase activity,
496	P45738	RuBisCO large subunit(rbcL)	Helianthus annuus	GO:0009853~photorespiration,GO:0019253~reductive pentose-phosphate cycle,	GO:0009507~chloroplast,	GO:0000287~magnesium ion binding,GO:0004497~monooxygenase activity,GO:0016984~ribulose-bisphosphate carboxylase activity,
497	Q31795	RuBisCO large subunit(rbcL)	Anthoceros angustus	GO:0009853~photorespiration,GO:0019253~reductive pentose-phosphate cycle,	GO:0009507~chloroplast,	GO:0000287~magnesium ion binding,GO:0004497~monooxygenase activity,GO:0016984~ribulose-bisphosphate carboxylase activity,
498	Q5SCV9	RuBisCO large subunit(rbcL)	Huperzia lucidula	GO:0009853~photorespiration,GO:0019253~reductive pentose-phosphate cycle,	GO:0009507~chloroplast,	GO:0000287~magnesium ion binding,GO:0004497~monooxygenase activity,GO:0016984~ribulose-bisphosphate carboxylase activity,
499	P00874	RuBisCO large subunit(rbcL)	Zea mays	GO:0009853~photorespiration,GO:0015977~carbon fixation,GO:0019253~reductive pentose-phosphate cycle,	GO:0009507~chloroplast,	GO:0000287~magnesium ion binding,GO:0004497~monooxygenase activity,GO:0016984~ribulose-bisphosphate carboxylase activity,
500	Q1ACK0	RuBisCO large subunit(rbcL)	Chara vulgaris	GO:0009853~photorespiration,GO:0019253~reductive pentose-phosphate cycle,	GO:0009507~chloroplast,	GO:0000287~magnesium ion binding,GO:0004497~monooxygenase activity,GO:0016984~ribulose-bisphosphate carboxylase activity,
501	O03042	RuBisCO large subunit(rbcL)	Arabidopsis thaliana	GO:0006412~translation,GO:0009853~photorespiration,GO:0019253~reductive pentose-phosphate cycle,	GO:0009507~chloroplast,GO:0015935~small ribosomal subunit,	GO:0000287~magnesium ion binding,GO:0003735~structural constituent of ribosome,GO:0004497~monooxygenase activity,GO:0016984~ribulose-bisphosphate carboxylase activity,GO:0019843~rRNA binding,
502	A6YG96	Rubisco large subunit(rbcL)	Pleurastrum terricola	GO:0009853~photorespiration,GO:0019253~reductive pentose-phosphate cycle,	GO:0009507~chloroplast,	GO:0000287~magnesium ion binding,GO:0004497~monooxygenase activity,GO:0016984~ribulose-bisphosphate carboxylase activity,
503	O23255	S-adenosyl-L-homocysteine hydrolase(HOG1)	Arabidopsis thaliana	GO:0006346~methylation-dependent chromatin silencing,GO:0006730~one-carbon metabolic process,GO:0009793~embryo development ending in seed dormancy,GO:0016441~posttranscriptional gene silencing,GO:0019510~S-adenosylhomocysteine catabolic process,GO:0033353~S-adenosylmethionine cycle,	GO:0005737~cytoplasm,GO:0005773~vacuole,GO:0005774~vacuolar membrane,GO:0005794~Golgi apparatus,GO:0005829~cytosol,GO:0005886~plasma membrane,GO:0009506~plasmodesma,GO:0016020~membrane,GO:0048046~apoplast,	GO:0004013~adenosylhomocysteinase activity,GO:0005507~copper ion binding,GO:0005515~protein binding,GO:0051287~NAD binding,
504	P43282	S-adenosyl-L-methionine synthetase(SAM3)	Solanum lycopersicum	GO:0006556~S-adenosylmethionine biosynthetic process,GO:0006730~one-carbon metabolic process,	GO:0005829~cytosol,	GO:0004478~methionine adenosyltransferase activity,GO:0005524~ATP binding,GO:0046872~metal ion binding,
505	Q43727, Q9LY74	S-adenosyl-L-methionine-dependent methyltransferases superfamily protein(APG1)	Arabidopsis thaliana	GO:0010189~vitamin E biosynthetic process,GO:0010236~plastoquinone biosynthetic process,GO:0032259~methylation,	GO:0009507~chloroplast,GO:0009536~plastid,GO:0009706~chloroplast inner membrane,GO:0009941~chloroplast envelope,GO:0016021~integral component of membrane,	GO:0008168~methyltransferase activity,GO:0008757~S-adenosylmethionine-dependent methyltransferase activity,GO:0051741~2-methyl-6-phytyl-1,4-benzoquinone methyltransferase activity,
506	Q9LK36	S-adenosyl-l-homocysteine (SAH) hydrolase 2(SAHH2)	Arabidopsis thaliana	GO:0006730~one-carbon metabolic process,GO:0019510~S-adenosylhomocysteine catabolic process,GO:0033353~S-adenosylmethionine cycle,	GO:0005737~cytoplasm,GO:0005773~vacuole,GO:0005829~cytosol,GO:0005886~plasma membrane,GO:0016020~membrane,	GO:0004013~adenosylhomocysteinase activity,GO:0051287~NAD binding,
507	Q0DKY4	S-adenosylmethionine synthase 1(LOC4337733)	Oryza sativa Japonica Group	GO:0006556~S-adenosylmethionine biosynthetic process,GO:0006730~one-carbon metabolic process,	GO:0005829~cytosol,	GO:0004478~methionine adenosyltransferase activity,GO:0005524~ATP binding,GO:0046872~metal ion binding,
508	P43281	S-adenosylmethionine synthase 2(LOC101247506)	Solanum lycopersicum	GO:0006556~S-adenosylmethionine biosynthetic process,GO:0006730~one-carbon metabolic process,	GO:0005829~cytosol,	GO:0004478~methionine adenosyltransferase activity,GO:0005524~ATP binding,GO:0046872~metal ion binding,
509	Q38JH8	S-adenosylmethionine synthase 2(LOC102578902)	Solanum tuberosum	GO:0006556~S-adenosylmethionine biosynthetic process,GO:0006730~one-carbon metabolic process,	GO:0005737~cytoplasm,	GO:0004478~methionine adenosyltransferase activity,GO:0005524~ATP binding,GO:0046872~metal ion binding,
510	A9P822	S-adenosylmethionine synthetase 1 family protein(POPTR_0014s11000g)	Populus trichocarpa	GO:0006556~S-adenosylmethionine biosynthetic process,GO:0006730~one-carbon metabolic process,	GO:0005737~cytoplasm,	GO:0004478~methionine adenosyltransferase activity,GO:0005524~ATP binding,GO:0046872~metal ion binding,
511	A7NVX9	S-adenosylmethionine synthetase 2(METK2)	Vitis vinifera	GO:0006556~S-adenosylmethionine biosynthetic process,GO:0006730~one-carbon metabolic process,	GO:0005829~cytosol,	GO:0004478~methionine adenosyltransferase activity,GO:0005524~ATP binding,GO:0046872~metal ion binding,
512	P17562	S-adenosylmethionine synthetase 2(SAM-2)	Arabidopsis thaliana	GO:0006556~S-adenosylmethionine biosynthetic process,GO:0006730~one-carbon metabolic process,GO:0009735~response to cytokinin,GO:0071281~cellular response to iron ion,	GO:0005618~cell wall,GO:0005730~nucleolus,GO:0005737~cytoplasm,GO:0005829~cytosol,GO:0009506~plasmodesma,GO:0070062~extracellular exosome,	GO:0004478~methionine adenosyltransferase activity,GO:0005507~copper ion binding,GO:0005515~protein binding,GO:0005524~ATP binding,GO:0046872~metal ion binding,
513	A7PRJ6	S-adenosylmethionine synthetase 4(METK4)	Vitis vinifera	GO:0006556~S-adenosylmethionine biosynthetic process,GO:0006730~one-carbon metabolic process,	GO:0005737~cytoplasm,	GO:0004478~methionine adenosyltransferase activity,GO:0005524~ATP binding,GO:0046872~metal ion binding,
514	A7Q0V4	S-adenosylmethionine synthetase 5(METK5)	Vitis vinifera	GO:0006556~S-adenosylmethionine biosynthetic process,GO:0006730~one-carbon metabolic process,	GO:0005737~cytoplasm,	GO:0004478~methionine adenosyltransferase activity,GO:0005524~ATP binding,GO:0046872~metal ion binding,
515	Q9LUT2	S-adenosylmethionine synthetase family protein(MTO3)	Arabidopsis thaliana	GO:0006555~methionine metabolic process,GO:0006556~S-adenosylmethionine biosynthetic process,GO:0006730~one-carbon metabolic process,GO:0009409~response to cold,GO:0009809~lignin biosynthetic process,	GO:0005618~cell wall,GO:0005730~nucleolus,GO:0005737~cytoplasm,GO:0005829~cytosol,GO:0005886~plasma membrane,GO:0009506~plasmodesma,GO:0016020~membrane,	GO:0003729~mRNA binding,GO:0004478~methionine adenosyltransferase activity,GO:0005524~ATP binding,GO:0046872~metal ion binding,
516	B0LXM0	S-adenosylmethionine synthetase(SAMS)	Triticum aestivum	GO:0006556~S-adenosylmethionine biosynthetic process,GO:0006730~one-carbon metabolic process,	GO:0005737~cytoplasm,	GO:0004478~methionine adenosyltransferase activity,GO:0005524~ATP binding,GO:0046872~metal ion binding,
517	P34788	S18 ribosomal protein(RPS18C)	Arabidopsis thaliana	GO:0006412~translation,GO:0006413~translational initiation,GO:0042254~ribosome biogenesis,	GO:0005618~cell wall,GO:0005730~nucleolus,GO:0005737~cytoplasm,GO:0005773~vacuole,GO:0005774~vacuolar membrane,GO:0005794~Golgi apparatus,GO:0005829~cytosol,GO:0005840~ribosome,GO:0005886~plasma membrane,GO:0009506~plasmodesma,GO:0015935~small ribosomal subunit,GO:0016020~membrane,GO:0022626~cytosolic ribosome,GO:0022627~cytosolic small ribosomal subunit,	GO:0003723~RNA binding,GO:0003735~structural constituent of ribosome,GO:0019843~rRNA binding,
518	Q9LVJ1	Subtilase family protein(AT3G14067)	Arabidopsis thaliana	GO:0006508~proteolysis,GO:0008152~metabolic process,GO:0010150~leaf senescence,GO:0010223~secondary shoot formation,	GO:0005576~extracellular region,GO:0005773~vacuole,GO:0005774~vacuolar membrane,GO:0005829~cytosol,GO:0009505~plant-type cell wall,GO:0048046~apoplast,	GO:0004252~serine-type endopeptidase activity,
519	P68209	Succinyl-CoA ligase, alpha subunit(AT5G08300)	Arabidopsis thaliana	GO:0006099~tricarboxylic acid cycle,GO:0006104~succinyl-CoA metabolic process,GO:0006105~succinate metabolic process,GO:0008152~metabolic process,GO:0009142~nucleoside triphosphate biosynthetic process,GO:0046686~response to cadmium ion,	GO:0005618~cell wall,GO:0005739~mitochondrion,GO:0005759~mitochondrial matrix,GO:0005829~cytosol,	GO:0004775~succinate-CoA ligase (ADP-forming) activity,GO:0004776~succinate-CoA ligase (GDP-forming) activity,GO:0005507~copper ion binding,GO:0005524~ATP binding,GO:0016874~ligase activity,GO:0046872~metal ion binding,GO:0048037~cofactor binding,
520	Q8LAD2	Succinyl-CoA ligase, alpha subunit(AT5G23250)	Arabidopsis thaliana	GO:0006099~tricarboxylic acid cycle,GO:0006104~succinyl-CoA metabolic process,GO:0006105~succinate metabolic process,GO:0008152~metabolic process,GO:0009142~nucleoside triphosphate biosynthetic process,	GO:0005739~mitochondrion,GO:0005759~mitochondrial matrix,	GO:0004775~succinate-CoA ligase (ADP-forming) activity,GO:0004776~succinate-CoA ligase (GDP-forming) activity,GO:0005507~copper ion binding,GO:0005524~ATP binding,GO:0016874~ligase activity,GO:0048037~cofactor binding,
521	Q9M888	TCP-1/cpn60 chaperonin family protein(AT3G02530)	Arabidopsis thaliana	GO:0006457~protein folding,GO:0010043~response to zinc ion,GO:0046686~response to cadmium ion,	GO:0005737~cytoplasm,GO:0005829~cytosol,GO:0016020~membrane,	GO:0005524~ATP binding,GO:0051082~unfolded protein binding,
522	Q94K05	TCP-1/cpn60 chaperonin family protein(AT3G03960)	Arabidopsis thaliana	GO:0006457~protein folding,GO:0051050~positive regulation of transport,	GO:0005737~cytoplasm,GO:0005829~cytosol,GO:0009506~plasmodesma,GO:0016020~membrane,	GO:0005515~protein binding,GO:0005524~ATP binding,GO:0044183~protein binding involved in protein folding,GO:0051082~unfolded protein binding,
523	Q9SF16	TCP-1/cpn60 chaperonin family protein(AT3G11830)	Arabidopsis thaliana	GO:0006457~protein folding,GO:0046686~response to cadmium ion,	GO:0005737~cytoplasm,GO:0005829~cytosol,	GO:0005524~ATP binding,GO:0051082~unfolded protein binding,
524	Q9LV21	TCP-1/cpn60 chaperonin family protein(AT3G18190)	Arabidopsis thaliana	GO:0006457~protein folding,GO:0046686~response to cadmium ion,	GO:0005737~cytoplasm,GO:0005829~cytosol,	GO:0005524~ATP binding,GO:0051082~unfolded protein binding,
525	Q8L7N0	TCP-1/cpn60 chaperonin family protein(AT5G16070)	Arabidopsis thaliana	GO:0006457~protein folding,	GO:0005737~cytoplasm,GO:0005829~cytosol,	GO:0005524~ATP binding,GO:0051082~unfolded protein binding,
526	Q9LJE4	TCP-1/cpn60 chaperonin family protein(Cpn60beta2)	Arabidopsis thaliana	GO:0042026~protein refolding,	GO:0005634~nucleus,GO:0005730~nucleolus,GO:0005739~mitochondrion,GO:0005794~Golgi apparatus,GO:0005829~cytosol,GO:0009507~chloroplast,GO:0009570~chloroplast stroma,GO:0009941~chloroplast envelope,GO:0022626~cytosolic ribosome,	GO:0005524~ATP binding,
527	Q8VZG7	TUDOR-SN protein 1(Tudor1)	Arabidopsis thaliana	GO:0006397~mRNA processing,GO:0006402~mRNA catabolic process,GO:0009306~protein secretion,GO:0009651~response to salt stress,GO:0010372~positive regulation of gibberellin biosynthetic process,GO:0034605~cellular response to heat,GO:0035194~posttranscriptional gene silencing by RNA,GO:0046686~response to cadmium ion,	GO:0000932~cytoplasmic mRNA processing body,GO:0005618~cell wall,GO:0005635~nuclear envelope,GO:0005737~cytoplasm,GO:0005783~endoplasmic reticulum,GO:0005829~cytosol,GO:0005886~plasma membrane,GO:0009507~chloroplast,GO:0010494~cytoplasmic stress granule,GO:0016442~RISC complex,	GO:0003676~nucleic acid binding,GO:0003712~transcription cofactor activity,GO:0003723~RNA binding,GO:0003729~mRNA binding,GO:0004518~nuclease activity,
528	F4JKH6	Tetratricopeptide repeat (TPR)-like superfamily protein(AT4G28080)	Arabidopsis thaliana	GO:0007049~cell cycle,GO:0007275~multicellular organism development,GO:0009737~response to abscisic acid,	GO:0005634~nucleus,
529	Q949U7	Thioredoxin superfamily protein(AT3G52960)	Arabidopsis thaliana	GO:0042742~defense response to bacterium,GO:0045454~cell redox homeostasis,GO:0055114~oxidation-reduction process,	GO:0005623~cell,GO:0009505~plant-type cell wall,GO:0009507~chloroplast,GO:0009536~plastid,GO:0009570~chloroplast stroma,GO:0009579~thylakoid,GO:0009941~chloroplast envelope,	GO:0004601~peroxidase activity,GO:0016209~antioxidant activity,GO:0016491~oxidoreductase activity,GO:0051920~peroxiredoxin activity,
530	Q9LU86	Thioredoxin superfamily protein(PRXQ)	Arabidopsis thaliana	GO:0045454~cell redox homeostasis,GO:0055114~oxidation-reduction process,	GO:0005623~cell,GO:0009507~chloroplast,GO:0009533~chloroplast stromal thylakoid,GO:0009534~chloroplast thylakoid,GO:0009535~chloroplast thylakoid membrane,GO:0009543~chloroplast thylakoid lumen,GO:0009941~chloroplast envelope,GO:0010287~plastoglobule,	GO:0004601~peroxidase activity,GO:0016209~antioxidant activity,GO:0016491~oxidoreductase activity,GO:0051920~peroxiredoxin activity,
531	O24456	Transducin/WD40 repeat-like superfamily protein(ATARCA)	Arabidopsis thaliana	GO:0006417~regulation of translation,GO:0009739~response to gibberellin,GO:0009749~response to glucose,GO:0009845~seed germination,GO:0009967~positive regulation of signal transduction,GO:0010228~vegetative to reproductive phase transition of meristem,GO:0010476~gibberellin mediated signaling pathway,GO:0042254~ribosome biogenesis,GO:0046686~response to cadmium ion,GO:0071215~cellular response to…	GO:0005634~nucleus,GO:0005737~cytoplasm,GO:0005829~cytosol,GO:0005834~heterotrimeric G-protein complex,GO:0005886~plasma membrane,GO:0009507~chloroplast,GO:0022626~cytosolic ribosome,	GO:0000166~nucleotide binding,GO:0004871~signal transducer activity,GO:0005078~MAP-kinase scaffold activity,GO:0005515~protein binding,GO:0032947~protein complex scaffold,
532	O64688	Transketolase family protein(AT2G34590)	Arabidopsis thaliana	GO:0006096~glycolytic process,GO:0008152~metabolic process,GO:0048868~pollen tube development,GO:0055114~oxidation-reduction process,	GO:0009507~chloroplast,GO:0009941~chloroplast envelope,	GO:0003824~catalytic activity,GO:0004739~pyruvate dehydrogenase (acetyl-transferring) activity,GO:0004802~transketolase activity,GO:0008270~zinc ion binding,
533	Q38799	Transketolase family protein(MAB1)	Arabidopsis thaliana	GO:0006086~acetyl-CoA biosynthetic process from pyruvate,GO:0006096~glycolytic process,GO:0042742~defense response to bacterium,GO:0055114~oxidation-reduction process,	GO:0005730~nucleolus,GO:0005739~mitochondrion,GO:0005759~mitochondrial matrix,GO:0005774~vacuolar membrane,GO:0005794~Golgi apparatus,GO:0005829~cytosol,GO:0048046~apoplast,	GO:0004739~pyruvate dehydrogenase (acetyl-transferring) activity,
534	F4IW47	Transketolase(AT2G45290)	Arabidopsis thaliana	GO:0019253~reductive pentose-phosphate cycle,GO:0046686~response to cadmium ion,	GO:0005829~cytosol,GO:0009507~chloroplast,GO:0009535~chloroplast thylakoid membrane,GO:0009536~plastid,GO:0009570~chloroplast stroma,	GO:0004802~transketolase activity,GO:0046872~metal ion binding,
535	Q8RWV0	Transketolase(AT3G60750)	Arabidopsis thaliana	GO:0008152~metabolic process,GO:0009651~response to salt stress,GO:0019253~reductive pentose-phosphate cycle,GO:0046686~response to cadmium ion,	GO:0005829~cytosol,GO:0009507~chloroplast,GO:0009536~plastid,GO:0009570~chloroplast stroma,GO:0009941~chloroplast envelope,	GO:0004802~transketolase activity,GO:0046872~metal ion binding,
536	O04487	Translation elongation factor EF1B, gamma chain(AT1G09640)	Arabidopsis thaliana	GO:0006414~translational elongation,GO:0006749~glutathione metabolic process,	GO:0005634~nucleus,GO:0005737~cytoplasm,GO:0005773~vacuole,GO:0005829~cytosol,GO:0005886~plasma membrane,GO:0009506~plasmodesma,	GO:0003746~translation elongation factor activity,GO:0004364~glutathione transferase activity,
537	Q9FVT2	Translation elongation factor EF1B, gamma chain(AT1G57720)	Arabidopsis thaliana	GO:0006414~translational elongation,GO:0006749~glutathione metabolic process,GO:0010043~response to zinc ion,GO:0046686~response to cadmium ion,	GO:0005618~cell wall,GO:0005634~nucleus,GO:0005737~cytoplasm,GO:0005773~vacuole,GO:0005794~Golgi apparatus,GO:0005829~cytosol,GO:0005886~plasma membrane,GO:0009506~plasmodesma,GO:0016020~membrane,	GO:0003746~translation elongation factor activity,GO:0004364~glutathione transferase activity,GO:0005507~copper ion binding,
538	Q9SI20	Translation elongation factor EF1B/ribosomal protein S6 family protein(AT2G18110)	Arabidopsis thaliana	GO:0006414~translational elongation,	GO:0005829~cytosol,GO:0005853~eukaryotic translation elongation factor 1 complex,GO:0005886~plasma membrane,	GO:0003746~translation elongation factor activity,
539	Q9SI75	Translation elongation factor EFG/EF2 protein(SCO1)	Arabidopsis thaliana	GO:0006414~translational elongation,GO:0009658~chloroplast organization,GO:0009791~post-embryonic development,GO:0009845~seed germination,GO:0032790~ribosome disassembly,	GO:0005739~mitochondrion,GO:0009507~chloroplast,GO:0009570~chloroplast stroma,GO:0009941~chloroplast envelope,GO:0048046~apoplast,	GO:0003746~translation elongation factor activity,GO:0003924~GTPase activity,GO:0005524~ATP binding,GO:0005525~GTP binding,GO:0008135~translation factor activity, RNA binding,
540	Q9SHI1	Translation initiation factor 2, small GTP-binding protein(FUG1)	Arabidopsis thaliana	GO:0006413~translational initiation,	GO:0009507~chloroplast,GO:0009570~chloroplast stroma,GO:0009941~chloroplast envelope,	GO:0003743~translation initiation factor activity,GO:0003924~GTPase activity,GO:0005525~GTP binding,
541	P51414	Translation protein SH3-like family protein(AT3G49910)	Arabidopsis thaliana	GO:0002181~cytoplasmic translation,GO:0006412~translation,GO:0009409~response to cold,GO:0042273~ribosomal large subunit biogenesis,	GO:0005634~nucleus,GO:0005730~nucleolus,GO:0005774~vacuolar membrane,GO:0005794~Golgi apparatus,GO:0005829~cytosol,GO:0005886~plasma membrane,GO:0009507~chloroplast,GO:0015934~large ribosomal subunit,GO:0016020~membrane,GO:0022625~cytosolic large ribosomal subunit,GO:0022626~cytosolic ribosome,	GO:0003729~mRNA binding,GO:0003735~structural constituent of ribosome,
542	Q9FJX2	Translation protein SH3-like family protein(AT5G67510)	Arabidopsis thaliana	GO:0002181~cytoplasmic translation,GO:0006412~translation,GO:0042273~ribosomal large subunit biogenesis,	GO:0009507~chloroplast,GO:0015934~large ribosomal subunit,GO:0022625~cytosolic large ribosomal subunit,GO:0022626~cytosolic ribosome,	GO:0003735~structural constituent of ribosome,GO:0005515~protein binding,
543	P92959	Translation protein SH3-like family protein(RPL24)	Arabidopsis thaliana	GO:0006412~translation,GO:0032544~plastid translation,	GO:0005739~mitochondrion,GO:0005840~ribosome,GO:0009507~chloroplast,GO:0009536~plastid,GO:0009570~chloroplast stroma,GO:0009941~chloroplast envelope,GO:0015934~large ribosomal subunit,	GO:0003735~structural constituent of ribosome,GO:0019843~rRNA binding,
544	O82533	Tubulin/FtsZ family protein(FTSZ2-1)	Arabidopsis thaliana	GO:0010020~chloroplast fission,	GO:0005737~cytoplasm,GO:0009507~chloroplast,GO:0009534~chloroplast thylakoid,GO:0009535~chloroplast thylakoid membrane,GO:0009570~chloroplast stroma,	GO:0003924~GTPase activity,GO:0005198~structural molecule activity,GO:0005515~protein binding,GO:0005525~GTP binding,GO:0043621~protein self-association,
545	P29511	Tubulin/FtsZ family protein(TUA6)	Arabidopsis thaliana	GO:0000226~microtubule cytoskeleton organization,GO:0007017~microtubule-based process,GO:0009651~response to salt stress,GO:0071258~cellular response to gravity,	GO:0005618~cell wall,GO:0005730~nucleolus,GO:0005737~cytoplasm,GO:0005773~vacuole,GO:0005829~cytosol,GO:0005874~microtubule,GO:0005886~plasma membrane,GO:0009506~plasmodesma,GO:0016020~membrane,GO:0045298~tubulin complex,	GO:0003924~GTPase activity,GO:0005200~structural constituent of cytoskeleton,GO:0005515~protein binding,GO:0005525~GTP binding,
546	Q9ZUY6	UDP-D-apiose/UDP-D-xylose synthase 1(AXS1)	Arabidopsis thaliana	GO:0009226~nucleotide-sugar biosynthetic process,GO:0071555~cell wall organization,	GO:0005634~nucleus,GO:0005737~cytoplasm,GO:0005829~cytosol,	GO:0048040~UDP-glucuronate decarboxylase activity,GO:0051287~NAD binding,
547	Q9SGE0	UDP-D-apiose/UDP-D-xylose synthase 2(AXS2)	Arabidopsis thaliana	GO:0009226~nucleotide-sugar biosynthetic process,GO:0071555~cell wall organization,	GO:0005634~nucleus,GO:0005737~cytoplasm,GO:0005829~cytosol,GO:0048046~apoplast,	GO:0003824~catalytic activity,GO:0048040~UDP-glucuronate decarboxylase activity,GO:0050662~coenzyme binding,
548	P57751, Q9M9P3	UDP-GLUCOSE PYROPHOSPHORYLASE 1(UGP1)	Arabidopsis thaliana	GO:0005977~glycogen metabolic process,GO:0005985~sucrose metabolic process,GO:0006011~UDP-glucose metabolic process,GO:0009555~pollen development,GO:0009651~response to salt stress,GO:0016036~cellular response to phosphate starvation,GO:0052543~callose deposition in cell wall,	GO:0005737~cytoplasm,GO:0005829~cytosol,GO:0005886~plasma membrane,GO:0090406~pollen tube,	GO:0003983~UTP:glucose-1-phosphate uridylyltransferase activity,
549	Q9MAQ0	UDP-Glycosyltransferase superfamily protein(GBSS1)	Arabidopsis thaliana	GO:0019252~starch biosynthetic process,	GO:0009501~amyloplast,GO:0009507~chloroplast,GO:0009569~chloroplast starch grain,	GO:0004373~glycogen (starch) synthase activity,GO:0005515~protein binding,GO:0016757~transferase activity, transferring glycosyl groups,GO:0033840~NDP-glucose-starch glucosyltransferase activity,
550	Q9SN95	UDP-XYL synthase 5(UXS5)	Arabidopsis thaliana	GO:0009225~nucleotide-sugar metabolic process,GO:0033320~UDP-D-xylose biosynthetic process,GO:0042732~D-xylose metabolic process,	GO:0005829~cytosol,GO:0005886~plasma membrane,	GO:0003824~catalytic activity,GO:0048040~UDP-glucuronate decarboxylase activity,
551	B7F958	UDP-glucose 6-dehydrogenase 2(LOC4333410)	Oryza sativa Japonica Group	GO:0005975~carbohydrate metabolic process,GO:0006024~glycosaminoglycan biosynthetic process,GO:0006065~UDP-glucuronate biosynthetic process,	GO:0005634~nucleus,GO:0005829~cytosol,	GO:0003979~UDP-glucose 6-dehydrogenase activity,GO:0051287~NAD binding,
552	Q9FM01	UDP-glucose 6-dehydrogenase family protein(UDG4)	Arabidopsis thaliana	GO:0005975~carbohydrate metabolic process,GO:0006024~glycosaminoglycan biosynthetic process,GO:0006065~UDP-glucuronate biosynthetic process,GO:0055114~oxidation-reduction process,	GO:0005634~nucleus,GO:0005737~cytoplasm,GO:0005829~cytosol,GO:0048046~apoplast,	GO:0003979~UDP-glucose 6-dehydrogenase activity,GO:0051287~NAD binding,
553	Q6ATY4	UPF0603 protein Os05g0401100, chloroplastic(LOC4338729)	Oryza sativa Japonica Group	GO:0010206~photosystem II repair,	GO:0009535~chloroplast thylakoid membrane,GO:0016021~integral component of membrane,GO:0031977~thylakoid lumen,	GO:0003993~acid phosphatase activity,
554	Q93ZB6	Uroporphyrinogen decarboxylase(HEME1)	Arabidopsis thaliana	GO:0006782~protoporphyrinogen IX biosynthetic process,GO:0006783~heme biosynthetic process,GO:0015995~chlorophyll biosynthetic process,GO:0046686~response to cadmium ion,	GO:0005737~cytoplasm,GO:0005829~cytosol,GO:0009507~chloroplast,GO:0009570~chloroplast stroma,	GO:0004853~uroporphyrinogen decarboxylase activity,
555	O22886	Uroporphyrinogen decarboxylase(HEME2)	Arabidopsis thaliana	GO:0006779~porphyrin-containing compound biosynthetic process,GO:0006782~protoporphyrinogen IX biosynthetic process,GO:0006783~heme biosynthetic process,GO:0009735~response to cytokinin,GO:0015995~chlorophyll biosynthetic process,	GO:0005829~cytosol,GO:0009507~chloroplast,GO:0009570~chloroplast stroma,GO:0009941~chloroplast envelope,	GO:0004853~uroporphyrinogen decarboxylase activity,
556	Q949P2	Zincin-like metalloproteases family protein(AT5G10540)	Arabidopsis thaliana	GO:0006508~proteolysis,GO:0006518~peptide metabolic process,GO:0046686~response to cadmium ion,	GO:0005829~cytosol,GO:0009507~chloroplast,GO:0048046~apoplast,	GO:0004222~metalloendopeptidase activity,GO:0046872~metal ion binding,
557	Q94AM1	Zincin-like metalloproteases family protein(AT5G65620)	Arabidopsis thaliana	GO:0006508~proteolysis,GO:0006518~peptide metabolic process,	GO:0005739~mitochondrion,GO:0005759~mitochondrial matrix,GO:0005829~cytosol,GO:0009507~chloroplast,GO:0009570~chloroplast stroma,	GO:0004222~metalloendopeptidase activity,GO:0046872~metal ion binding,
558	P27818	acetolactate synthase 1, chloroplastic(LOC106353715)	Brassica napus	GO:0009097~isoleucine biosynthetic process,GO:0009099~valine biosynthetic process,GO:0009635~response to herbicide,	GO:0009507~chloroplast,	GO:0000287~magnesium ion binding,GO:0003984~acetolactate synthase activity,GO:0030976~thiamine pyrophosphate binding,GO:0050660~flavin adenine dinucleotide binding,
559	P27819	acetolactate synthase 1, chloroplastic(LOC106353716)	Brassica napus	GO:0009097~isoleucine biosynthetic process,GO:0009099~valine biosynthetic process,GO:0009635~response to herbicide,	GO:0009507~chloroplast,	GO:0000287~magnesium ion binding,GO:0003984~acetolactate synthase activity,GO:0030976~thiamine pyrophosphate binding,GO:0050660~flavin adenine dinucleotide binding,
560	O04983	acetyl Co-enzyme a carboxylase biotin carboxylase subunit(CAC2)	Arabidopsis thaliana	GO:0006633~fatty acid biosynthetic process,GO:2001295~malonyl-CoA biosynthetic process,	GO:0005829~cytosol,GO:0009507~chloroplast,GO:0009570~chloroplast stroma,GO:0009941~chloroplast envelope,	GO:0003989~acetyl-CoA carboxylase activity,GO:0004075~biotin carboxylase activity,GO:0005524~ATP binding,GO:0046872~metal ion binding,
561	Q9LD43	acetyl Co-enzyme a carboxylase carboxyltransferase alpha subunit(CAC3)	Arabidopsis thaliana	GO:0006633~fatty acid biosynthetic process,GO:2001295~malonyl-CoA biosynthetic process,	GO:0009317~acetyl-CoA carboxylase complex,GO:0009507~chloroplast,GO:0009536~plastid,GO:0009570~chloroplast stroma,GO:0009706~chloroplast inner membrane,GO:0009941~chloroplast envelope,GO:0016020~membrane,	GO:0003989~acetyl-CoA carboxylase activity,GO:0005524~ATP binding,
562	A4QK27	acetyl-CoA carboxylase beta subunit(accD)	Arabis hirsuta	GO:0006633~fatty acid biosynthetic process,GO:2001295~malonyl-CoA biosynthetic process,	GO:0009317~acetyl-CoA carboxylase complex,GO:0009570~chloroplast stroma,	GO:0003989~acetyl-CoA carboxylase activity,GO:0005524~ATP binding,GO:0008270~zinc ion binding,
563	A4QL28	acetyl-CoA carboxylase beta subunit(accD)	Draba nemorosa	GO:0006633~fatty acid biosynthetic process,GO:2001295~malonyl-CoA biosynthetic process,	GO:0009317~acetyl-CoA carboxylase complex,GO:0009570~chloroplast stroma,	GO:0003989~acetyl-CoA carboxylase activity,GO:0005524~ATP binding,GO:0008270~zinc ion binding,
564	P48937	acetyl-CoA carboxylase beta subunit(accD)	Brassica napus	GO:0006633~fatty acid biosynthetic process,GO:2001295~malonyl-CoA biosynthetic process,	GO:0009317~acetyl-CoA carboxylase complex,GO:0009507~chloroplast,GO:0009570~chloroplast stroma,	GO:0003989~acetyl-CoA carboxylase activity,GO:0005524~ATP binding,GO:0008270~zinc ion binding,GO:0016740~transferase activity,
565	Q42560	aconitase 1(ACO1)	Arabidopsis thaliana	GO:0006099~tricarboxylic acid cycle,GO:0006101~citrate metabolic process,GO:0006102~isocitrate metabolic process,GO:0008152~metabolic process,GO:0009651~response to salt stress,	GO:0005737~cytoplasm,GO:0005739~mitochondrion,GO:0005773~vacuole,GO:0005829~cytosol,GO:0005886~plasma membrane,GO:0009506~plasmodesma,GO:0048046~apoplast,	GO:0003994~aconitate hydratase activity,GO:0005507~copper ion binding,GO:0048027~mRNA 5'-UTR binding,GO:0051539~4 iron, 4 sulfur cluster binding,
566	Q9SIB9	aconitase 3(ACO3)	Arabidopsis thaliana	GO:0006097~glyoxylate cycle,GO:0006099~tricarboxylic acid cycle,GO:0006101~citrate metabolic process,GO:0006102~isocitrate metabolic process,GO:0006979~response to oxidative stress,GO:0008152~metabolic process,GO:0009651~response to salt stress,GO:0009737~response to abscisic acid,GO:0046686~response to cadmium ion,	GO:0005618~cell wall,GO:0005739~mitochondrion,GO:0005774~vacuolar membrane,GO:0005794~Golgi apparatus,GO:0005829~cytosol,GO:0009507~chloroplast,GO:0009570~chloroplast stroma,	GO:0003994~aconitate hydratase activity,GO:0005507~copper ion binding,GO:0005524~ATP binding,GO:0051539~4 iron, 4 sulfur cluster binding,
567	Q96292	actin 2(ACT2)	Arabidopsis thaliana	GO:0009644~response to high light intensity,GO:0009735~response to cytokinin,GO:0010053~root epidermal cell differentiation,GO:0010114~response to red light,GO:0010218~response to far red light,GO:0048767~root hair elongation,GO:0048768~root hair cell tip growth,	GO:0005634~nucleus,GO:0005737~cytoplasm,GO:0005829~cytosol,GO:0005856~cytoskeleton,GO:0016020~membrane,	GO:0005200~structural constituent of cytoskeleton,GO:0005524~ATP binding,
568	P53492	actin 7(ACT7)	Arabidopsis thaliana	GO:0007010~cytoskeleton organization,GO:0009416~response to light stimulus,GO:0009611~response to wounding,GO:0009733~response to auxin,GO:0009845~seed germination,GO:0010053~root epidermal cell differentiation,GO:0048364~root development,GO:0048767~root hair elongation,GO:0051301~cell division,	GO:0005618~cell wall,GO:0005730~nucleolus,GO:0005737~cytoplasm,GO:0005739~mitochondrion,GO:0005829~cytosol,GO:0005856~cytoskeleton,GO:0005886~plasma membrane,GO:0009506~plasmodesma,GO:0009570~chloroplast stroma,GO:0009941~chloroplast envelope,	GO:0005200~structural constituent of cytoskeleton,GO:0005515~protein binding,GO:0005524~ATP binding,
569	Q96293	actin 8(ACT8)	Arabidopsis thaliana	GO:0009651~response to salt stress,GO:0048768~root hair cell tip growth,	GO:0005737~cytoplasm,GO:0005773~vacuole,GO:0005829~cytosol,GO:0005856~cytoskeleton,GO:0005886~plasma membrane,GO:0009506~plasmodesma,GO:0009507~chloroplast,GO:0009570~chloroplast stroma,GO:0009941~chloroplast envelope,	GO:0003729~mRNA binding,GO:0005200~structural constituent of cytoskeleton,GO:0005507~copper ion binding,GO:0005524~ATP binding,
570	Q10DV7	actin-1(LOC4333919)	Oryza sativa Japonica Group		GO:0005737~cytoplasm,GO:0005856~cytoskeleton,	GO:0005524~ATP binding,
571	P30172	actin-101(LOC102593148)	Solanum tuberosum		GO:0005737~cytoplasm,GO:0005856~cytoskeleton,	GO:0005524~ATP binding,
572	Q10AZ4	actin-3(LOC4334702)	Oryza sativa Japonica Group		GO:0005737~cytoplasm,GO:0005856~cytoskeleton,	GO:0005524~ATP binding,
573	P30167, P30170	actin-58(LOC102582178)	Solanum tuberosum		GO:0005737~cytoplasm,GO:0005856~cytoskeleton,	GO:0005524~ATP binding,
574	P81229	actin-66(LOC102597225)	Solanum tuberosum		GO:0005737~cytoplasm,GO:0005856~cytoskeleton,	GO:0005524~ATP binding,
575	Q05214	actin-like(LOC107809974)	Nicotiana tabacum		GO:0005737~cytoplasm,GO:0005856~cytoskeleton,	GO:0005524~ATP binding,
576	O65202	acyl-CoA oxidase 1(ACX1)	Arabidopsis thaliana	GO:0001676~long-chain fatty acid metabolic process,GO:0002213~defense response to insect,GO:0006635~fatty acid beta-oxidation,GO:0009555~pollen development,GO:0009611~response to wounding,GO:0009620~response to fungus,GO:0009695~jasmonic acid biosynthetic process,GO:0033539~fatty acid beta-oxidation using acyl-CoA dehydrogenase,GO:0046686~response to cadmium ion,GO:0055088~lipid homeostasis,	GO:0005737~cytoplasm,GO:0005777~peroxisome,GO:0005829~cytosol,GO:0009506~plasmodesma,	GO:0000062~fatty-acyl-CoA binding,GO:0003995~acyl-CoA dehydrogenase activity,GO:0003997~acyl-CoA oxidase activity,GO:0009055~electron carrier activity,GO:0050660~flavin adenine dinucleotide binding,GO:0052890~oxidoreductase activity, acting on the CH-CH group of donors, with a flavin as acceptor,
577	P29108	acyl-[acyl-carrier-protein] desaturase, chloroplastic(LOC106388339)	Brassica napus	GO:0006633~fatty acid biosynthetic process,	GO:0009507~chloroplast,	GO:0045300~acyl-[acyl-carrier-protein] desaturase activity,GO:0046872~metal ion binding,
578	Q9SF85	adenosine kinase 1(ADK1)	Arabidopsis thaliana	GO:0006169~adenosine salvage,GO:0016032~viral process,GO:0016310~phosphorylation,GO:0044209~AMP salvage,GO:0046686~response to cadmium ion,GO:0046835~carbohydrate phosphorylation,GO:0080094~response to trehalose-6-phosphate,	GO:0005634~nucleus,GO:0005737~cytoplasm,GO:0005829~cytosol,GO:0005886~plasma membrane,GO:0009506~plasmodesma,GO:0009507~chloroplast,GO:0016020~membrane,GO:0048046~apoplast,	GO:0004001~adenosine kinase activity,GO:0004017~adenylate kinase activity,GO:0005507~copper ion binding,GO:0005524~ATP binding,GO:0019200~carbohydrate kinase activity,
579	Q9LZG0	adenosine kinase 2(ADK2)	Arabidopsis thaliana	GO:0006169~adenosine salvage,GO:0016032~viral process,GO:0016310~phosphorylation,GO:0044209~AMP salvage,GO:0046835~carbohydrate phosphorylation,	GO:0005634~nucleus,GO:0005737~cytoplasm,GO:0005829~cytosol,GO:0005886~plasma membrane,	GO:0004001~adenosine kinase activity,GO:0005507~copper ion binding,GO:0005524~ATP binding,GO:0016301~kinase activity,GO:0019200~carbohydrate kinase activity,
580	P68172	adenosylhomocysteinase(LOC104246750)	Nicotiana sylvestris	GO:0006730~one-carbon metabolic process,		GO:0004013~adenosylhomocysteinase activity,
581	P68173	adenosylhomocysteinase(LOC107786358)	Nicotiana tabacum	GO:0006730~one-carbon metabolic process,		GO:0004013~adenosylhomocysteinase activity,
582	Q96529	adenylosuccinate synthase(ADSS)	Arabidopsis thaliana	GO:0006167~AMP biosynthetic process,GO:0009152~purine ribonucleotide biosynthetic process,GO:0044208~'de novo' AMP biosynthetic process,GO:0046040~IMP metabolic process,GO:0046686~response to cadmium ion,	GO:0005829~cytosol,GO:0009507~chloroplast,GO:0009536~plastid,GO:0009570~chloroplast stroma,GO:0048046~apoplast,	GO:0000287~magnesium ion binding,GO:0004019~adenylosuccinate synthase activity,GO:0005525~GTP binding,
583	B9SL58	adenylosuccinate synthetase 2, chloroplastic(LOC8278953)	Ricinus communis	GO:0044208~'de novo' AMP biosynthetic process,	GO:0009507~chloroplast,	GO:0000287~magnesium ion binding,GO:0004019~adenylosuccinate synthase activity,GO:0005525~GTP binding,
584	Q9S7E9	alanine-2-oxoglutarate aminotransferase 2(AOAT2)	Arabidopsis thaliana	GO:0009058~biosynthetic process,GO:0009853~photorespiration,GO:0042853~L-alanine catabolic process,	GO:0005737~cytoplasm,GO:0005777~peroxisome,GO:0005829~cytosol,GO:0009507~chloroplast,GO:0009570~chloroplast stroma,	GO:0003824~catalytic activity,GO:0004021~L-alanine:2-oxoglutarate aminotransferase activity,GO:0008453~alanine-glyoxylate transaminase activity,GO:0030170~pyridoxal phosphate binding,GO:0047958~glycine:2-oxoglutarate aminotransferase activity,
585	Q56YA5	alanine:glyoxylate aminotransferase(AGT)	Arabidopsis thaliana	GO:0009853~photorespiration,	GO:0005777~peroxisome,GO:0005886~plasma membrane,GO:0009507~chloroplast,GO:0009570~chloroplast stroma,GO:0016020~membrane,GO:0048046~apoplast,	GO:0003824~catalytic activity,GO:0004760~serine-pyruvate transaminase activity,GO:0008453~alanine-glyoxylate transaminase activity,GO:0050281~serine-glyoxylate transaminase activity,
586	Q1WIQ6	aldehyde dehydrogenase 11A3(ALDH11A3)	Arabidopsis thaliana	GO:0055114~oxidation-reduction process,	GO:0005737~cytoplasm,	GO:0004028~3-chloroallyl aldehyde dehydrogenase activity,GO:0004029~aldehyde dehydrogenase (NAD) activity,GO:0004777~succinate-semialdehyde dehydrogenase (NAD+) activity,GO:0008886~glyceraldehyde-3-phosphate dehydrogenase (NADP+) (non-phosphorylating) activity,GO:0009013~succinate-semialdehyde dehydrogenase [NAD(P)+] activity,GO:0016620~oxidoreductase activity, acting on the aldehyde or oxo group…
587	Q8VZC3	aldehyde dehydrogenase 12A1(ALDH12A1)	Arabidopsis thaliana	GO:0006560~proline metabolic process,GO:0009651~response to salt stress,GO:0010133~proline catabolic process to glutamate,GO:0055114~oxidation-reduction process,GO:0072593~reactive oxygen species metabolic process,	GO:0005739~mitochondrion,GO:0005759~mitochondrial matrix,GO:0009507~chloroplast,	GO:0003842~1-pyrroline-5-carboxylate dehydrogenase activity,GO:0004028~3-chloroallyl aldehyde dehydrogenase activity,GO:0004029~aldehyde dehydrogenase (NAD) activity,GO:0008270~zinc ion binding,GO:0050897~cobalt ion binding,
588	Q9SU63	aldehyde dehydrogenase 2B4(ALDH2B4)	Arabidopsis thaliana	GO:0046686~response to cadmium ion,GO:0055114~oxidation-reduction process,	GO:0005739~mitochondrion,GO:0005759~mitochondrial matrix,GO:0009507~chloroplast,	GO:0004028~3-chloroallyl aldehyde dehydrogenase activity,GO:0004029~aldehyde dehydrogenase (NAD) activity,GO:0005524~ATP binding,
589	Q8S528	aldehyde dehydrogenase 2B7(ALDH2B7)	Arabidopsis thaliana	GO:0055114~oxidation-reduction process,	GO:0005759~mitochondrial matrix,GO:0009507~chloroplast,	GO:0004028~3-chloroallyl aldehyde dehydrogenase activity,GO:0004029~aldehyde dehydrogenase (NAD) activity,
590	Q9SAK4	aldehyde dehydrogenase 5F1(ALDH5F1)	Arabidopsis thaliana	GO:0006540~glutamate decarboxylation to succinate,GO:0009408~response to heat,GO:0009416~response to light stimulus,GO:0009450~gamma-aminobutyric acid catabolic process,GO:0055114~oxidation-reduction process,GO:0072593~reactive oxygen species metabolic process,	GO:0005739~mitochondrion,GO:0005759~mitochondrial matrix,GO:0009507~chloroplast,GO:0009570~chloroplast stroma,	GO:0004028~3-chloroallyl aldehyde dehydrogenase activity,GO:0004029~aldehyde dehydrogenase (NAD) activity,GO:0004777~succinate-semialdehyde dehydrogenase (NAD+) activity,GO:0005507~copper ion binding,GO:0009013~succinate-semialdehyde dehydrogenase [NAD(P)+] activity,GO:0051287~NAD binding,
591	Q02245	alpha tubulin 5(tua5)	Zea mays	GO:0007017~microtubule-based process,	GO:0005737~cytoplasm,GO:0005874~microtubule,	GO:0003924~GTPase activity,GO:0005200~structural constituent of cytoskeleton,GO:0005525~GTP binding,
592	P33627	alpha tubulin 6(tua6)	Zea mays	GO:0007017~microtubule-based process,	GO:0005737~cytoplasm,GO:0005874~microtubule,	GO:0003924~GTPase activity,GO:0005200~structural constituent of cytoskeleton,GO:0005525~GTP binding,
593	Q9SD76	alpha-glucan phosphorylase 2(PHS2)	Arabidopsis thaliana	GO:0005975~carbohydrate metabolic process,GO:0005980~glycogen catabolic process,GO:0009414~response to water deprivation,GO:0046686~response to cadmium ion,	GO:0005737~cytoplasm,GO:0005829~cytosol,GO:0009507~chloroplast,	GO:0004645~phosphorylase activity,GO:0008184~glycogen phosphorylase activity,GO:0016757~transferase activity, transferring glycosyl groups,GO:0030170~pyridoxal phosphate binding,
594	P04045	alpha-glucan phosphorylase precursor(LOC102577498)	Solanum tuberosum
595	Q9S7Y7	alpha-xylosidase 1(XYL1)	Arabidopsis thaliana	GO:0010411~xyloglucan metabolic process,GO:0045493~xylan catabolic process,GO:0046686~response to cadmium ion,GO:0071555~cell wall organization,	GO:0005576~extracellular region,GO:0005618~cell wall,GO:0005829~cytosol,GO:0009505~plant-type cell wall,GO:0009506~plasmodesma,GO:0009507~chloroplast,GO:0048046~apoplast,	GO:0004553~hydrolase activity, hydrolyzing O-glycosyl compounds,GO:0009044~xylan 1,4-beta-xylosidase activity,GO:0030246~carbohydrate binding,GO:0046556~alpha-L-arabinofuranosidase activity,GO:0061634~alpha-D-xyloside xylohydrolase,GO:0080176~xyloglucan 1,6-alpha-xylosidase activity,
596	Q29Q26	ankyrin repeat-containing 2B(AKR2B)	Arabidopsis thaliana	GO:0006355~regulation of transcription, DNA-templated,GO:0045036~protein targeting to chloroplast,	GO:0005634~nucleus,GO:0005737~cytoplasm,GO:0005886~plasma membrane,GO:0009707~chloroplast outer membrane,GO:0031359~integral component of chloroplast outer membrane,	GO:0005515~protein binding,GO:0008289~lipid binding,GO:0030941~chloroplast targeting sequence binding,
597	Q9SAR5	ankyrin repeat-containing protein 2(AKR2)	Arabidopsis thaliana	GO:0006457~protein folding,GO:0009791~post-embryonic development,GO:0009816~defense response to bacterium, incompatible interaction,GO:0010228~vegetative to reproductive phase transition of meristem,GO:0045036~protein targeting to chloroplast,GO:0046686~response to cadmium ion,	GO:0005634~nucleus,GO:0005737~cytoplasm,GO:0009507~chloroplast,GO:0009707~chloroplast outer membrane,GO:0031359~integral component of chloroplast outer membrane,	GO:0005515~protein binding,GO:0030941~chloroplast targeting sequence binding,GO:0051861~glycolipid binding,
598	Q9SYT0	annexin 1(ANNAT1)	Arabidopsis thaliana	GO:0006970~response to osmotic stress,GO:0006979~response to oxidative stress,GO:0009408~response to heat,GO:0009409~response to cold,GO:0009414~response to water deprivation,GO:0009651~response to salt stress,GO:0009737~response to abscisic acid,GO:0046686~response to cadmium ion,GO:0070588~calcium ion transmembrane transport,GO:0071435~potassium ion export,	GO:0005618~cell wall,GO:0005634~nucleus,GO:0005739~mitochondrion,GO:0005773~vacuole,GO:0005774~vacuolar membrane,GO:0005829~cytosol,GO:0005886~plasma membrane,GO:0009506~plasmodesma,GO:0009507~chloroplast,GO:0009570~chloroplast stroma,GO:0009579~thylakoid,GO:0016020~membrane,GO:0048046~apoplast,	GO:0004601~peroxidase activity,GO:0005507~copper ion binding,GO:0005509~calcium ion binding,GO:0005524~ATP binding,GO:0005544~calcium-dependent phospholipid binding,GO:0008270~zinc ion binding,GO:0042803~protein homodimerization activity,
599	Q9ZVJ6	annexin 4(ANNAT4)	Arabidopsis thaliana	GO:0006970~response to osmotic stress,GO:0009408~response to heat,GO:0009409~response to cold,GO:0009414~response to water deprivation,GO:0009651~response to salt stress,GO:0009737~response to abscisic acid,	GO:0009506~plasmodesma,GO:0009507~chloroplast,GO:0009986~cell surface,	GO:0003729~mRNA binding,GO:0005509~calcium ion binding,GO:0005544~calcium-dependent phospholipid binding,
600	Q9SZX3	arginosuccinate synthase family(AT4G24830)	Arabidopsis thaliana	GO:0000050~urea cycle,GO:0000053~argininosuccinate metabolic process,GO:0006526~arginine biosynthetic process,	GO:0005737~cytoplasm,GO:0009507~chloroplast,GO:0009536~plastid,GO:0009570~chloroplast stroma,	GO:0004055~argininosuccinate synthase activity,GO:0005524~ATP binding,
601	Q05431	ascorbate peroxidase 1(APX1)	Arabidopsis thaliana	GO:0000302~response to reactive oxygen species,GO:0006979~response to oxidative stress,GO:0009408~response to heat,GO:0009651~response to salt stress,GO:0009735~response to cytokinin,GO:0009793~embryo development ending in seed dormancy,GO:0034599~cellular response to oxidative stress,GO:0042744~hydrogen peroxide catabolic process,GO:0046686~response to cadmium ion,GO:0055114~oxidation-reduction …	GO:0005618~cell wall,GO:0005737~cytoplasm,GO:0005794~Golgi apparatus,GO:0005829~cytosol,GO:0005886~plasma membrane,GO:0009506~plasmodesma,GO:0009507~chloroplast,GO:0009570~chloroplast stroma,	GO:0004130~cytochrome-c peroxidase activity,GO:0004601~peroxidase activity,GO:0016688~L-ascorbate peroxidase activity,GO:0020037~heme binding,GO:0046872~metal ion binding,
602	Q42564	ascorbate peroxidase 3(APX3)	Arabidopsis thaliana	GO:0000302~response to reactive oxygen species,GO:0006979~response to oxidative stress,GO:0009735~response to cytokinin,GO:0034599~cellular response to oxidative stress,GO:0042744~hydrogen peroxide catabolic process,GO:0055114~oxidation-reduction process,	GO:0005739~mitochondrion,GO:0005773~vacuole,GO:0005774~vacuolar membrane,GO:0005777~peroxisome,GO:0005778~peroxisomal membrane,GO:0005794~Golgi apparatus,GO:0005829~cytosol,GO:0009506~plasmodesma,GO:0009507~chloroplast,GO:0009514~glyoxysome,GO:0009536~plastid,GO:0009941~chloroplast envelope,GO:0016021~integral component of membrane,GO:0046861~glyoxysomal membrane,	GO:0004130~cytochrome-c peroxidase activity,GO:0005515~protein binding,GO:0016688~L-ascorbate peroxidase activity,GO:0020037~heme binding,GO:0046872~metal ion binding,
603	P46248	aspartate aminotransferase 5(ASP5)	Arabidopsis thaliana	GO:0006103~2-oxoglutarate metabolic process,GO:0006520~cellular amino acid metabolic process,GO:0006531~aspartate metabolic process,GO:0006536~glutamate metabolic process,GO:0009058~biosynthetic process,GO:0009409~response to cold,GO:0046686~response to cadmium ion,	GO:0005739~mitochondrion,GO:0005829~cytosol,GO:0009501~amyloplast,GO:0009507~chloroplast,GO:0009536~plastid,GO:0009570~chloroplast stroma,GO:0009941~chloroplast envelope,GO:0010319~stromule,GO:0048046~apoplast,	GO:0004069~L-aspartate:2-oxoglutarate aminotransferase activity,GO:0030170~pyridoxal phosphate binding,GO:0033853~aspartate-prephenate aminotransferase activity,GO:0033854~glutamate-prephenate aminotransferase activity,GO:0042802~identical protein binding,GO:0080130~L-phenylalanine:2-oxoglutarate aminotransferase activity,
604	O81852	aspartate kinase-homoserine dehydrogenase ii(AK-HSDH II)	Arabidopsis thaliana	GO:0008652~cellular amino acid biosynthetic process,GO:0009067~aspartate family amino acid biosynthetic process,GO:0009086~methionine biosynthetic process,GO:0009088~threonine biosynthetic process,GO:0009089~lysine biosynthetic process via diaminopimelate,GO:0009090~homoserine biosynthetic process,GO:0016310~phosphorylation,GO:0055114~oxidation-reduction process,	GO:0009507~chloroplast,GO:0009570~chloroplast stroma,	GO:0004072~aspartate kinase activity,GO:0004412~homoserine dehydrogenase activity,GO:0005524~ATP binding,GO:0016491~oxidoreductase activity,GO:0016597~amino acid binding,GO:0050661~NADP binding,
605	O65390	aspartic proteinase A1(APA1)	Arabidopsis thaliana	GO:0006508~proteolysis,GO:0006629~lipid metabolic process,GO:0009651~response to salt stress,GO:0009735~response to cytokinin,GO:0030163~protein catabolic process,	GO:0005576~extracellular region,GO:0005773~vacuole,GO:0005829~cytosol,GO:0009506~plasmodesma,	GO:0004175~endopeptidase activity,GO:0004190~aspartic-type endopeptidase activity,
606	Q6ETX0	basic leucine zipper 9(LOC4328963)	Oryza sativa Japonica Group			GO:0003700~transcription factor activity, sequence-specific DNA binding,GO:0043565~sequence-specific DNA binding,
607	Q94CE4	beta carbonic anhydrase 4(BCA4)	Arabidopsis thaliana	GO:0010037~response to carbon dioxide,GO:0010119~regulation of stomatal movement,GO:0015976~carbon utilization,GO:2000122~negative regulation of stomatal complex development,	GO:0005737~cytoplasm,GO:0005886~plasma membrane,GO:0009507~chloroplast,GO:0009941~chloroplast envelope,	GO:0004089~carbonate dehydratase activity,GO:0008270~zinc ion binding,
608	Q43697	beta-5 tubulin(TUBB5)	Zea mays	GO:0007017~microtubule-based process,	GO:0005737~cytoplasm,GO:0005874~microtubule,	GO:0003924~GTPase activity,GO:0005200~structural constituent of cytoskeleton,GO:0005525~GTP binding,
609	P29514	beta-6 tubulin(TUB6)	Arabidopsis thaliana	GO:0007017~microtubule-based process,GO:0009409~response to cold,GO:0009651~response to salt stress,	GO:0005737~cytoplasm,GO:0005874~microtubule,GO:0005886~plasma membrane,GO:0015630~microtubule cytoskeleton,	GO:0003924~GTPase activity,GO:0005200~structural constituent of cytoskeleton,GO:0005525~GTP binding,
610	Q41783	beta-6 tubulin(TUBB6)	Zea mays	GO:0007017~microtubule-based process,	GO:0005737~cytoplasm,GO:0005874~microtubule,	GO:0003924~GTPase activity,GO:0005200~structural constituent of cytoskeleton,GO:0005525~GTP binding,
611	Q9ZRB2	beta-tubulin 1(tubb1)	Triticum aestivum	GO:0007017~microtubule-based process,	GO:0005737~cytoplasm,GO:0005874~microtubule,	GO:0003924~GTPase activity,GO:0005200~structural constituent of cytoskeleton,GO:0005525~GTP binding,
612	Q9ZRB1	beta-tubulin 2(tubb2)	Triticum aestivum	GO:0007017~microtubule-based process,	GO:0005737~cytoplasm,GO:0005874~microtubule,	GO:0003924~GTPase activity,GO:0005200~structural constituent of cytoskeleton,GO:0005525~GTP binding,
613	Q9ZRA8	beta-tubulin 5(Tubb5)	Triticum aestivum	GO:0007017~microtubule-based process,	GO:0005737~cytoplasm,GO:0005874~microtubule,	GO:0003924~GTPase activity,GO:0005200~structural constituent of cytoskeleton,GO:0005525~GTP binding,
614	B9HBA8	biotin carboxylase precursor family protein(POPTR_0006s07780g)	Populus trichocarpa	GO:0006633~fatty acid biosynthetic process,GO:2001295~malonyl-CoA biosynthetic process,	GO:0009507~chloroplast,	GO:0003989~acetyl-CoA carboxylase activity,GO:0004075~biotin carboxylase activity,GO:0005524~ATP binding,GO:0046872~metal ion binding,
615	B9N843	biotin carboxylase precursor family protein(POPTR_0018s14250g)	Populus trichocarpa	GO:0006633~fatty acid biosynthetic process,GO:2001295~malonyl-CoA biosynthetic process,	GO:0009507~chloroplast,	GO:0003989~acetyl-CoA carboxylase activity,GO:0004075~biotin carboxylase activity,GO:0005524~ATP binding,GO:0046872~metal ion binding,
616	Q9FN48	calcium sensing receptor(CaS)	Arabidopsis thaliana	GO:0009704~de-etiolation,GO:0071277~cellular response to calcium ion,GO:0090333~regulation of stomatal closure,	GO:0005739~mitochondrion,GO:0009507~chloroplast,GO:0009534~chloroplast thylakoid,GO:0009535~chloroplast thylakoid membrane,GO:0009579~thylakoid,GO:0016021~integral component of membrane,
617	P0DH95, P0DH96	calmodulin 1(CAM1)	Arabidopsis thaliana	GO:0005513~detection of calcium ion,GO:0009612~response to mechanical stimulus,	GO:0005634~nucleus,GO:0005737~cytoplasm,GO:0005829~cytosol,GO:0005886~plasma membrane,	GO:0005509~calcium ion binding,GO:0005515~protein binding,
618	P0DH97, Q682T9, P0DH98	calmodulin 5(CAM5)	Arabidopsis thaliana	GO:0019722~calcium-mediated signaling,	GO:0005634~nucleus,GO:0005737~cytoplasm,GO:0005773~vacuole,GO:0005774~vacuolar membrane,GO:0005829~cytosol,GO:0005886~plasma membrane,	GO:0005509~calcium ion binding,GO:0005515~protein binding,
619	Q03509	calmodulin 6(CAM6)	Arabidopsis thaliana	GO:0019722~calcium-mediated signaling,	GO:0005622~intracellular,GO:0005829~cytosol,	GO:0005509~calcium ion binding,
620	P27161	calmodulin 6(SlCaM6)	Solanum lycopersicum			GO:0005509~calcium ion binding,
621	P59220	calmodulin 7(CAM7)	Arabidopsis thaliana	GO:0005513~detection of calcium ion,GO:0010099~regulation of photomorphogenesis,GO:0019722~calcium-mediated signaling,	GO:0005737~cytoplasm,GO:0005829~cytosol,	GO:0005509~calcium ion binding,
622	P62162	calmodulin protein(calmodulin)	Hordeum vulgare			GO:0005509~calcium ion binding,
623	P13868	calmodulin(LOC102577507)	Solanum tuberosum			GO:0005509~calcium ion binding,
624	P93087	calmodulin(LOC107844051)	Capsicum annuum			GO:0005509~calcium ion binding,
625	Q0JNS6	calmodulin(LOC4324384)	Oryza sativa Japonica Group			GO:0005509~calcium ion binding,
626	P62163	calmodulin(SCAM-2)	Glycine max			GO:0005509~calcium ion binding,
627	Q6F332	calmodulin-2(LOC4339172)	Oryza sativa Japonica Group			GO:0005509~calcium ion binding,
628	Q0JNL7	calmodulin-3(LOC4326903)	Oryza sativa Japonica Group			GO:0005509~calcium ion binding,
629	P29402	calnexin 1(CNX1)	Arabidopsis thaliana	GO:0006457~protein folding,	GO:0005739~mitochondrion,GO:0005773~vacuole,GO:0005774~vacuolar membrane,GO:0005783~endoplasmic reticulum,GO:0005789~endoplasmic reticulum membrane,GO:0005794~Golgi apparatus,GO:0005886~plasma membrane,GO:0009505~plant-type cell wall,GO:0009506~plasmodesma,GO:0009507~chloroplast,GO:0016020~membrane,GO:0016021~integral component of membrane,GO:0043231~intracellular membrane-bounded organelle,	GO:0005509~calcium ion binding,GO:0030246~carbohydrate binding,GO:0051082~unfolded protein binding,
630	Q39817	calnexin(LOC547851)	Glycine max	GO:0006457~protein folding,	GO:0005783~endoplasmic reticulum,GO:0005789~endoplasmic reticulum membrane,GO:0016021~integral component of membrane,	GO:0005509~calcium ion binding,GO:0030246~carbohydrate binding,
631	Q42601	carbamoyl phosphate synthetase B(CARB)	Arabidopsis thaliana	GO:0000050~urea cycle,GO:0006526~arginine biosynthetic process,GO:0016036~cellular response to phosphate starvation,GO:0044205~'de novo' UMP biosynthetic process,	GO:0005739~mitochondrion,GO:0005829~cytosol,GO:0005951~carbamoyl-phosphate synthase complex,GO:0009507~chloroplast,GO:0009570~chloroplast stroma,GO:0016020~membrane,	GO:0004087~carbamoyl-phosphate synthase (ammonia) activity,GO:0004088~carbamoyl-phosphate synthase (glutamine-hydrolyzing) activity,GO:0005524~ATP binding,GO:0046872~metal ion binding,
632	P27140	carbonic anhydrase 1(CA1)	Arabidopsis thaliana	GO:0009409~response to cold,GO:0009817~defense response to fungus, incompatible interaction,GO:0010037~response to carbon dioxide,GO:0010119~regulation of stomatal movement,GO:0015976~carbon utilization,GO:0015979~photosynthesis,GO:0042742~defense response to bacterium,GO:2000122~negative regulation of stomatal complex development,	GO:0005886~plasma membrane,GO:0009507~chloroplast,GO:0009535~chloroplast thylakoid membrane,GO:0009570~chloroplast stroma,GO:0009579~thylakoid,GO:0009941~chloroplast envelope,GO:0010319~stromule,GO:0016020~membrane,GO:0048046~apoplast,	GO:0004089~carbonate dehydratase activity,GO:0008270~zinc ion binding,
633	P42737	carbonic anhydrase 2(CA2)	Arabidopsis thaliana	GO:0015976~carbon utilization,GO:0042742~defense response to bacterium,	GO:0005737~cytoplasm,GO:0005829~cytosol,GO:0009507~chloroplast,GO:0009535~chloroplast thylakoid membrane,GO:0009570~chloroplast stroma,GO:0009941~chloroplast envelope,GO:0048046~apoplast,	GO:0004089~carbonate dehydratase activity,GO:0008270~zinc ion binding,
634	P27141	carbonic anhydrase, chloroplastic-like(LOC107822687)	Nicotiana tabacum	GO:0015976~carbon utilization,	GO:0009570~chloroplast stroma,	GO:0004089~carbonate dehydratase activity,GO:0008270~zinc ion binding,
635	Q9LF37	casein lytic proteinase B3(CLPB3)	Arabidopsis thaliana	GO:0009408~response to heat,GO:0009658~chloroplast organization,GO:0016485~protein processing,	GO:0005737~cytoplasm,GO:0009507~chloroplast,GO:0009532~plastid stroma,GO:0009570~chloroplast stroma,	GO:0005524~ATP binding,GO:0016887~ATPase activity,
636	Q96528	catalase 1(CAT1)	Arabidopsis thaliana	GO:0006979~response to oxidative stress,GO:0006995~cellular response to nitrogen starvation,GO:0009416~response to light stimulus,GO:0009737~response to abscisic acid,GO:0009970~cellular response to sulfate starvation,GO:0016036~cellular response to phosphate starvation,GO:0042542~response to hydrogen peroxide,GO:0042744~hydrogen peroxide catabolic process,GO:0046686~response to cadmium ion,GO:00…	GO:0005618~cell wall,GO:0005634~nucleus,GO:0005739~mitochondrion,GO:0005777~peroxisome,GO:0005829~cytosol,GO:0009941~chloroplast envelope,GO:0022626~cytosolic ribosome,	GO:0004096~catalase activity,GO:0005515~protein binding,GO:0020037~heme binding,GO:0046872~metal ion binding,GO:0050897~cobalt ion binding,
637	P18122	catalase 1(cat1)	Zea mays	GO:0000302~response to reactive oxygen species,GO:0006979~response to oxidative stress,GO:0009410~response to xenobiotic stimulus,GO:0009631~cold acclimation,GO:0009733~response to auxin,GO:0009737~response to abscisic acid,GO:0042744~hydrogen peroxide catabolic process,GO:0051289~protein homotetramerization,GO:0051290~protein heterotetramerization,	GO:0005777~peroxisome,	GO:0004096~catalase activity,GO:0020037~heme binding,GO:0046872~metal ion binding,
638	P25819	catalase 2(CAT2)	Arabidopsis thaliana	GO:0006979~response to oxidative stress,GO:0006995~cellular response to nitrogen starvation,GO:0008219~cell death,GO:0009409~response to cold,GO:0009416~response to light stimulus,GO:0009648~photoperiodism,GO:0009970~cellular response to sulfate starvation,GO:0016036~cellular response to phosphate starvation,GO:0042744~hydrogen peroxide catabolic process,GO:0045454~cell redox homeostasis,GO:00551…	GO:0005634~nucleus,GO:0005739~mitochondrion,GO:0005777~peroxisome,GO:0005829~cytosol,GO:0009507~chloroplast,GO:0009514~glyoxysome,GO:0010319~stromule,GO:0022626~cytosolic ribosome,	GO:0004096~catalase activity,GO:0005515~protein binding,GO:0020037~heme binding,GO:0046872~metal ion binding,GO:0050897~cobalt ion binding,
639	Q42547	catalase 3(CAT3)	Arabidopsis thaliana	GO:0006979~response to oxidative stress,GO:0006995~cellular response to nitrogen starvation,GO:0009409~response to cold,GO:0009416~response to light stimulus,GO:0009970~cellular response to sulfate starvation,GO:0016036~cellular response to phosphate starvation,GO:0042744~hydrogen peroxide catabolic process,GO:0046686~response to cadmium ion,GO:0055114~oxidation-reduction process,	GO:0005618~cell wall,GO:0005634~nucleus,GO:0005739~mitochondrion,GO:0005773~vacuole,GO:0005777~peroxisome,GO:0005886~plasma membrane,GO:0009506~plasmodesma,GO:0009507~chloroplast,GO:0009570~chloroplast stroma,GO:0009941~chloroplast envelope,GO:0016020~membrane,GO:0022626~cytosolic ribosome,GO:0048046~apoplast,	GO:0003729~mRNA binding,GO:0004096~catalase activity,GO:0005515~protein binding,GO:0020037~heme binding,GO:0046872~metal ion binding,GO:0050897~cobalt ion binding,
640	Q0D9C4	catalase isozyme B(LOC4342124)	Oryza sativa Japonica Group	GO:0042542~response to hydrogen peroxide,GO:0042744~hydrogen peroxide catabolic process,	GO:0005737~cytoplasm,GO:0009514~glyoxysome,	GO:0004096~catalase activity,GO:0020037~heme binding,GO:0046872~metal ion binding,
641	P29756	catalase(CAT1)	Glycine max	GO:0006979~response to oxidative stress,GO:0042542~response to hydrogen peroxide,GO:0042744~hydrogen peroxide catabolic process,	GO:0005737~cytoplasm,GO:0009514~glyoxysome,	GO:0004096~catalase activity,GO:0020037~heme binding,GO:0046872~metal ion binding,
642	O48560	catalase(CAT3)	Glycine max	GO:0006979~response to oxidative stress,GO:0042542~response to hydrogen peroxide,GO:0042744~hydrogen peroxide catabolic process,	GO:0005737~cytoplasm,GO:0009514~glyoxysome,	GO:0004096~catalase activity,GO:0020037~heme binding,GO:0046872~metal ion binding,
643	P55313	catalase(CATA)	Triticum aestivum	GO:0006979~response to oxidative stress,GO:0042744~hydrogen peroxide catabolic process,	GO:0009514~glyoxysome,	GO:0004096~catalase activity,GO:0020037~heme binding,GO:0046872~metal ion binding,
644	P54609	cell division cycle 48(CDC48)	Arabidopsis thaliana	GO:0007049~cell cycle,GO:0009846~pollen germination,GO:0009860~pollen tube growth,GO:0015031~protein transport,GO:0031348~negative regulation of defense response,GO:0031648~protein destabilization,GO:0046686~response to cadmium ion,GO:0051301~cell division,	GO:0005618~cell wall,GO:0005634~nucleus,GO:0005635~nuclear envelope,GO:0005730~nucleolus,GO:0005737~cytoplasm,GO:0005794~Golgi apparatus,GO:0005819~spindle,GO:0005829~cytosol,GO:0005886~plasma membrane,GO:0009506~plasmodesma,GO:0009524~phragmoplast,GO:0022626~cytosolic ribosome,GO:0048046~apoplast,	GO:0005515~protein binding,GO:0005524~ATP binding,GO:0016787~hydrolase activity,GO:0016887~ATPase activity,GO:0042802~identical protein binding,
645	P46523	chaperone protein ClpC1, chloroplastic(LOC106387907)	Brassica napus	GO:0019538~protein metabolic process,	GO:0009507~chloroplast,	GO:0005524~ATP binding,
646	O65282	chaperonin 20(CPN20)	Arabidopsis thaliana	GO:0006457~protein folding,GO:0006986~response to unfolded protein,GO:0009409~response to cold,GO:0046686~response to cadmium ion,GO:0051085~chaperone mediated protein folding requiring cofactor,GO:1901671~positive regulation of superoxide dismutase activity,	GO:0005737~cytoplasm,GO:0005739~mitochondrion,GO:0005759~mitochondrial matrix,GO:0005829~cytosol,GO:0009507~chloroplast,GO:0009535~chloroplast thylakoid membrane,GO:0009536~plastid,GO:0009570~chloroplast stroma,GO:0009579~thylakoid,GO:0009941~chloroplast envelope,GO:0048046~apoplast,	GO:0005507~copper ion binding,GO:0005515~protein binding,GO:0005516~calmodulin binding,GO:0005524~ATP binding,GO:0046914~transition metal ion binding,GO:0051082~unfolded protein binding,GO:0051087~chaperone binding,
647	P21240	chaperonin 60 beta(CPN60B)	Arabidopsis thaliana	GO:0006457~protein folding,GO:0008219~cell death,GO:0009409~response to cold,GO:0009627~systemic acquired resistance,GO:0042026~protein refolding,GO:0051085~chaperone mediated protein folding requiring cofactor,	GO:0005737~cytoplasm,GO:0005794~Golgi apparatus,GO:0005829~cytosol,GO:0005886~plasma membrane,GO:0009507~chloroplast,GO:0009570~chloroplast stroma,GO:0009941~chloroplast envelope,GO:0010319~stromule,GO:0016020~membrane,GO:0022626~cytosolic ribosome,GO:0048046~apoplast,	GO:0005515~protein binding,GO:0005524~ATP binding,
648	P35480	chaperonin CPN60, mitochondrial(LOC106437789)	Brassica napus	GO:0042026~protein refolding,	GO:0005739~mitochondrion,	GO:0005524~ATP binding,
649	P21238	chaperonin-60alpha(CPN60A)	Arabidopsis thaliana	GO:0006457~protein folding,GO:0009658~chloroplast organization,GO:0009793~embryo development ending in seed dormancy,GO:0042026~protein refolding,	GO:0005737~cytoplasm,GO:0005739~mitochondrion,GO:0005829~cytosol,GO:0009507~chloroplast,GO:0009570~chloroplast stroma,GO:0009579~thylakoid,GO:0009941~chloroplast envelope,GO:0016020~membrane,GO:0022626~cytosolic ribosome,GO:0048046~apoplast,	GO:0005524~ATP binding,
650	Q7Y1Z1	chitinase 7(LOC4338720)	Oryza sativa Japonica Group	GO:0000272~polysaccharide catabolic process,GO:0005975~carbohydrate metabolic process,GO:0006032~chitin catabolic process,GO:0006040~amino sugar metabolic process,GO:0006952~defense response,GO:0016998~cell wall macromolecule catabolic process,	GO:0005622~intracellular,	GO:0004568~chitinase activity,GO:0008061~chitin binding,
651	P04778	chlorophyll A/B binding protein 1(CAB1)	Arabidopsis thaliana	GO:0009416~response to light stimulus,GO:0009765~photosynthesis, light harvesting,GO:0009768~photosynthesis, light harvesting in photosystem I,GO:0015979~photosynthesis,GO:0018298~protein-chromophore linkage,	GO:0005794~Golgi apparatus,GO:0009507~chloroplast,GO:0009522~photosystem I,GO:0009523~photosystem II,GO:0009534~chloroplast thylakoid,GO:0009535~chloroplast thylakoid membrane,GO:0009579~thylakoid,GO:0009941~chloroplast envelope,GO:0010287~plastoglobule,GO:0016021~integral component of membrane,GO:0030076~light-harvesting complex,	GO:0016168~chlorophyll binding,GO:0031409~pigment binding,GO:0046872~metal ion binding,
652	P27492	chlorophyll a-b binding protein 16, chloroplastic(LOC107764358)	Nicotiana tabacum	GO:0009765~photosynthesis, light harvesting,GO:0018298~protein-chromophore linkage,	GO:0009522~photosystem I,GO:0009523~photosystem II,GO:0009535~chloroplast thylakoid membrane,GO:0016021~integral component of membrane,	GO:0016168~chlorophyll binding,GO:0046872~metal ion binding,
653	Q01667	chlorophyll a-b binding protein 6(LHCA1)	Arabidopsis thaliana	GO:0009409~response to cold,GO:0009637~response to blue light,GO:0009644~response to high light intensity,GO:0009645~response to low light intensity stimulus,GO:0009765~photosynthesis, light harvesting,GO:0009768~photosynthesis, light harvesting in photosystem I,GO:0010114~response to red light,GO:0010218~response to far red light,GO:0015979~photosynthesis,GO:0018298~protein-chromophore linkage,	GO:0009507~chloroplast,GO:0009522~photosystem I,GO:0009523~photosystem II,GO:0009534~chloroplast thylakoid,GO:0009535~chloroplast thylakoid membrane,GO:0009579~thylakoid,GO:0009941~chloroplast envelope,GO:0010287~plastoglobule,GO:0016020~membrane,GO:0016021~integral component of membrane,GO:0030076~light-harvesting complex,	GO:0005515~protein binding,GO:0016168~chlorophyll binding,GO:0031409~pigment binding,GO:0046872~metal ion binding,
654	P27525	chlorophyll a-b binding protein CP24 10B, chloroplastic-like(LHCP)	Solanum lycopersicum	GO:0009416~response to light stimulus,GO:0009768~photosynthesis, light harvesting in photosystem I,GO:0018298~protein-chromophore linkage,	GO:0009523~photosystem II,GO:0009535~chloroplast thylakoid membrane,GO:0009941~chloroplast envelope,GO:0010287~plastoglobule,GO:0016021~integral component of membrane,	GO:0016168~chlorophyll binding,GO:0031409~pigment binding,
655	Q10HD0	chlorophyll a-b binding protein, chloroplastic(LOC4333359)	Oryza sativa Japonica Group	GO:0009416~response to light stimulus,GO:0009765~photosynthesis, light harvesting,GO:0009768~photosynthesis, light harvesting in photosystem I,GO:0018298~protein-chromophore linkage,	GO:0009522~photosystem I,GO:0009523~photosystem II,GO:0009535~chloroplast thylakoid membrane,GO:0009536~plastid,GO:0009941~chloroplast envelope,GO:0010287~plastoglobule,GO:0016021~integral component of membrane,	GO:0016168~chlorophyll binding,GO:0031409~pigment binding,GO:0046872~metal ion binding,
656	Q9SA52	chloroplast RNA binding protein(CRB)	Arabidopsis thaliana	GO:0000272~polysaccharide catabolic process,GO:0005996~monosaccharide metabolic process,GO:0006364~rRNA processing,GO:0007623~circadian rhythm,GO:0009409~response to cold,GO:0009611~response to wounding,GO:0009658~chloroplast organization,GO:0010468~regulation of gene expression,GO:0032544~plastid translation,GO:0042631~cellular response to water deprivation,GO:0042742~defense response to bacteri…	GO:0000427~plastid-encoded plastid RNA polymerase complex,GO:0005773~vacuole,GO:0005777~peroxisome,GO:0005794~Golgi apparatus,GO:0005840~ribosome,GO:0009506~plasmodesma,GO:0009507~chloroplast,GO:0009570~chloroplast stroma,GO:0009941~chloroplast envelope,GO:0010287~plastoglobule,GO:0010319~stromule,GO:0016020~membrane,GO:0048046~apoplast,	GO:0003677~DNA binding,GO:0003723~RNA binding,GO:0003824~catalytic activity,GO:0005515~protein binding,GO:0010297~heteropolysaccharide binding,GO:0019843~rRNA binding,GO:0050662~coenzyme binding,
657	Q39061	chloroplast RNA-binding protein 33(CP33)	Arabidopsis thaliana	GO:0006397~mRNA processing,GO:0031425~chloroplast RNA processing,GO:1901259~chloroplast rRNA processing,	GO:0009507~chloroplast,GO:0009570~chloroplast stroma,GO:0009579~thylakoid,GO:0030529~intracellular ribonucleoprotein complex,	GO:0000166~nucleotide binding,GO:0003676~nucleic acid binding,GO:0003723~RNA binding,GO:0003729~mRNA binding,
658	Q9LTX9	chloroplast heat shock protein 70-2(cpHsc70-2)	Arabidopsis thaliana	GO:0006457~protein folding,GO:0009408~response to heat,GO:0045036~protein targeting to chloroplast,GO:0046686~response to cadmium ion,	GO:0005622~intracellular,GO:0005623~cell,GO:0009507~chloroplast,GO:0009532~plastid stroma,GO:0009570~chloroplast stroma,GO:0009579~thylakoid,GO:0009941~chloroplast envelope,GO:0048046~apoplast,	GO:0005515~protein binding,GO:0005524~ATP binding,GO:0051082~unfolded protein binding,
659	P37107	chloroplast signal recognition particle 54 kDa subunit(CPSRP54)	Arabidopsis thaliana	GO:0006614~SRP-dependent cotranslational protein targeting to membrane,GO:0006617~SRP-dependent cotranslational protein targeting to membrane, signal sequence recognition,GO:0045038~protein import into chloroplast thylakoid membrane,	GO:0005737~cytoplasm,GO:0005786~signal recognition particle, endoplasmic reticulum targeting,GO:0009507~chloroplast,GO:0009570~chloroplast stroma,GO:0048500~signal recognition particle,GO:0080085~signal recognition particle, chloroplast targeting,	GO:0003729~mRNA binding,GO:0003924~GTPase activity,GO:0005048~signal sequence binding,GO:0005515~protein binding,GO:0005525~GTP binding,GO:0008312~7S RNA binding,
660	Q9LYA9	chloroplast stem-loop binding protein of 41 kDa(CSP41A)	Arabidopsis thaliana	GO:0006364~rRNA processing,GO:0007623~circadian rhythm,GO:0009658~chloroplast organization,GO:0009735~response to cytokinin,GO:0032544~plastid translation,GO:0045727~positive regulation of translation,GO:0045893~positive regulation of transcription, DNA-templated,	GO:0005840~ribosome,GO:0009507~chloroplast,GO:0009534~chloroplast thylakoid,GO:0009570~chloroplast stroma,GO:0009579~thylakoid,GO:0009941~chloroplast envelope,GO:0010287~plastoglobule,GO:0010319~stromule,GO:0048046~apoplast,	GO:0003729~mRNA binding,GO:0003824~catalytic activity,GO:0005515~protein binding,GO:0008266~poly(U) RNA binding,GO:0019843~rRNA binding,GO:0050662~coenzyme binding,
661	Q9SGS4	chloroplastic drought-induced stress protein of 32 kD(CDSP32)	Arabidopsis thaliana	GO:0000103~sulfate assimilation,GO:0006457~protein folding,GO:0006662~glycerol ether metabolic process,GO:0006979~response to oxidative stress,GO:0009414~response to water deprivation,GO:0034599~cellular response to oxidative stress,GO:0045454~cell redox homeostasis,GO:0055114~oxidation-reduction process,	GO:0005623~cell,GO:0009507~chloroplast,GO:0009534~chloroplast thylakoid,GO:0009570~chloroplast stroma,GO:0009941~chloroplast envelope,	GO:0004791~thioredoxin-disulfide reductase activity,GO:0005515~protein binding,GO:0015035~protein disulfide oxidoreductase activity,GO:0016671~oxidoreductase activity, acting on a sulfur group of donors, disulfide as acceptor,GO:0047134~protein-disulfide reductase activity,
662	Q9STS7	chloroplastic lipocalin(CHL)	Arabidopsis thaliana	GO:0006629~lipid metabolic process,GO:0006979~response to oxidative stress,GO:0009408~response to heat,GO:0009414~response to water deprivation,GO:0009644~response to high light intensity,GO:0009737~response to abscisic acid,GO:0010431~seed maturation,GO:0046322~negative regulation of fatty acid oxidation,GO:1901562~response to paraquat,	GO:0005576~extracellular region,GO:0009507~chloroplast,GO:0009535~chloroplast thylakoid membrane,GO:0009543~chloroplast thylakoid lumen,GO:0031977~thylakoid lumen,	GO:0045735~nutrient reservoir activity,
663	P42734	cinnamyl alcohol dehydrogenase 9(CAD9)	Arabidopsis thaliana	GO:0009735~response to cytokinin,GO:0009809~lignin biosynthetic process,GO:0055114~oxidation-reduction process,	GO:0005737~cytoplasm,GO:0048046~apoplast,	GO:0008270~zinc ion binding,GO:0016491~oxidoreductase activity,GO:0045551~cinnamyl-alcohol dehydrogenase activity,GO:0052747~sinapyl alcohol dehydrogenase activity,
664	Q9M1D3	citrate synthase 5(CSY5)	Arabidopsis thaliana	GO:0006099~tricarboxylic acid cycle,GO:0006101~citrate metabolic process,	GO:0005739~mitochondrion,GO:0005759~mitochondrial matrix,	GO:0004108~citrate (Si)-synthase activity,
665	Q03250	cold, circadian rhythm, and rna binding 2(GRP7)	Arabidopsis thaliana	GO:0000380~alternative mRNA splicing, via spliceosome,GO:0006406~mRNA export from nucleus,GO:0006970~response to osmotic stress,GO:0007623~circadian rhythm,GO:0009409~response to cold,GO:0009414~response to water deprivation,GO:0009651~response to salt stress,GO:0009735~response to cytokinin,GO:0010043~response to zinc ion,GO:0010119~regulation of stomatal movement,GO:0010228~vegetative to reprod…	GO:0005634~nucleus,GO:0005737~cytoplasm,GO:0005739~mitochondrion,GO:0005777~peroxisome,GO:0005829~cytosol,GO:0009506~plasmodesma,GO:0009507~chloroplast,GO:0048046~apoplast,	GO:0000166~nucleotide binding,GO:0003676~nucleic acid binding,GO:0003690~double-stranded DNA binding,GO:0003697~single-stranded DNA binding,GO:0003723~RNA binding,GO:0003729~mRNA binding,
666	O04151	compromized recognition of TCV 1(CRT1)	Arabidopsis thaliana	GO:0002230~positive regulation of defense response to virus by host,GO:0006281~DNA repair,GO:0006282~regulation of DNA repair,GO:0009626~plant-type hypersensitive response,GO:0009816~defense response to bacterium, incompatible interaction,GO:0016569~covalent chromatin modification,GO:0031047~gene silencing by RNA,GO:0031935~regulation of chromatin silencing,GO:0034052~positive regulation of plant…	GO:0005634~nucleus,GO:0005768~endosome,	GO:0003677~DNA binding,GO:0003723~RNA binding,GO:0004519~endonuclease activity,GO:0005515~protein binding,GO:0005524~ATP binding,GO:0016887~ATPase activity,
667	P24704	copper/zinc superoxide dismutase 1(CSD1)	Arabidopsis thaliana	GO:0006801~superoxide metabolic process,GO:0006979~response to oxidative stress,GO:0009651~response to salt stress,GO:0010039~response to iron ion,GO:0010193~response to ozone,GO:0019430~removal of superoxide radicals,GO:0034599~cellular response to oxidative stress,GO:0035195~gene silencing by miRNA,GO:0042742~defense response to bacterium,GO:0046688~response to copper ion,GO:0055114~oxidation-r…	GO:0005576~extracellular region,GO:0005634~nucleus,GO:0005737~cytoplasm,GO:0005829~cytosol,	GO:0004784~superoxide dismutase activity,GO:0005507~copper ion binding,GO:0005515~protein binding,GO:0008270~zinc ion binding,GO:0046872~metal ion binding,
668	O78310	copper/zinc superoxide dismutase 2(CSD2)	Arabidopsis thaliana	GO:0006801~superoxide metabolic process,GO:0006979~response to oxidative stress,GO:0009416~response to light stimulus,GO:0010039~response to iron ion,GO:0019430~removal of superoxide radicals,GO:0034599~cellular response to oxidative stress,GO:0035195~gene silencing by miRNA,GO:0046688~response to copper ion,GO:0055114~oxidation-reduction process,GO:0071329~cellular response to sucrose stimulus,G…	GO:0009507~chloroplast,GO:0009570~chloroplast stroma,GO:0009579~thylakoid,GO:0048046~apoplast,	GO:0004784~superoxide dismutase activity,GO:0005507~copper ion binding,GO:0008270~zinc ion binding,GO:0046872~metal ion binding,
669	Q1S9I9	core histone H2A/H2B/H3/H4(MTR_4g070240)	Medicago truncatula		GO:0000786~nucleosome,GO:0005634~nucleus,	GO:0003677~DNA binding,
670	Q1SWQ1	core histone H2A/H2B/H3/H4(MTR_4g070245)	Medicago truncatula		GO:0000786~nucleosome,GO:0005634~nucleus,	GO:0003677~DNA binding,
671	O65902	cyclase associated protein 1(CAP1)	Arabidopsis thaliana	GO:0000902~cell morphogenesis,GO:0007010~cytoskeleton organization,GO:0007163~establishment or maintenance of cell polarity,GO:0007165~signal transduction,GO:0008154~actin polymerization or depolymerization,GO:0009826~unidimensional cell growth,GO:0030036~actin cytoskeleton organization,GO:0045761~regulation of adenylate cyclase activity,	GO:0005829~cytosol,GO:0005886~plasma membrane,GO:0030864~cortical actin cytoskeleton,	GO:0003779~actin binding,GO:0008179~adenylate cyclase binding,
672	Q9SSA5	cyclophilin 38(CYP38)	Arabidopsis thaliana	GO:0000413~protein peptidyl-prolyl isomerization,GO:0006457~protein folding,GO:0042742~defense response to bacterium,	GO:0009507~chloroplast,GO:0009534~chloroplast thylakoid,GO:0009535~chloroplast thylakoid membrane,GO:0009543~chloroplast thylakoid lumen,GO:0009570~chloroplast stroma,GO:0009579~thylakoid,GO:0031977~thylakoid lumen,	GO:0003755~peptidyl-prolyl cis-trans isomerase activity,
673	P80608	cysteine synthase 2(cys2)	Zea mays	GO:0006535~cysteine biosynthetic process from serine,GO:0008652~cellular amino acid biosynthetic process,	GO:0005737~cytoplasm,	GO:0004124~cysteine synthase activity,GO:0016740~transferase activity,
674	O81154	cysteine synthase(LOC102577740)	Solanum tuberosum	GO:0006535~cysteine biosynthetic process from serine,GO:0008652~cellular amino acid biosynthetic process,	GO:0005737~cytoplasm,	GO:0004124~cysteine synthase activity,GO:0016740~transferase activity,
675	Q9XEA8	cysteine synthase(LOC4334101)	Oryza sativa Japonica Group	GO:0006535~cysteine biosynthetic process from serine,GO:0008652~cellular amino acid biosynthetic process,	GO:0005737~cytoplasm,	GO:0004124~cysteine synthase activity,GO:0016740~transferase activity,GO:0030170~pyridoxal phosphate binding,
676	Q9XEA6	cysteine synthase(LOC4352839)	Oryza sativa Japonica Group	GO:0006535~cysteine biosynthetic process from serine,GO:0008652~cellular amino acid biosynthetic process,	GO:0005737~cytoplasm,	GO:0004124~cysteine synthase activity,GO:0016740~transferase activity,GO:0030170~pyridoxal phosphate binding,
677	Q9LTL0	cytochrome P450, family 71, subfamily B, polypeptide 26(CYP71B26)	Arabidopsis thaliana	GO:0044550~secondary metabolite biosynthetic process,GO:0055114~oxidation-reduction process,	GO:0016020~membrane,GO:0016021~integral component of membrane,	GO:0005506~iron ion binding,GO:0016709~oxidoreductase activity, acting on paired donors, with incorporation or reduction of molecular oxygen, NAD(P)H as one donor, and incorporation of one atom of oxygen,GO:0019825~oxygen binding,GO:0020037~heme binding,
678	Q2L925	cytochrome b559 alpha subunit(psbE)	Gossypium hirsutum	GO:0009767~photosynthetic electron transport chain,	GO:0009535~chloroplast thylakoid membrane,GO:0009539~photosystem II reaction center,GO:0016021~integral component of membrane,	GO:0005506~iron ion binding,GO:0009055~electron carrier activity,GO:0020037~heme binding,
679	Q4VZH5	cytochrome b559 alpha subunit(psbE)	Cucumis sativus	GO:0009767~photosynthetic electron transport chain,	GO:0009535~chloroplast thylakoid membrane,GO:0009539~photosystem II reaction center,GO:0016021~integral component of membrane,	GO:0005506~iron ion binding,GO:0009055~electron carrier activity,GO:0020037~heme binding,
680	Q1KXU2	cytochrome b559 alpha subunit(psbE)	Helianthus annuus	GO:0009767~photosynthetic electron transport chain,	GO:0009535~chloroplast thylakoid membrane,GO:0009539~photosystem II reaction center,GO:0016021~integral component of membrane,	GO:0005506~iron ion binding,GO:0009055~electron carrier activity,GO:0020037~heme binding,
681	P59702	cytochrome b559 alpha subunit(psbE)	Atropa belladonna	GO:0009767~photosynthetic electron transport chain,	GO:0009535~chloroplast thylakoid membrane,GO:0009539~photosystem II reaction center,GO:0016021~integral component of membrane,	GO:0005506~iron ion binding,GO:0009055~electron carrier activity,GO:0020037~heme binding,
682	Q332W1	cytochrome b559 alpha subunit(psbE)	Lactuca sativa	GO:0009767~photosynthetic electron transport chain,	GO:0009535~chloroplast thylakoid membrane,GO:0009539~photosystem II reaction center,GO:0016021~integral component of membrane,	GO:0005506~iron ion binding,GO:0009055~electron carrier activity,GO:0020037~heme binding,
683	Q9MTK5	cytochrome b559 alpha subunit(psbE)	Oenothera elata subsp. hookeri	GO:0009767~photosynthetic electron transport chain,	GO:0009535~chloroplast thylakoid membrane,GO:0009539~photosystem II reaction center,GO:0016021~integral component of membrane,	GO:0005506~iron ion binding,GO:0009055~electron carrier activity,GO:0020037~heme binding,
684	P69383	cytochrome b559 alpha subunit(psbE)	Spinacia oleracea	GO:0009767~photosynthetic electron transport chain,	GO:0009507~chloroplast,GO:0009523~photosystem II,GO:0009535~chloroplast thylakoid membrane,GO:0009539~photosystem II reaction center,GO:0016021~integral component of membrane,	GO:0005506~iron ion binding,GO:0009055~electron carrier activity,GO:0020037~heme binding,GO:0046872~metal ion binding,
685	Q70XY9	cytochrome b559 alpha subunit(psbE)	Amborella trichopoda	GO:0009767~photosynthetic electron transport chain,	GO:0009507~chloroplast,GO:0009523~photosystem II,GO:0009535~chloroplast thylakoid membrane,GO:0009539~photosystem II reaction center,GO:0016021~integral component of membrane,	GO:0005506~iron ion binding,GO:0009055~electron carrier activity,GO:0020037~heme binding,GO:0046872~metal ion binding,
686	P56779	cytochrome b559 alpha subunit(psbE)	Arabidopsis thaliana	GO:0009767~photosynthetic electron transport chain,	GO:0009507~chloroplast,GO:0009523~photosystem II,GO:0009535~chloroplast thylakoid membrane,GO:0009539~photosystem II reaction center,GO:0016021~integral component of membrane,	GO:0005506~iron ion binding,GO:0009055~electron carrier activity,GO:0020037~heme binding,GO:0046872~metal ion binding,
687	Q06GW7	cytochrome b6(petB)	Drimys granadensis	GO:0015979~photosynthesis,GO:0022904~respiratory electron transport chain,	GO:0009535~chloroplast thylakoid membrane,GO:0016021~integral component of membrane,	GO:0005506~iron ion binding,GO:0016491~oxidoreductase activity,GO:0020037~heme binding,GO:0045158~electron transporter, transferring electrons within cytochrome b6/f complex of photosystem II activity,
688	Q6ENE4	cytochrome b6(petB)	Oryza nivara	GO:0015979~photosynthesis,GO:0022904~respiratory electron transport chain,	GO:0009535~chloroplast thylakoid membrane,GO:0009536~plastid,GO:0016021~integral component of membrane,	GO:0005506~iron ion binding,GO:0016491~oxidoreductase activity,GO:0020037~heme binding,GO:0045158~electron transporter, transferring electrons within cytochrome b6/f complex of photosystem II activity,
689	Q33C02	cytochrome b6(petB)	Nicotiana tomentosiformis	GO:0015979~photosynthesis,GO:0022904~respiratory electron transport chain,	GO:0009535~chloroplast thylakoid membrane,GO:0016021~integral component of membrane,	GO:0005506~iron ion binding,GO:0009055~electron carrier activity,GO:0016491~oxidoreductase activity,GO:0020037~heme binding,GO:0045158~electron transporter, transferring electrons within cytochrome b6/f complex of photosystem II activity,GO:0046872~metal ion binding,
690	P12123	cytochrome b6(petB)	Oryza sativa Japonica Group	GO:0015979~photosynthesis,GO:0022900~electron transport chain,GO:0022904~respiratory electron transport chain,	GO:0009535~chloroplast thylakoid membrane,GO:0009536~plastid,GO:0016020~membrane,GO:0016021~integral component of membrane,	GO:0005506~iron ion binding,GO:0016491~oxidoreductase activity,GO:0020037~heme binding,GO:0045158~electron transporter, transferring electrons within cytochrome b6/f complex of photosystem II activity,
691	Q06FN8	cytochrome b6(petB)	Pelargonium x hortorum	GO:0015979~photosynthesis,GO:0022904~respiratory electron transport chain,	GO:0009535~chloroplast thylakoid membrane,GO:0009536~plastid,GO:0016021~integral component of membrane,GO:0042651~thylakoid membrane,	GO:0005506~iron ion binding,GO:0016491~oxidoreductase activity,GO:0020037~heme binding,GO:0045158~electron transporter, transferring electrons within cytochrome b6/f complex of photosystem II activity,
692	P06247	cytochrome b6(petB)	Nicotiana tabacum	GO:0015979~photosynthesis,GO:0022904~respiratory electron transport chain,	GO:0009535~chloroplast thylakoid membrane,GO:0009536~plastid,GO:0016021~integral component of membrane,GO:0042651~thylakoid membrane,	GO:0005506~iron ion binding,GO:0016491~oxidoreductase activity,GO:0020037~heme binding,GO:0045158~electron transporter, transferring electrons within cytochrome b6/f complex of photosystem II activity,
693	Q1KXS9	cytochrome b6(petB)	Helianthus annuus	GO:0015979~photosynthesis,GO:0022904~respiratory electron transport chain,	GO:0009507~chloroplast,GO:0009535~chloroplast thylakoid membrane,GO:0009536~plastid,GO:0016021~integral component of membrane,GO:0042651~thylakoid membrane,	GO:0005506~iron ion binding,GO:0016491~oxidoreductase activity,GO:0020037~heme binding,GO:0045158~electron transporter, transferring electrons within cytochrome b6/f complex of photosystem II activity,
694	Q8S8W0	cytochrome b6(petB)	Atropa belladonna	GO:0015979~photosynthesis,GO:0022904~respiratory electron transport chain,	GO:0009535~chloroplast thylakoid membrane,GO:0016021~integral component of membrane,	GO:0005506~iron ion binding,GO:0016491~oxidoreductase activity,GO:0020037~heme binding,GO:0045158~electron transporter, transferring electrons within cytochrome b6/f complex of photosystem II activity,
695	P60162	cytochrome b6(petB)	Triticum aestivum	GO:0015979~photosynthesis,GO:0022904~respiratory electron transport chain,	GO:0009535~chloroplast thylakoid membrane,GO:0016021~integral component of membrane,	GO:0005506~iron ion binding,GO:0016491~oxidoreductase activity,GO:0020037~heme binding,GO:0045158~electron transporter, transferring electrons within cytochrome b6/f complex of photosystem II activity,
696	A1EA38	cytochrome b6(petB)	Agrostis stolonifera	GO:0015979~photosynthesis,GO:0022904~respiratory electron transport chain,	GO:0009535~chloroplast thylakoid membrane,GO:0016021~integral component of membrane,	GO:0005506~iron ion binding,GO:0016491~oxidoreductase activity,GO:0020037~heme binding,GO:0045158~electron transporter, transferring electrons within cytochrome b6/f complex of photosystem II activity,
697	Q9MTJ5	cytochrome b6(petB)	Oenothera elata subsp. hookeri	GO:0015979~photosynthesis,GO:0022904~respiratory electron transport chain,	GO:0009535~chloroplast thylakoid membrane,GO:0016021~integral component of membrane,	GO:0005506~iron ion binding,GO:0016491~oxidoreductase activity,GO:0020037~heme binding,GO:0045158~electron transporter, transferring electrons within cytochrome b6/f complex of photosystem II activity,
698	Q2MI71	cytochrome b6(petB)	Solanum lycopersicum	GO:0015979~photosynthesis,GO:0022904~respiratory electron transport chain,	GO:0009507~chloroplast,GO:0009535~chloroplast thylakoid membrane,GO:0016021~integral component of membrane,	GO:0005506~iron ion binding,GO:0016491~oxidoreductase activity,GO:0020037~heme binding,GO:0045158~electron transporter, transferring electrons within cytochrome b6/f complex of photosystem II activity,
699	P00165	cytochrome b6(petB)	Spinacia oleracea	GO:0015979~photosynthesis,GO:0022904~respiratory electron transport chain,	GO:0009535~chloroplast thylakoid membrane,GO:0016021~integral component of membrane,	GO:0005506~iron ion binding,GO:0016491~oxidoreductase activity,GO:0020037~heme binding,GO:0045158~electron transporter, transferring electrons within cytochrome b6/f complex of photosystem II activity,
700	Q3C1M5	cytochrome b6(petB)	Nicotiana sylvestris	GO:0015979~photosynthesis,GO:0022904~respiratory electron transport chain,	GO:0009535~chloroplast thylakoid membrane,GO:0016021~integral component of membrane,	GO:0005506~iron ion binding,GO:0009055~electron carrier activity,GO:0016491~oxidoreductase activity,GO:0020037~heme binding,GO:0045158~electron transporter, transferring electrons within cytochrome b6/f complex of photosystem II activity,GO:0046872~metal ion binding,
701	Q2MIF8	cytochrome b6(petB)	Solanum bulbocastanum	GO:0015979~photosynthesis,GO:0022904~respiratory electron transport chain,	GO:0009535~chloroplast thylakoid membrane,GO:0016021~integral component of membrane,	GO:0005506~iron ion binding,GO:0016491~oxidoreductase activity,GO:0020037~heme binding,GO:0045158~electron transporter, transferring electrons within cytochrome b6/f complex of photosystem II activity,
702	P56773	cytochrome b6(petB)	Arabidopsis thaliana	GO:0015979~photosynthesis,GO:0022904~respiratory electron transport chain,	GO:0009535~chloroplast thylakoid membrane,GO:0016021~integral component of membrane,	GO:0005506~iron ion binding,GO:0016491~oxidoreductase activity,GO:0020037~heme binding,GO:0045158~electron transporter, transferring electrons within cytochrome b6/f complex of photosystem II activity,
703	Q2VEF0	cytochrome b6(petB)	Solanum tuberosum	GO:0015979~photosynthesis,GO:0022904~respiratory electron transport chain,	GO:0009535~chloroplast thylakoid membrane,GO:0016021~integral component of membrane,	GO:0005506~iron ion binding,GO:0016491~oxidoreductase activity,GO:0020037~heme binding,GO:0045158~electron transporter, transferring electrons within cytochrome b6/f complex of photosystem II activity,
704	P30361	cytochrome b6-f complex iron-sulfur subunit 1, chloroplastic(LOC107765416)	Nicotiana tabacum	GO:0015979~photosynthesis,	GO:0009535~chloroplast thylakoid membrane,GO:0016021~integral component of membrane,	GO:0009496~plastoquinol--plastocyanin reductase activity,GO:0045158~electron transporter, transferring electrons within cytochrome b6/f complex of photosystem II activity,GO:0046872~metal ion binding,GO:0051537~2 iron, 2 sulfur cluster binding,
705	Q02585	cytochrome b6-f complex iron-sulfur subunit 2, chloroplastic(LOC107805497)	Nicotiana tabacum	GO:0015979~photosynthesis,	GO:0009535~chloroplast thylakoid membrane,GO:0016021~integral component of membrane,	GO:0009496~plastoquinol--plastocyanin reductase activity,GO:0045158~electron transporter, transferring electrons within cytochrome b6/f complex of photosystem II activity,GO:0046872~metal ion binding,GO:0051537~2 iron, 2 sulfur cluster binding,
706	Q7YJU7	cytochrome b6/f complex subunit 4(petD)	Calycanthus floridus var. glaucus	GO:0009767~photosynthetic electron transport chain,	GO:0009535~chloroplast thylakoid membrane,GO:0016021~integral component of membrane,	GO:0016491~oxidoreductase activity,GO:0045156~electron transporter, transferring electrons within the cyclic electron transport pathway of photosynthesis activity,GO:0045158~electron transporter, transferring electrons within cytochrome b6/f complex of photosystem II activity,
707	Q2L939	cytochrome b6/f complex subunit 4(petD)	Gossypium hirsutum	GO:0009767~photosynthetic electron transport chain,	GO:0009535~chloroplast thylakoid membrane,GO:0016021~integral component of membrane,	GO:0016491~oxidoreductase activity,GO:0045156~electron transporter, transferring electrons within the cyclic electron transport pathway of photosynthesis activity,GO:0045158~electron transporter, transferring electrons within cytochrome b6/f complex of photosystem II activity,
708	Q85FJ2	cytochrome b6/f complex subunit 4(petD)	Adiantum capillus-veneris	GO:0009767~photosynthetic electron transport chain,	GO:0009535~chloroplast thylakoid membrane,GO:0016021~integral component of membrane,	GO:0016491~oxidoreductase activity,GO:0045156~electron transporter, transferring electrons within the cyclic electron transport pathway of photosynthesis activity,GO:0045158~electron transporter, transferring electrons within cytochrome b6/f complex of photosystem II activity,
709	Q68RX6	cytochrome b6/f complex subunit 4(petD)	Panax ginseng	GO:0009767~photosynthetic electron transport chain,	GO:0005739~mitochondrion,GO:0009535~chloroplast thylakoid membrane,GO:0016021~integral component of membrane,GO:0042651~thylakoid membrane,	GO:0016491~oxidoreductase activity,GO:0045156~electron transporter, transferring electrons within the cyclic electron transport pathway of photosynthesis activity,GO:0045158~electron transporter, transferring electrons within cytochrome b6/f complex of photosystem II activity,
710	P0C318	cytochrome b6/f complex subunit 4(petD)	Oryza sativa Indica Group	GO:0009767~photosynthetic electron transport chain,	GO:0009535~chloroplast thylakoid membrane,GO:0009536~plastid,GO:0016020~membrane,GO:0016021~integral component of membrane,	GO:0016491~oxidoreductase activity,GO:0045156~electron transporter, transferring electrons within the cyclic electron transport pathway of photosynthesis activity,GO:0045158~electron transporter, transferring electrons within cytochrome b6/f complex of photosystem II activity,
711	Q49KW7	cytochrome b6/f complex subunit 4(petD)	Eucalyptus globulus subsp. globulus	GO:0009767~photosynthetic electron transport chain,	GO:0009535~chloroplast thylakoid membrane,GO:0016021~integral component of membrane,	GO:0016491~oxidoreductase activity,GO:0045156~electron transporter, transferring electrons within the cyclic electron transport pathway of photosynthesis activity,GO:0045158~electron transporter, transferring electrons within cytochrome b6/f complex of photosystem II activity,
712	Q85X03	cytochrome b6/f complex subunit 4(petD)	Pinus koraiensis	GO:0009767~photosynthetic electron transport chain,	GO:0009535~chloroplast thylakoid membrane,GO:0016021~integral component of membrane,	GO:0016491~oxidoreductase activity,GO:0045156~electron transporter, transferring electrons within the cyclic electron transport pathway of photosynthesis activity,GO:0045158~electron transporter, transferring electrons within cytochrome b6/f complex of photosystem II activity,
713	Q6ENE3	cytochrome b6/f complex subunit 4(petD)	Oryza nivara	GO:0009767~photosynthetic electron transport chain,	GO:0009535~chloroplast thylakoid membrane,GO:0009536~plastid,GO:0016021~integral component of membrane,	GO:0008270~zinc ion binding,GO:0016491~oxidoreductase activity,GO:0045156~electron transporter, transferring electrons within the cyclic electron transport pathway of photosynthesis activity,GO:0045158~electron transporter, transferring electrons within cytochrome b6/f complex of photosystem II activity,
714	Q0ZIY8	cytochrome b6/f complex subunit 4(petD)	Vitis vinifera	GO:0009767~photosynthetic electron transport chain,	GO:0009535~chloroplast thylakoid membrane,GO:0016021~integral component of membrane,	GO:0016491~oxidoreductase activity,GO:0045156~electron transporter, transferring electrons within the cyclic electron transport pathway of photosynthesis activity,GO:0045158~electron transporter, transferring electrons within cytochrome b6/f complex of photosystem II activity,
715	Q33C01	cytochrome b6/f complex subunit 4(petD)	Nicotiana tomentosiformis	GO:0009767~photosynthetic electron transport chain,	GO:0009535~chloroplast thylakoid membrane,GO:0016021~integral component of membrane,	GO:0016491~oxidoreductase activity,GO:0045156~electron transporter, transferring electrons within the cyclic electron transport pathway of photosynthesis activity,GO:0045158~electron transporter, transferring electrons within cytochrome b6/f complex of photosystem II activity,
716	P0C319	cytochrome b6/f complex subunit 4(petD)	Oryza sativa Japonica Group	GO:0009767~photosynthetic electron transport chain,	GO:0009507~chloroplast,GO:0009535~chloroplast thylakoid membrane,GO:0009536~plastid,GO:0016020~membrane,GO:0016021~integral component of membrane,GO:0042651~thylakoid membrane,	GO:0016491~oxidoreductase activity,GO:0045156~electron transporter, transferring electrons within the cyclic electron transport pathway of photosynthesis activity,GO:0045158~electron transporter, transferring electrons within cytochrome b6/f complex of photosystem II activity,
717	P06249	cytochrome b6/f complex subunit 4(petD)	Nicotiana tabacum	GO:0009767~photosynthetic electron transport chain,	GO:0009535~chloroplast thylakoid membrane,GO:0009536~plastid,GO:0016021~integral component of membrane,GO:0042651~thylakoid membrane,	GO:0016491~oxidoreductase activity,GO:0045156~electron transporter, transferring electrons within the cyclic electron transport pathway of photosynthesis activity,GO:0045158~electron transporter, transferring electrons within cytochrome b6/f complex of photosystem II activity,
718	Q4VZK4	cytochrome b6/f complex subunit 4(petD)	Cucumis sativus	GO:0009767~photosynthetic electron transport chain,	GO:0009535~chloroplast thylakoid membrane,GO:0016021~integral component of membrane,	GO:0016491~oxidoreductase activity,GO:0045156~electron transporter, transferring electrons within the cyclic electron transport pathway of photosynthesis activity,GO:0045158~electron transporter, transferring electrons within cytochrome b6/f complex of photosystem II activity,
719	Q1KXS8	cytochrome b6/f complex subunit 4(petD)	Helianthus annuus	GO:0009767~photosynthetic electron transport chain,	GO:0009507~chloroplast,GO:0009535~chloroplast thylakoid membrane,GO:0009536~plastid,GO:0016021~integral component of membrane,GO:0042651~thylakoid membrane,	GO:0016491~oxidoreductase activity,GO:0045156~electron transporter, transferring electrons within the cyclic electron transport pathway of photosynthesis activity,GO:0045158~electron transporter, transferring electrons within cytochrome b6/f complex of photosystem II activity,
720	Q7FNS2	cytochrome b6/f complex subunit 4(petD)	Atropa belladonna	GO:0009767~photosynthetic electron transport chain,	GO:0009535~chloroplast thylakoid membrane,GO:0016021~integral component of membrane,	GO:0016491~oxidoreductase activity,GO:0045156~electron transporter, transferring electrons within the cyclic electron transport pathway of photosynthesis activity,GO:0045158~electron transporter, transferring electrons within cytochrome b6/f complex of photosystem II activity,
721	Q14FC6	cytochrome b6/f complex subunit 4(petD)	Populus alba	GO:0009767~photosynthetic electron transport chain,	GO:0009535~chloroplast thylakoid membrane,GO:0016021~integral component of membrane,	GO:0016491~oxidoreductase activity,GO:0045156~electron transporter, transferring electrons within the cyclic electron transport pathway of photosynthesis activity,GO:0045158~electron transporter, transferring electrons within cytochrome b6/f complex of photosystem II activity,
722	Q332U6	cytochrome b6/f complex subunit 4(petD)	Lactuca sativa	GO:0009767~photosynthetic electron transport chain,	GO:0009535~chloroplast thylakoid membrane,GO:0016021~integral component of membrane,	GO:0016491~oxidoreductase activity,GO:0045156~electron transporter, transferring electrons within the cyclic electron transport pathway of photosynthesis activity,GO:0045158~electron transporter, transferring electrons within cytochrome b6/f complex of photosystem II activity,
723	P12119	cytochrome b6/f complex subunit 4(petD)	Triticum aestivum	GO:0009767~photosynthetic electron transport chain,	GO:0009535~chloroplast thylakoid membrane,GO:0016021~integral component of membrane,	GO:0016491~oxidoreductase activity,GO:0045156~electron transporter, transferring electrons within the cyclic electron transport pathway of photosynthesis activity,GO:0045158~electron transporter, transferring electrons within cytochrome b6/f complex of photosystem II activity,
724	Q3V503	cytochrome b6/f complex subunit 4(petD)	Acorus calamus	GO:0009767~photosynthetic electron transport chain,	GO:0009535~chloroplast thylakoid membrane,GO:0016021~integral component of membrane,	GO:0016491~oxidoreductase activity,GO:0045156~electron transporter, transferring electrons within the cyclic electron transport pathway of photosynthesis activity,GO:0045158~electron transporter, transferring electrons within cytochrome b6/f complex of photosystem II activity,
725	P52770	cytochrome b6/f complex subunit 4(petD)	Pinus thunbergii	GO:0009767~photosynthetic electron transport chain,	GO:0009507~chloroplast,GO:0009535~chloroplast thylakoid membrane,GO:0016021~integral component of membrane,GO:0042651~thylakoid membrane,	GO:0016491~oxidoreductase activity,GO:0045156~electron transporter, transferring electrons within the cyclic electron transport pathway of photosynthesis activity,GO:0045158~electron transporter, transferring electrons within cytochrome b6/f complex of photosystem II activity,
726	Q9BBQ5	cytochrome b6/f complex subunit 4(petD)	Lotus japonicus	GO:0009767~photosynthetic electron transport chain,	GO:0009535~chloroplast thylakoid membrane,GO:0016021~integral component of membrane,	GO:0016491~oxidoreductase activity,GO:0045156~electron transporter, transferring electrons within the cyclic electron transport pathway of photosynthesis activity,GO:0045158~electron transporter, transferring electrons within cytochrome b6/f complex of photosystem II activity,
727	Q3BAK6	cytochrome b6/f complex subunit 4(petD)	Phalaenopsis aphrodite subsp. formosana	GO:0009767~photosynthetic electron transport chain,	GO:0009535~chloroplast thylakoid membrane,GO:0016021~integral component of membrane,	GO:0016491~oxidoreductase activity,GO:0045156~electron transporter, transferring electrons within the cyclic electron transport pathway of photosynthesis activity,GO:0045158~electron transporter, transferring electrons within cytochrome b6/f complex of photosystem II activity,
728	Q9MTJ4	cytochrome b6/f complex subunit 4(petD)	Oenothera elata subsp. hookeri	GO:0009767~photosynthetic electron transport chain,	GO:0009535~chloroplast thylakoid membrane,GO:0016021~integral component of membrane,	GO:0016491~oxidoreductase activity,GO:0045156~electron transporter, transferring electrons within the cyclic electron transport pathway of photosynthesis activity,GO:0045158~electron transporter, transferring electrons within cytochrome b6/f complex of photosystem II activity,
729	P00166	cytochrome b6/f complex subunit 4(petD)	Spinacia oleracea	GO:0009767~photosynthetic electron transport chain,	GO:0009535~chloroplast thylakoid membrane,GO:0016021~integral component of membrane,	GO:0016491~oxidoreductase activity,GO:0045156~electron transporter, transferring electrons within the cyclic electron transport pathway of photosynthesis activity,GO:0045158~electron transporter, transferring electrons within cytochrome b6/f complex of photosystem II activity,
730	Q70XX7	cytochrome b6/f complex subunit 4(petD)	Amborella trichopoda	GO:0009767~photosynthetic electron transport chain,	GO:0009535~chloroplast thylakoid membrane,GO:0016021~integral component of membrane,	GO:0016491~oxidoreductase activity,GO:0045156~electron transporter, transferring electrons within the cyclic electron transport pathway of photosynthesis activity,GO:0045158~electron transporter, transferring electrons within cytochrome b6/f complex of photosystem II activity,
731	Q3C1M4	cytochrome b6/f complex subunit 4(petD)	Nicotiana sylvestris	GO:0009767~photosynthetic electron transport chain,	GO:0009535~chloroplast thylakoid membrane,GO:0016021~integral component of membrane,	GO:0016491~oxidoreductase activity,GO:0045156~electron transporter, transferring electrons within the cyclic electron transport pathway of photosynthesis activity,GO:0045158~electron transporter, transferring electrons within cytochrome b6/f complex of photosystem II activity,
732	P05643	cytochrome b6/f complex subunit 4(petD)	Zea mays	GO:0009767~photosynthetic electron transport chain,	GO:0009535~chloroplast thylakoid membrane,GO:0016021~integral component of membrane,	GO:0016491~oxidoreductase activity,GO:0045156~electron transporter, transferring electrons within the cyclic electron transport pathway of photosynthesis activity,GO:0045158~electron transporter, transferring electrons within cytochrome b6/f complex of photosystem II activity,
733	Q2MIF7	cytochrome b6/f complex subunit 4(petD)	Solanum bulbocastanum	GO:0009767~photosynthetic electron transport chain,	GO:0009535~chloroplast thylakoid membrane,GO:0016021~integral component of membrane,	GO:0016491~oxidoreductase activity,GO:0045156~electron transporter, transferring electrons within the cyclic electron transport pathway of photosynthesis activity,GO:0045158~electron transporter, transferring electrons within cytochrome b6/f complex of photosystem II activity,
734	Q6EW21	cytochrome b6/f complex subunit 4(petD)	Nymphaea alba	GO:0009767~photosynthetic electron transport chain,	GO:0009535~chloroplast thylakoid membrane,GO:0016021~integral component of membrane,	GO:0016491~oxidoreductase activity,GO:0045156~electron transporter, transferring electrons within the cyclic electron transport pathway of photosynthesis activity,GO:0045158~electron transporter, transferring electrons within cytochrome b6/f complex of photosystem II activity,
735	P56774	cytochrome b6/f complex subunit 4(petD)	Arabidopsis thaliana	GO:0009767~photosynthetic electron transport chain,	GO:0009535~chloroplast thylakoid membrane,GO:0016021~integral component of membrane,	GO:0016491~oxidoreductase activity,GO:0045156~electron transporter, transferring electrons within the cyclic electron transport pathway of photosynthesis activity,GO:0045158~electron transporter, transferring electrons within cytochrome b6/f complex of photosystem II activity,
736	Q2PMQ4	cytochrome b6/f complex subunit 4(petD)	Glycine max	GO:0009767~photosynthetic electron transport chain,	GO:0009535~chloroplast thylakoid membrane,GO:0016021~integral component of membrane,	GO:0016491~oxidoreductase activity,GO:0045156~electron transporter, transferring electrons within the cyclic electron transport pathway of photosynthesis activity,GO:0045158~electron transporter, transferring electrons within cytochrome b6/f complex of photosystem II activity,
737	Q2VEE9	cytochrome b6/f complex subunit 4(petD)	Solanum tuberosum	GO:0009767~photosynthetic electron transport chain,	GO:0009535~chloroplast thylakoid membrane,GO:0016021~integral component of membrane,	GO:0016491~oxidoreductase activity,GO:0045156~electron transporter, transferring electrons within the cyclic electron transport pathway of photosynthesis activity,GO:0045158~electron transporter, transferring electrons within cytochrome b6/f complex of photosystem II activity,
738	Q06GM9	cytochrome b6/f complex subunit IV(petD)	Piper cenocladum	GO:0009767~photosynthetic electron transport chain,	GO:0009535~chloroplast thylakoid membrane,GO:0016021~integral component of membrane,	GO:0016491~oxidoreductase activity,GO:0045156~electron transporter, transferring electrons within the cyclic electron transport pathway of photosynthesis activity,GO:0045158~electron transporter, transferring electrons within cytochrome b6/f complex of photosystem II activity,
739	Q06GW6	cytochrome b6/f complex subunit IV(petD)	Drimys granadensis	GO:0009767~photosynthetic electron transport chain,	GO:0009535~chloroplast thylakoid membrane,GO:0016021~integral component of membrane,	GO:0016491~oxidoreductase activity,GO:0045156~electron transporter, transferring electrons within the cyclic electron transport pathway of photosynthesis activity,GO:0045158~electron transporter, transferring electrons within cytochrome b6/f complex of photosystem II activity,
740	A0A366	cytochrome b6/f complex subunit IV(petD)	Coffea arabica	GO:0009767~photosynthetic electron transport chain,	GO:0009535~chloroplast thylakoid membrane,GO:0016021~integral component of membrane,	GO:0016491~oxidoreductase activity,GO:0045156~electron transporter, transferring electrons within the cyclic electron transport pathway of photosynthesis activity,GO:0045158~electron transporter, transferring electrons within cytochrome b6/f complex of photosystem II activity,
741	Q09ME6	cytochrome b6/f complex subunit IV(petD)	Citrus sinensis	GO:0009767~photosynthetic electron transport chain,	GO:0009535~chloroplast thylakoid membrane,GO:0016021~integral component of membrane,	GO:0016491~oxidoreductase activity,GO:0045156~electron transporter, transferring electrons within the cyclic electron transport pathway of photosynthesis activity,GO:0045158~electron transporter, transferring electrons within cytochrome b6/f complex of photosystem II activity,
742	A0ZZ66	cytochrome b6/f complex subunit IV(petD)	Gossypium barbadense	GO:0009767~photosynthetic electron transport chain,	GO:0009535~chloroplast thylakoid membrane,GO:0016021~integral component of membrane,	GO:0016491~oxidoreductase activity,GO:0045156~electron transporter, transferring electrons within the cyclic electron transport pathway of photosynthesis activity,GO:0045158~electron transporter, transferring electrons within cytochrome b6/f complex of photosystem II activity,
743	Q06FN7	cytochrome b6/f complex subunit IV(petD)	Pelargonium x hortorum	GO:0009767~photosynthetic electron transport chain,	GO:0009535~chloroplast thylakoid membrane,GO:0016021~integral component of membrane,	GO:0016491~oxidoreductase activity,GO:0045156~electron transporter, transferring electrons within the cyclic electron transport pathway of photosynthesis activity,GO:0045158~electron transporter, transferring electrons within cytochrome b6/f complex of photosystem II activity,
744	Q06RA1	cytochrome b6/f complex subunit IV(petD)	Jasminum nudiflorum	GO:0009767~photosynthetic electron transport chain,	GO:0009535~chloroplast thylakoid membrane,GO:0016021~integral component of membrane,	GO:0016491~oxidoreductase activity,GO:0045156~electron transporter, transferring electrons within the cyclic electron transport pathway of photosynthesis activity,GO:0045158~electron transporter, transferring electrons within cytochrome b6/f complex of photosystem II activity,
745	A1EA39	cytochrome b6/f complex subunit IV(petD)	Agrostis stolonifera	GO:0009767~photosynthetic electron transport chain,	GO:0009535~chloroplast thylakoid membrane,GO:0016021~integral component of membrane,	GO:0016491~oxidoreductase activity,GO:0045156~electron transporter, transferring electrons within the cyclic electron transport pathway of photosynthesis activity,GO:0045158~electron transporter, transferring electrons within cytochrome b6/f complex of photosystem II activity,
746	O47044	cytochrome b6/f complex subunit IV(petD)	Picea abies	GO:0009767~photosynthetic electron transport chain,	GO:0009535~chloroplast thylakoid membrane,GO:0016021~integral component of membrane,	GO:0016491~oxidoreductase activity,GO:0045156~electron transporter, transferring electrons within the cyclic electron transport pathway of photosynthesis activity,GO:0045158~electron transporter, transferring electrons within cytochrome b6/f complex of photosystem II activity,
747	Q0G9T1	cytochrome b6/f complex subunit IV(petD)	Daucus carota	GO:0009767~photosynthetic electron transport chain,	GO:0009535~chloroplast thylakoid membrane,GO:0016021~integral component of membrane,	GO:0016491~oxidoreductase activity,GO:0045156~electron transporter, transferring electrons within the cyclic electron transport pathway of photosynthesis activity,GO:0045158~electron transporter, transferring electrons within cytochrome b6/f complex of photosystem II activity,
748	Q2MI70	cytochrome b6/f complex subunit IV(petD)	Solanum lycopersicum	GO:0009767~photosynthetic electron transport chain,	GO:0009535~chloroplast thylakoid membrane,GO:0016021~integral component of membrane,	GO:0016491~oxidoreductase activity,GO:0045156~electron transporter, transferring electrons within the cyclic electron transport pathway of photosynthesis activity,GO:0045158~electron transporter, transferring electrons within cytochrome b6/f complex of photosystem II activity,
749	A1E9V5	cytochrome b6/f complex subunit IV(petD)	Sorghum bicolor	GO:0009767~photosynthetic electron transport chain,	GO:0009535~chloroplast thylakoid membrane,GO:0016021~integral component of membrane,	GO:0016491~oxidoreductase activity,GO:0045156~electron transporter, transferring electrons within the cyclic electron transport pathway of photosynthesis activity,GO:0045158~electron transporter, transferring electrons within cytochrome b6/f complex of photosystem II activity,
750	Q0G9I8	cytochrome b6/f complex subunit IV(petD)	Liriodendron tulipifera	GO:0009767~photosynthetic electron transport chain,	GO:0009535~chloroplast thylakoid membrane,GO:0016021~integral component of membrane,	GO:0016491~oxidoreductase activity,GO:0045156~electron transporter, transferring electrons within the cyclic electron transport pathway of photosynthesis activity,GO:0045158~electron transporter, transferring electrons within cytochrome b6/f complex of photosystem II activity,
751	Q09WY6	cytochrome b6/f complex subunit IV(petD)	Morus indica	GO:0009767~photosynthetic electron transport chain,	GO:0009535~chloroplast thylakoid membrane,GO:0016021~integral component of membrane,	GO:0016491~oxidoreductase activity,GO:0045156~electron transporter, transferring electrons within the cyclic electron transport pathway of photosynthesis activity,GO:0045158~electron transporter, transferring electrons within cytochrome b6/f complex of photosystem II activity,
752	A4QK31	cytochrome f(petA)	Arabis hirsuta	GO:0015979~photosynthesis,GO:0055114~oxidation-reduction process,	GO:0009535~chloroplast thylakoid membrane,GO:0031361~integral component of thylakoid membrane,	GO:0005506~iron ion binding,GO:0009055~electron carrier activity,GO:0020037~heme binding,
753	A4QLK7	cytochrome f(petA)	Lobularia maritima	GO:0015979~photosynthesis,GO:0055114~oxidation-reduction process,	GO:0009535~chloroplast thylakoid membrane,GO:0031361~integral component of thylakoid membrane,	GO:0005506~iron ion binding,GO:0009055~electron carrier activity,GO:0020037~heme binding,
754	Q9SRZ6	cytosolic NADP+-dependent isocitrate dehydrogenase(cICDH)	Arabidopsis thaliana	GO:0006099~tricarboxylic acid cycle,GO:0006102~isocitrate metabolic process,GO:0006739~NADP metabolic process,GO:0009651~response to salt stress,GO:0010043~response to zinc ion,GO:0042742~defense response to bacterium,GO:0046686~response to cadmium ion,	GO:0005829~cytosol,GO:0005886~plasma membrane,GO:0009506~plasmodesma,GO:0009507~chloroplast,GO:0009570~chloroplast stroma,GO:0048046~apoplast,	GO:0000287~magnesium ion binding,GO:0004450~isocitrate dehydrogenase (NADP+) activity,GO:0005507~copper ion binding,GO:0051287~NAD binding,
755	P34937	cytosolic triosephosphate isomerase(LOC548299)	Hordeum vulgare	GO:0006094~gluconeogenesis,GO:0006096~glycolytic process,GO:0006098~pentose-phosphate shunt,	GO:0005737~cytoplasm,	GO:0004807~triose-phosphate isomerase activity,
756	Q9LIR4	dehydratase family(AT3G23940)	Arabidopsis thaliana	GO:0009082~branched-chain amino acid biosynthetic process,GO:0009097~isoleucine biosynthetic process,GO:0009099~valine biosynthetic process,GO:0009553~embryo sac development,GO:0009555~pollen development,GO:0009651~response to salt stress,GO:0048364~root development,	GO:0005829~cytosol,GO:0009507~chloroplast,GO:0009536~plastid,GO:0009570~chloroplast stroma,	GO:0003824~catalytic activity,GO:0004160~dihydroxy-acid dehydratase activity,GO:0005507~copper ion binding,GO:0016836~hydro-lyase activity,GO:0051539~4 iron, 4 sulfur cluster binding,
757	Q8LE52	dehydroascorbate reductase 1(DHAR3)	Arabidopsis thaliana	GO:0006749~glutathione metabolic process,GO:0009735~response to cytokinin,GO:0010731~protein glutathionylation,	GO:0009507~chloroplast,GO:0009570~chloroplast stroma,GO:0009941~chloroplast envelope,	GO:0004364~glutathione transferase activity,GO:0045174~glutathione dehydrogenase (ascorbate) activity,
758	P54888	delta 1-pyrroline-5-carboxylate synthase 2(P5CS2)	Arabidopsis thaliana	GO:0006561~proline biosynthetic process,GO:0009555~pollen development,GO:0009737~response to abscisic acid,GO:0009793~embryo development ending in seed dormancy,GO:0016310~phosphorylation,GO:0042538~hyperosmotic salinity response,GO:0055114~oxidation-reduction process,GO:0055129~L-proline biosynthetic process,	GO:0005737~cytoplasm,GO:0005739~mitochondrion,GO:0005829~cytosol,GO:0009506~plasmodesma,GO:0009507~chloroplast,	GO:0004349~glutamate 5-kinase activity,GO:0004350~glutamate-5-semialdehyde dehydrogenase activity,GO:0005524~ATP binding,
759	P54887	delta1-pyrroline-5-carboxylate synthase 1(P5CS1)	Arabidopsis thaliana	GO:0006561~proline biosynthetic process,GO:0006979~response to oxidative stress,GO:0009269~response to desiccation,GO:0009414~response to water deprivation,GO:0009555~pollen development,GO:0009651~response to salt stress,GO:0009737~response to abscisic acid,GO:0016310~phosphorylation,GO:0042538~hyperosmotic salinity response,GO:0048364~root development,GO:0055114~oxidation-reduction process,GO:00…	GO:0005737~cytoplasm,GO:0005739~mitochondrion,GO:0009507~chloroplast,GO:0016020~membrane,	GO:0004349~glutamate 5-kinase activity,GO:0004350~glutamate-5-semialdehyde dehydrogenase activity,GO:0005524~ATP binding,GO:0017084~delta1-pyrroline-5-carboxylate synthetase activity,
760	Q9M591	dicarboxylate diiron protein, putative (Crd1)(CRD1)	Arabidopsis thaliana	GO:0009658~chloroplast organization,GO:0015979~photosynthesis,GO:0015995~chlorophyll biosynthetic process,GO:0055114~oxidation-reduction process,GO:1901401~regulation of tetrapyrrole metabolic process,	GO:0009507~chloroplast,GO:0009534~chloroplast thylakoid,GO:0009535~chloroplast thylakoid membrane,GO:0009706~chloroplast inner membrane,GO:0009941~chloroplast envelope,	GO:0003677~DNA binding,GO:0046872~metal ion binding,GO:0048529~magnesium-protoporphyrin IX monomethyl ester (oxidative) cyclase activity,
761	F4JLP5	dihydrolipoamide dehydrogenase(AT4G16155)	Arabidopsis thaliana	GO:0045454~cell redox homeostasis,GO:0046685~response to arsenic-containing substance,GO:0055114~oxidation-reduction process,	GO:0005739~mitochondrion,GO:0005759~mitochondrial matrix,GO:0005829~cytosol,GO:0009507~chloroplast,GO:0009570~chloroplast stroma,GO:0009941~chloroplast envelope,	GO:0004148~dihydrolipoyl dehydrogenase activity,GO:0050660~flavin adenine dinucleotide binding,
762	Q8RXD9	disproportionating enzyme 2(DPE2)	Arabidopsis thaliana	GO:0000023~maltose metabolic process,GO:0000025~maltose catabolic process,GO:0005976~polysaccharide metabolic process,GO:0005983~starch catabolic process,	GO:0005829~cytosol,GO:0009507~chloroplast,	GO:0004134~4-alpha-glucanotransferase activity,GO:0010297~heteropolysaccharide binding,GO:2001070~starch binding,
763	P42697	dynamin-like protein(DL1)	Arabidopsis thaliana	GO:0000266~mitochondrial fission,GO:0000911~cytokinesis by cell plate formation,GO:0009793~embryo development ending in seed dormancy,GO:0009920~cell plate formation involved in plant-type cell wall biogenesis,GO:0010051~xylem and phloem pattern formation,GO:0010091~trichome branching,GO:0048766~root hair initiation,GO:0072583~clathrin-mediated endocytosis,GO:2000114~regulation of establishment o…	GO:0005737~cytoplasm,GO:0005773~vacuole,GO:0005774~vacuolar membrane,GO:0005829~cytosol,GO:0005874~microtubule,GO:0005886~plasma membrane,GO:0009504~cell plate,GO:0009506~plasmodesma,GO:0009524~phragmoplast,GO:0009535~chloroplast thylakoid membrane,	GO:0003924~GTPase activity,GO:0005515~protein binding,GO:0005525~GTP binding,GO:0008017~microtubule binding,GO:0030276~clathrin binding,GO:0043424~protein histidine kinase binding,
764	P41377	eif4a-2(EIF4A-2)	Arabidopsis thaliana	GO:0006413~translational initiation,GO:0010468~regulation of gene expression,GO:0010501~RNA secondary structure unwinding,GO:0046686~response to cadmium ion,	GO:0005737~cytoplasm,GO:0005774~vacuolar membrane,GO:0005794~Golgi apparatus,GO:0005829~cytosol,GO:0005886~plasma membrane,GO:0009506~plasmodesma,	GO:0003676~nucleic acid binding,GO:0003729~mRNA binding,GO:0003743~translation initiation factor activity,GO:0004004~ATP-dependent RNA helicase activity,GO:0004386~helicase activity,GO:0005524~ATP binding,GO:0008026~ATP-dependent helicase activity,
765	Q41803	elongation factor 1-alpha(EF1-A)	Zea mays		GO:0005737~cytoplasm,	GO:0003746~translation elongation factor activity,GO:0003924~GTPase activity,GO:0005525~GTP binding,
766	Q43467	elongation factor Tu, chloroplastic(LOC100793431)	Glycine max	GO:0070125~mitochondrial translational elongation,	GO:0005739~mitochondrion,GO:0009507~chloroplast,	GO:0003746~translation elongation factor activity,GO:0003924~GTPase activity,GO:0005525~GTP binding,
767	Q40450	elongation factor TuA, chloroplastic(LOC104228341)	Nicotiana sylvestris		GO:0009507~chloroplast,	GO:0003746~translation elongation factor activity,GO:0003924~GTPase activity,GO:0005525~GTP binding,
768	P68158	elongation factor TuA, chloroplastic(LOC107800308)	Nicotiana tabacum		GO:0009507~chloroplast,	GO:0003746~translation elongation factor activity,GO:0003924~GTPase activity,GO:0005525~GTP binding,
769	Q43364	elongation factor TuB, chloroplastic(LOC104223071)	Nicotiana sylvestris		GO:0009507~chloroplast,	GO:0003746~translation elongation factor activity,GO:0003924~GTPase activity,GO:0005525~GTP binding,
770	F4K410	elongation factor family protein(SVR3)	Arabidopsis thaliana	GO:0000302~response to reactive oxygen species,GO:0006412~translation,GO:0006414~translational elongation,GO:0010468~regulation of gene expression,GO:0031425~chloroplast RNA processing,	GO:0005886~plasma membrane,GO:0009507~chloroplast,GO:0009570~chloroplast stroma,	GO:0003746~translation elongation factor activity,GO:0003924~GTPase activity,GO:0005525~GTP binding,
771	Q654U4	endoglucanase 16(LOC4340645)	Oryza sativa Japonica Group	GO:0030245~cellulose catabolic process,GO:0071555~cell wall organization,	GO:0005576~extracellular region,	GO:0008810~cellulase activity,
772	Q94JQ4	endoribonuclease L-PSP family protein(AT3G20390)	Arabidopsis thaliana	GO:0008652~cellular amino acid biosynthetic process,GO:0009082~branched-chain amino acid biosynthetic process,GO:0009097~isoleucine biosynthetic process,GO:0009636~response to toxic substance,GO:0046686~response to cadmium ion,	GO:0005739~mitochondrion,GO:0005773~vacuole,GO:0009507~chloroplast,GO:0009536~plastid,GO:0009570~chloroplast stroma,GO:0009579~thylakoid,GO:0009941~chloroplast envelope,	GO:0004521~endoribonuclease activity,GO:0016787~hydrolase activity,GO:0019239~deaminase activity,
773	Q42971	enolase(LOC4348176)	Oryza sativa Japonica Group	GO:0006096~glycolytic process,	GO:0000015~phosphopyruvate hydratase complex,	GO:0000287~magnesium ion binding,GO:0004634~phosphopyruvate hydratase activity,
774	P42896	enolase(LOC8288376)	Ricinus communis	GO:0006096~glycolytic process,	GO:0000015~phosphopyruvate hydratase complex,	GO:0000287~magnesium ion binding,GO:0004634~phosphopyruvate hydratase activity,
775	P80030	enoyl-[acyl-carrier-protein] reductase [NADH], chloroplastic(LOC106389421)	Brassica napus	GO:0006633~fatty acid biosynthetic process,	GO:0009507~chloroplast,	GO:0004318~enoyl-[acyl-carrier-protein] reductase (NADH) activity,
776	Q8RY71	epithiospecifier protein(ESP)	Arabidopsis thaliana	GO:0009753~response to jasmonic acid,GO:0010150~leaf senescence,GO:0019762~glucosinolate catabolic process,GO:0042742~defense response to bacterium,	GO:0005634~nucleus,GO:0005737~cytoplasm,	GO:0005515~protein binding,GO:0030234~enzyme regulator activity,
777	P41382, Q40466	eukaryotic initiation factor 4A-10(LOC107783884)	Nicotiana tabacum			GO:0003743~translation initiation factor activity,GO:0004386~helicase activity,GO:0005524~ATP binding,
778	Q40465	eukaryotic initiation factor 4A-11(LOC107785067)	Nicotiana tabacum			GO:0003743~translation initiation factor activity,GO:0004386~helicase activity,GO:0005524~ATP binding,
779	Q40467	eukaryotic initiation factor 4A-14(LOC107764101)	Nicotiana tabacum			GO:0003743~translation initiation factor activity,GO:0004386~helicase activity,GO:0005524~ATP binding,
780	Q40468	eukaryotic initiation factor 4A-15-like(LOC107814763)	Nicotiana tabacum			GO:0003743~translation initiation factor activity,GO:0004386~helicase activity,GO:0005524~ATP binding,
781	Q6Z2Z4	eukaryotic initiation factor 4A-3(LOC4328286)	Oryza sativa Japonica Group	GO:0006413~translational initiation,GO:0010468~regulation of gene expression,GO:0010501~RNA secondary structure unwinding,	GO:0005737~cytoplasm,	GO:0003743~translation initiation factor activity,GO:0004004~ATP-dependent RNA helicase activity,GO:0005524~ATP binding,
782	Q40471	eukaryotic initiation factor 4A-9(LOC107787142)	Nicotiana tabacum			GO:0003743~translation initiation factor activity,GO:0004386~helicase activity,GO:0005524~ATP binding,
783	O49160	eukaryotic translation initiation factor 3C(EIF3C)	Arabidopsis thaliana	GO:0001731~formation of translation preinitiation complex,GO:0006413~translational initiation,GO:0006446~regulation of translational initiation,	GO:0005634~nucleus,GO:0005737~cytoplasm,GO:0005829~cytosol,GO:0005852~eukaryotic translation initiation factor 3 complex,GO:0016282~eukaryotic 43S preinitiation complex,GO:0033290~eukaryotic 48S preinitiation complex,	GO:0003729~mRNA binding,GO:0003743~translation initiation factor activity,GO:0005515~protein binding,GO:0031369~translation initiation factor binding,
784	Q9C5Z3	eukaryotic translation initiation factor 3E(EIF3E)	Arabidopsis thaliana	GO:0001731~formation of translation preinitiation complex,GO:0006352~DNA-templated transcription, initiation,GO:0006412~translation,GO:0006446~regulation of translational initiation,GO:0009640~photomorphogenesis,GO:0009651~response to salt stress,GO:0009908~flower development,	GO:0005634~nucleus,GO:0005737~cytoplasm,GO:0005829~cytosol,GO:0005852~eukaryotic translation initiation factor 3 complex,GO:0005886~plasma membrane,GO:0008180~COP9 signalosome,GO:0016282~eukaryotic 43S preinitiation complex,GO:0031597~cytosolic proteasome complex,GO:0033290~eukaryotic 48S preinitiation complex,	GO:0003729~mRNA binding,GO:0003743~translation initiation factor activity,GO:0005515~protein binding,GO:0030371~translation repressor activity,
785	P41376	eukaryotic translation initiation factor 4A1(EIF4A1)	Arabidopsis thaliana	GO:0006413~translational initiation,GO:0010468~regulation of gene expression,GO:0010501~RNA secondary structure unwinding,GO:0046686~response to cadmium ion,	GO:0005618~cell wall,GO:0005634~nucleus,GO:0005730~nucleolus,GO:0005737~cytoplasm,GO:0005794~Golgi apparatus,GO:0005829~cytosol,GO:0009506~plasmodesma,GO:0016020~membrane,GO:0048046~apoplast,	GO:0003676~nucleic acid binding,GO:0003743~translation initiation factor activity,GO:0004004~ATP-dependent RNA helicase activity,GO:0004386~helicase activity,GO:0005515~protein binding,GO:0005524~ATP binding,GO:0008026~ATP-dependent helicase activity,
786	Q6ZFJ3	ferredoxin--NADP reductase, leaf isozyme, chloroplastic-like(LOC4328000)	Oryza sativa Japonica Group			GO:0004324~ferredoxin-NADP+ reductase activity,
787	Q9FKW6	ferredoxin-NADP[+]-oxidoreductase 1(FNR1)	Arabidopsis thaliana	GO:0009767~photosynthetic electron transport chain,GO:0042742~defense response to bacterium,GO:0055114~oxidation-reduction process,	GO:0009507~chloroplast,GO:0009534~chloroplast thylakoid,GO:0009535~chloroplast thylakoid membrane,GO:0009570~chloroplast stroma,GO:0009579~thylakoid,GO:0009941~chloroplast envelope,GO:0031977~thylakoid lumen,GO:0048046~apoplast,	GO:0003959~NADPH dehydrogenase activity,GO:0004324~ferredoxin-NADP+ reductase activity,GO:0008266~poly(U) RNA binding,GO:0016491~oxidoreductase activity,GO:0045156~electron transporter, transferring electrons within the cyclic electron transport pathway of photosynthesis activity,GO:0045157~electron transporter, transferring electrons within the noncyclic electron transport pathway of photosynthe…
788	Q8W493	ferredoxin-NADP[+]-oxidoreductase 2(FNR2)	Arabidopsis thaliana	GO:0009735~response to cytokinin,GO:0009817~defense response to fungus, incompatible interaction,GO:0015979~photosynthesis,GO:0042742~defense response to bacterium,GO:0055114~oxidation-reduction process,	GO:0005829~cytosol,GO:0009507~chloroplast,GO:0009534~chloroplast thylakoid,GO:0009535~chloroplast thylakoid membrane,GO:0009570~chloroplast stroma,GO:0009579~thylakoid,GO:0048046~apoplast,	GO:0003959~NADPH dehydrogenase activity,GO:0004324~ferredoxin-NADP+ reductase activity,GO:0008266~poly(U) RNA binding,GO:0016491~oxidoreductase activity,
789	P23225	ferredoxin-dependent glutamate synthase 1(fgs1)	Zea mays	GO:0006537~glutamate biosynthetic process,GO:0006541~glutamine metabolic process,GO:0008652~cellular amino acid biosynthetic process,GO:0097054~L-glutamate biosynthetic process,	GO:0009570~chloroplast stroma,	GO:0015930~glutamate synthase activity,GO:0016041~glutamate synthase (ferredoxin) activity,GO:0046872~metal ion binding,GO:0051538~3 iron, 4 sulfur cluster binding,
790	Q69RJ0	ferredoxin-dependent glutamate synthase, chloroplastic(LOC4344164)	Oryza sativa Japonica Group	GO:0006537~glutamate biosynthetic process,GO:0008652~cellular amino acid biosynthetic process,GO:0019676~ammonia assimilation cycle,GO:0097054~L-glutamate biosynthetic process,	GO:0005737~cytoplasm,GO:0009507~chloroplast,	GO:0015930~glutamate synthase activity,GO:0016041~glutamate synthase (ferredoxin) activity,GO:0046872~metal ion binding,GO:0051538~3 iron, 4 sulfur cluster binding,
791	Q9LYN2	ferritin 3(FER3)	Arabidopsis thaliana	GO:0000302~response to reactive oxygen species,GO:0006826~iron ion transport,GO:0006879~cellular iron ion homeostasis,GO:0006880~intracellular sequestering of iron ion,GO:0009908~flower development,GO:0010039~response to iron ion,GO:0015979~photosynthesis,GO:0048366~leaf development,GO:0055072~iron ion homeostasis,GO:0055114~oxidation-reduction process,	GO:0005623~cell,GO:0009507~chloroplast,GO:0009570~chloroplast stroma,GO:0009941~chloroplast envelope,GO:0016020~membrane,	GO:0004322~ferroxidase activity,GO:0005506~iron ion binding,GO:0008199~ferric iron binding,
792	Q96540	ferritin-1, chloroplastic(LOC106433816)	Brassica napus	GO:0006826~iron ion transport,GO:0006879~cellular iron ion homeostasis,	GO:0009507~chloroplast,	GO:0004322~ferroxidase activity,GO:0008199~ferric iron binding,
793	O04921	ferrochelatase 2(FC2)	Arabidopsis thaliana	GO:0006468~protein phosphorylation,GO:0006783~heme biosynthetic process,	GO:0009507~chloroplast,GO:0009535~chloroplast thylakoid membrane,GO:0031969~chloroplast membrane,	GO:0004325~ferrochelatase activity,GO:0004672~protein kinase activity,GO:0005524~ATP binding,
794	O81439	fibrillin(FIB)	Arabidopsis thaliana	GO:0009409~response to cold,GO:0009737~response to abscisic acid,GO:0010205~photoinhibition,	GO:0005634~nucleus,GO:0009507~chloroplast,GO:0009534~chloroplast thylakoid,GO:0009535~chloroplast thylakoid membrane,GO:0009570~chloroplast stroma,GO:0009579~thylakoid,GO:0010287~plastoglobule,GO:0010319~stromule,GO:0031977~thylakoid lumen,	GO:0005198~structural molecule activity,GO:0005515~protein binding,
795	Q9LSQ5	flavodoxin-like quinone reductase 1(FQR1)	Arabidopsis thaliana	GO:0009733~response to auxin,GO:0055114~oxidation-reduction process,GO:0071365~cellular response to auxin stimulus,	GO:0005576~extracellular region,GO:0005773~vacuole,GO:0005774~vacuolar membrane,GO:0005829~cytosol,GO:0005886~plasma membrane,GO:0016020~membrane,GO:0016021~integral component of membrane,	GO:0003955~NAD(P)H dehydrogenase (quinone) activity,GO:0010181~FMN binding,GO:0016655~oxidoreductase activity, acting on NAD(P)H, quinone or similar compound as acceptor,
796	Q07204	fructose-1,6-bisphosphatase, chloroplastic(LOC106421663)	Brassica napus	GO:0006001~fructose catabolic process,GO:0019253~reductive pentose-phosphate cycle,	GO:0009570~chloroplast stroma,	GO:0042132~fructose 1,6-bisphosphate 1-phosphatase activity,GO:0046872~metal ion binding,
797	Q9XF47	fructose-1,6-bisphosphatase, cytosolic(LOC103993558)	Musa acuminata	GO:0006001~fructose catabolic process,	GO:0005737~cytoplasm,	GO:0042132~fructose 1,6-bisphosphate 1-phosphatase activity,GO:0046872~metal ion binding,
798	P46267	fructose-1,6-bisphosphatase, cytosolic(LOC106401056)	Brassica napus	GO:0006001~fructose catabolic process,	GO:0005737~cytoplasm,	GO:0042132~fructose 1,6-bisphosphate 1-phosphatase activity,GO:0046872~metal ion binding,
799	Q9SJU4	fructose-bisphosphate aldolase 1(FBA1)	Arabidopsis thaliana	GO:0006096~glycolytic process,GO:0006098~pentose-phosphate shunt,GO:0046686~response to cadmium ion,	GO:0009507~chloroplast,GO:0009534~chloroplast thylakoid,GO:0009570~chloroplast stroma,GO:0009579~thylakoid,GO:0009941~chloroplast envelope,GO:0010287~plastoglobule,GO:0022626~cytosolic ribosome,GO:0031977~thylakoid lumen,GO:0048046~apoplast,	GO:0004332~fructose-bisphosphate aldolase activity,
800	Q944G9	fructose-bisphosphate aldolase 2(FBA2)	Arabidopsis thaliana	GO:0006096~glycolytic process,GO:0006098~pentose-phosphate shunt,GO:0009737~response to abscisic acid,GO:0046686~response to cadmium ion,	GO:0009507~chloroplast,GO:0009570~chloroplast stroma,GO:0009579~thylakoid,GO:0009941~chloroplast envelope,GO:0010287~plastoglobule,GO:0016020~membrane,GO:0048046~apoplast,	GO:0004332~fructose-bisphosphate aldolase activity,
801	Q40677	fructose-bisphosphate aldolase, chloroplastic(LOC4349897)	Oryza sativa Japonica Group	GO:0006096~glycolytic process,	GO:0005737~cytoplasm,GO:0005739~mitochondrion,GO:0009536~plastid,GO:0010287~plastoglobule,	GO:0004332~fructose-bisphosphate aldolase activity,
802	Q9C6B3	gamma carbonic anhydrase 2(GAMMA CA2)	Arabidopsis thaliana	GO:0009651~response to salt stress,GO:0009853~photorespiration,GO:0009901~anther dehiscence,GO:0070207~protein homotrimerization,GO:2000377~regulation of reactive oxygen species metabolic process,	GO:0005737~cytoplasm,GO:0005739~mitochondrion,GO:0005747~mitochondrial respiratory chain complex I,GO:0009507~chloroplast,GO:0016020~membrane,GO:0031966~mitochondrial membrane,GO:0045271~respiratory chain complex I,	GO:0004089~carbonate dehydratase activity,GO:0005515~protein binding,GO:0046872~metal ion binding,
803	Q9FMV1	gamma carbonic anhydrase like 1(GAMMA CAL1)	Arabidopsis thaliana	GO:0009651~response to salt stress,GO:0009737~response to abscisic acid,GO:0009853~photorespiration,GO:0010228~vegetative to reproductive phase transition of meristem,	GO:0005739~mitochondrion,GO:0005747~mitochondrial respiratory chain complex I,GO:0016020~membrane,GO:0031966~mitochondrial membrane,GO:0045271~respiratory chain complex I,	GO:0004089~carbonate dehydratase activity,GO:0005515~protein binding,GO:0046872~metal ion binding,
804	Q9SMN1	gamma carbonic anhydrase-like 2(GAMMA CAL2)	Arabidopsis thaliana	GO:0009651~response to salt stress,GO:0009737~response to abscisic acid,GO:0009853~photorespiration,GO:0010228~vegetative to reproductive phase transition of meristem,	GO:0005739~mitochondrion,GO:0005747~mitochondrial respiratory chain complex I,GO:0005774~vacuolar membrane,GO:0009507~chloroplast,GO:0031966~mitochondrial membrane,GO:0045271~respiratory chain complex I,	GO:0005515~protein binding,GO:0046872~metal ion binding,
805	Q96250	gamma subunit of Mt ATP synthase(ATP3)	Arabidopsis thaliana	GO:0015986~ATP synthesis coupled proton transport,GO:0015992~proton transport,	GO:0005618~cell wall,GO:0005634~nucleus,GO:0005730~nucleolus,GO:0005737~cytoplasm,GO:0005739~mitochondrion,GO:0005753~mitochondrial proton-transporting ATP synthase complex,GO:0005794~Golgi apparatus,GO:0009507~chloroplast,GO:0016020~membrane,GO:0045261~proton-transporting ATP synthase complex, catalytic core F(1),	GO:0008270~zinc ion binding,GO:0046933~proton-transporting ATP synthase activity, rotational mechanism,GO:0046961~proton-transporting ATPase activity, rotational mechanism,
806	P48347	general regulatory factor 10(GRF10)	Arabidopsis thaliana	GO:0009737~response to abscisic acid,GO:0009742~brassinosteroid mediated signaling pathway,	GO:0005737~cytoplasm,GO:0005739~mitochondrion,GO:0005829~cytosol,GO:0005886~plasma membrane,GO:0009506~plasmodesma,GO:0009570~chloroplast stroma,	GO:0005524~ATP binding,GO:0019904~protein domain specific binding,GO:0045309~protein phosphorylated amino acid binding,
807	Q9S9Z8	general regulatory factor 11(GRF11)	Arabidopsis thaliana		GO:0005737~cytoplasm,	GO:0016597~amino acid binding,GO:0019904~protein domain specific binding,GO:0045309~protein phosphorylated amino acid binding,GO:0051117~ATPase binding,
808	Q01525	general regulatory factor 2(GRF2)	Arabidopsis thaliana	GO:0009742~brassinosteroid mediated signaling pathway,	GO:0005737~cytoplasm,GO:0005773~vacuole,GO:0005774~vacuolar membrane,GO:0005794~Golgi apparatus,GO:0005829~cytosol,GO:0005886~plasma membrane,	GO:0019904~protein domain specific binding,GO:0045309~protein phosphorylated amino acid binding,
809	P42644	general regulatory factor 3(GRF3)	Arabidopsis thaliana	GO:0006995~cellular response to nitrogen starvation,GO:0009409~response to cold,GO:0009631~cold acclimation,GO:0009873~ethylene-activated signaling pathway,GO:0016036~cellular response to phosphate starvation,GO:0019222~regulation of metabolic process,GO:0050826~response to freezing,GO:0051365~cellular response to potassium ion starvation,	GO:0005618~cell wall,GO:0005634~nucleus,GO:0005737~cytoplasm,GO:0005739~mitochondrion,GO:0005773~vacuole,GO:0005794~Golgi apparatus,GO:0005829~cytosol,GO:0005886~plasma membrane,GO:0009506~plasmodesma,GO:0009507~chloroplast,	GO:0005524~ATP binding,GO:0045309~protein phosphorylated amino acid binding,
810	P42645	general regulatory factor 5(GRF5)	Arabidopsis thaliana	GO:0046686~response to cadmium ion,	GO:0005618~cell wall,GO:0005634~nucleus,GO:0005635~nuclear envelope,GO:0005737~cytoplasm,GO:0005739~mitochondrion,GO:0005794~Golgi apparatus,GO:0005829~cytosol,GO:0005886~plasma membrane,GO:0009570~chloroplast stroma,	GO:0005524~ATP binding,GO:0045309~protein phosphorylated amino acid binding,
811	Q96300	general regulatory factor 7(GRF7)	Arabidopsis thaliana		GO:0005635~nuclear envelope,GO:0005737~cytoplasm,GO:0005794~Golgi apparatus,GO:0005829~cytosol,GO:0005886~plasma membrane,GO:0009506~plasmodesma,GO:0009507~chloroplast,GO:0009570~chloroplast stroma,	GO:0019904~protein domain specific binding,GO:0045309~protein phosphorylated amino acid binding,
812	P94072	germin 3(GER3)	Arabidopsis thaliana	GO:0009409~response to cold,GO:0009735~response to cytokinin,GO:0033609~oxalate metabolic process,	GO:0005576~extracellular region,GO:0005618~cell wall,GO:0005634~nucleus,GO:0009505~plant-type cell wall,GO:0031012~extracellular matrix,GO:0048046~apoplast,	GO:0030145~manganese ion binding,GO:0045735~nutrient reservoir activity,GO:0046564~oxalate decarboxylase activity,GO:0050162~oxalate oxidase activity,
813	P94040	germin-like protein 1(GER1)	Arabidopsis thaliana		GO:0005576~extracellular region,GO:0031012~extracellular matrix,GO:0048046~apoplast,	GO:0030145~manganese ion binding,GO:0045735~nutrient reservoir activity,GO:0050162~oxalate oxidase activity,
814	P46271	germin-like protein 1(LOC106354228)	Brassica napus		GO:0048046~apoplast,	GO:0030145~manganese ion binding,GO:0045735~nutrient reservoir activity,
815	Q9M462	glucose-1-phosphate adenylyltransferase small subunit, chloroplastic(LOC106366674)	Brassica napus	GO:0005978~glycogen biosynthetic process,GO:0019252~starch biosynthetic process,	GO:0009507~chloroplast,	GO:0005524~ATP binding,GO:0008878~glucose-1-phosphate adenylyltransferase activity,
816	Q9C5C2	glucoside glucohydrolase 2(TGG2)	Arabidopsis thaliana	GO:0002213~defense response to insect,GO:0005975~carbohydrate metabolic process,GO:0009651~response to salt stress,GO:0009737~response to abscisic acid,GO:0009738~abscisic acid-activated signaling pathway,GO:0010119~regulation of stomatal movement,GO:0019762~glucosinolate catabolic process,	GO:0005576~extracellular region,GO:0005773~vacuole,GO:0005777~peroxisome,GO:0009506~plasmodesma,GO:0009507~chloroplast,GO:0022626~cytosolic ribosome,GO:0048046~apoplast,	GO:0004553~hydrolase activity, hydrolyzing O-glycosyl compounds,GO:0008422~beta-glucosidase activity,GO:0019137~thioglucosidase activity,
817	Q9LQL0	glutamate dehydrogenase 3(GDH3)	Arabidopsis thaliana	GO:0006520~cellular amino acid metabolic process,GO:0051171~regulation of nitrogen compound metabolic process,GO:0055114~oxidation-reduction process,	GO:0005739~mitochondrion,	GO:0004352~glutamate dehydrogenase (NAD+) activity,GO:0004353~glutamate dehydrogenase [NAD(P)+] activity,GO:0016491~oxidoreductase activity,
818	Q9ZNZ7	glutamate synthase 1(GLU1)	Arabidopsis thaliana	GO:0006537~glutamate biosynthetic process,GO:0008652~cellular amino acid biosynthetic process,GO:0009416~response to light stimulus,GO:0009744~response to sucrose,GO:0009853~photorespiration,GO:0019676~ammonia assimilation cycle,GO:0055114~oxidation-reduction process,GO:0080114~positive regulation of glycine hydroxymethyltransferase activity,GO:0097054~L-glutamate biosynthetic process,	GO:0005739~mitochondrion,GO:0005759~mitochondrial matrix,GO:0009507~chloroplast,GO:0009570~chloroplast stroma,GO:0009941~chloroplast envelope,GO:0016020~membrane,GO:0048046~apoplast,	GO:0005515~protein binding,GO:0015930~glutamate synthase activity,GO:0016041~glutamate synthase (ferredoxin) activity,GO:0046872~metal ion binding,GO:0051538~3 iron, 4 sulfur cluster binding,
819	Q9T0P4	glutamate synthase 2(GLU2)	Arabidopsis thaliana	GO:0006537~glutamate biosynthetic process,GO:0008652~cellular amino acid biosynthetic process,GO:0019676~ammonia assimilation cycle,GO:0055114~oxidation-reduction process,GO:0097054~L-glutamate biosynthetic process,	GO:0009507~chloroplast,GO:0009536~plastid,GO:0009570~chloroplast stroma,GO:0009941~chloroplast envelope,	GO:0015930~glutamate synthase activity,GO:0016041~glutamate synthase (ferredoxin) activity,GO:0046872~metal ion binding,GO:0051538~3 iron, 4 sulfur cluster binding,
820	Q42899	glutamate synthetase(GLN1)	Lotus japonicus	GO:0006542~glutamine biosynthetic process,	GO:0005737~cytoplasm,	GO:0004356~glutamate-ammonia ligase activity,GO:0005524~ATP binding,
821	Q9FEA2	glutamate tRNA synthetase(ERS)	Arabidopsis thaliana	GO:0006424~glutamyl-tRNA aminoacylation,GO:0007005~mitochondrion organization,GO:0009658~chloroplast organization,GO:0043039~tRNA aminoacylation,GO:0048481~plant ovule development,GO:0070127~tRNA aminoacylation for mitochondrial protein translation,	GO:0005737~cytoplasm,GO:0005739~mitochondrion,GO:0009507~chloroplast,GO:0009570~chloroplast stroma,	GO:0000049~tRNA binding,GO:0003723~RNA binding,GO:0004818~glutamate-tRNA ligase activity,GO:0005515~protein binding,GO:0005524~ATP binding,GO:0008270~zinc ion binding,
822	P24099	glutamate--ammonia ligase(GS)	Glycine max	GO:0006542~glutamine biosynthetic process,GO:0009399~nitrogen fixation,	GO:0005737~cytoplasm,	GO:0004356~glutamate-ammonia ligase activity,GO:0005524~ATP binding,
823	Q85WB7	glutamate-1-semialdehyde 2,1-aminomutase, chloroplastic(LOC106347925)	Brassica napus	GO:0006782~protoporphyrinogen IX biosynthetic process,GO:0015995~chlorophyll biosynthetic process,	GO:0009507~chloroplast,	GO:0008483~transaminase activity,GO:0030170~pyridoxal phosphate binding,GO:0042286~glutamate-1-semialdehyde 2,1-aminomutase activity,
824	Q9LR30	glutamate:glyoxylate aminotransferase(GGT1)	Arabidopsis thaliana	GO:0001666~response to hypoxia,GO:0006545~glycine biosynthetic process,GO:0009058~biosynthetic process,GO:0009853~photorespiration,GO:0042853~L-alanine catabolic process,	GO:0005737~cytoplasm,GO:0005773~vacuole,GO:0005777~peroxisome,GO:0005829~cytosol,GO:0009507~chloroplast,GO:0016020~membrane,GO:0048046~apoplast,	GO:0003824~catalytic activity,GO:0004021~L-alanine:2-oxoglutarate aminotransferase activity,GO:0008453~alanine-glyoxylate transaminase activity,GO:0030170~pyridoxal phosphate binding,GO:0047958~glycine:2-oxoglutarate aminotransferase activity,
825	Q9LVI8	glutamine synthetase 1.3(GLN1.3)	Arabidopsis thaliana	GO:0006542~glutamine biosynthetic process,GO:0042128~nitrate assimilation,GO:0046686~response to cadmium ion,	GO:0005737~cytoplasm,GO:0005829~cytosol,GO:0005886~plasma membrane,GO:0009507~chloroplast,GO:0022626~cytosolic ribosome,	GO:0004356~glutamate-ammonia ligase activity,GO:0005507~copper ion binding,GO:0005524~ATP binding,
826	Q43127	glutamine synthetase 2(GS2)	Arabidopsis thaliana	GO:0006542~glutamine biosynthetic process,GO:0007568~aging,GO:0009651~response to salt stress,GO:0009735~response to cytokinin,GO:0019676~ammonia assimilation cycle,GO:0046686~response to cadmium ion,	GO:0005739~mitochondrion,GO:0009507~chloroplast,GO:0009535~chloroplast thylakoid membrane,GO:0009570~chloroplast stroma,GO:0009579~thylakoid,GO:0009941~chloroplast envelope,GO:0016020~membrane,GO:0022626~cytosolic ribosome,GO:0048046~apoplast,	GO:0004356~glutamate-ammonia ligase activity,GO:0005524~ATP binding,
827	P38562	glutamine synthetase 5(gln5)	Zea mays	GO:0006542~glutamine biosynthetic process,	GO:0005737~cytoplasm,	GO:0004356~glutamate-ammonia ligase activity,GO:0005524~ATP binding,
828	P14656	glutamine synthetase cytosolic isozyme 1-1(LOC4330649)	Oryza sativa Japonica Group	GO:0006542~glutamine biosynthetic process,	GO:0005737~cytoplasm,	GO:0004356~glutamate-ammonia ligase activity,GO:0005524~ATP binding,
829	Q42624	glutamine synthetase, chloroplastic(LOC106424972)	Brassica napus	GO:0006542~glutamine biosynthetic process,	GO:0009507~chloroplast,	GO:0004356~glutamate-ammonia ligase activity,GO:0005524~ATP binding,
830	P14655	glutamine synthetase, chloroplastic(LOC4337272)	Oryza sativa Japonica Group	GO:0006542~glutamine biosynthetic process,GO:0009735~response to cytokinin,	GO:0005739~mitochondrion,GO:0009535~chloroplast thylakoid membrane,GO:0009536~plastid,GO:0009570~chloroplast stroma,GO:0009941~chloroplast envelope,GO:0022626~cytosolic ribosome,GO:0048046~apoplast,	GO:0004356~glutamate-ammonia ligase activity,GO:0005524~ATP binding,
831	O80852	glutathione S-transferase PHI 9(GSTF9)	Arabidopsis thaliana	GO:0006749~glutathione metabolic process,GO:0006952~defense response,GO:0009407~toxin catabolic process,GO:0010043~response to zinc ion,GO:0042742~defense response to bacterium,GO:0046686~response to cadmium ion,GO:0055114~oxidation-reduction process,	GO:0005737~cytoplasm,GO:0005773~vacuole,GO:0005829~cytosol,GO:0005886~plasma membrane,GO:0009506~plasmodesma,GO:0009507~chloroplast,GO:0009570~chloroplast stroma,GO:0009579~thylakoid,GO:0048046~apoplast,	GO:0004364~glutathione transferase activity,GO:0004602~glutathione peroxidase activity,GO:0005507~copper ion binding,GO:0043295~glutathione binding,
832	Q8L7C9	glutathione S-transferase TAU 20(GSTU20)	Arabidopsis thaliana	GO:0009407~toxin catabolic process,GO:0009636~response to toxic substance,GO:0009735~response to cytokinin,GO:0040008~regulation of growth,GO:2000030~regulation of response to red or far red light,	GO:0005634~nucleus,GO:0005737~cytoplasm,GO:0005829~cytosol,GO:0009507~chloroplast,GO:0048046~apoplast,	GO:0004364~glutathione transferase activity,GO:0019899~enzyme binding,
833	Q8GYM1	glutathione S-transferase TAU 22(GSTU22)	Arabidopsis thaliana	GO:0006749~glutathione metabolic process,GO:0009407~toxin catabolic process,GO:0009636~response to toxic substance,	GO:0005634~nucleus,GO:0005737~cytoplasm,GO:0005829~cytosol,	GO:0004364~glutathione transferase activity,
834	Q96266	glutathione S-transferase phi 8(GSTF8)	Arabidopsis thaliana	GO:0006749~glutathione metabolic process,GO:0006952~defense response,GO:0009407~toxin catabolic process,GO:0009409~response to cold,GO:0009651~response to salt stress,GO:0042742~defense response to bacterium,GO:0055114~oxidation-reduction process,GO:0080167~response to karrikin,	GO:0005634~nucleus,GO:0005774~vacuolar membrane,GO:0005829~cytosol,GO:0009507~chloroplast,GO:0009570~chloroplast stroma,GO:0009579~thylakoid,GO:0009941~chloroplast envelope,GO:0010319~stromule,	GO:0004364~glutathione transferase activity,GO:0004601~peroxidase activity,GO:0043295~glutathione binding,
835	P46421	glutathione S-transferase tau 5(GSTU5)	Arabidopsis thaliana	GO:0006749~glutathione metabolic process,GO:0006979~response to oxidative stress,GO:0009407~toxin catabolic process,GO:0009636~response to toxic substance,	GO:0005737~cytoplasm,GO:0005829~cytosol,GO:0005886~plasma membrane,GO:0009506~plasmodesma,	GO:0004364~glutathione transferase activity,GO:0043295~glutathione binding,
836	P52032	glutathione peroxidase 1(GPX1)	Arabidopsis thaliana	GO:0006979~response to oxidative stress,GO:0055114~oxidation-reduction process,	GO:0009507~chloroplast,GO:0009535~chloroplast thylakoid membrane,GO:0009570~chloroplast stroma,GO:0009941~chloroplast envelope,	GO:0004602~glutathione peroxidase activity,GO:0047066~phospholipid-hydroperoxide glutathione peroxidase activity,
837	P42770	glutathione reductase(GR)	Arabidopsis thaliana	GO:0000305~response to oxygen radical,GO:0006749~glutathione metabolic process,GO:0045454~cell redox homeostasis,	GO:0005623~cell,GO:0005739~mitochondrion,GO:0009507~chloroplast,GO:0009570~chloroplast stroma,	GO:0004362~glutathione-disulfide reductase activity,GO:0004791~thioredoxin-disulfide reductase activity,GO:0005507~copper ion binding,GO:0005524~ATP binding,GO:0050660~flavin adenine dinucleotide binding,GO:0050661~NADP binding,
838	Q9LPW0	glyceraldehyde 3-phosphate dehydrogenase A subunit 2(GAPA-2)	Arabidopsis thaliana	GO:0006006~glucose metabolic process,GO:0006096~glycolytic process,GO:0019253~reductive pentose-phosphate cycle,GO:0055114~oxidation-reduction process,	GO:0005737~cytoplasm,GO:0005829~cytosol,GO:0009507~chloroplast,GO:0009570~chloroplast stroma,GO:0009941~chloroplast envelope,GO:0016020~membrane,GO:0048046~apoplast,	GO:0016620~oxidoreductase activity, acting on the aldehyde or oxo group of donors, NAD or NADP as acceptor,GO:0047100~glyceraldehyde-3-phosphate dehydrogenase (NADP+) (phosphorylating) activity,GO:0050661~NADP binding,GO:0051287~NAD binding,
839	P25856	glyceraldehyde 3-phosphate dehydrogenase A subunit(GAPA)	Arabidopsis thaliana	GO:0006006~glucose metabolic process,GO:0006096~glycolytic process,GO:0009409~response to cold,GO:0009416~response to light stimulus,GO:0009744~response to sucrose,GO:0019253~reductive pentose-phosphate cycle,GO:0055114~oxidation-reduction process,	GO:0005829~cytosol,GO:0009507~chloroplast,GO:0009535~chloroplast thylakoid membrane,GO:0009570~chloroplast stroma,GO:0009941~chloroplast envelope,GO:0010319~stromule,GO:0016020~membrane,GO:0031969~chloroplast membrane,GO:0048046~apoplast,	GO:0005515~protein binding,GO:0016620~oxidoreductase activity, acting on the aldehyde or oxo group of donors, NAD or NADP as acceptor,GO:0047100~glyceraldehyde-3-phosphate dehydrogenase (NADP+) (phosphorylating) activity,GO:0050661~NADP binding,GO:0051287~NAD binding,
840	P09315	glyceraldehyde-3-phosphate dehydrogenase 1(gpa1)	Zea mays	GO:0006006~glucose metabolic process,GO:0009416~response to light stimulus,GO:0019253~reductive pentose-phosphate cycle,	GO:0009507~chloroplast,	GO:0016620~oxidoreductase activity, acting on the aldehyde or oxo group of donors, NAD or NADP as acceptor,GO:0047100~glyceraldehyde-3-phosphate dehydrogenase (NADP+) (phosphorylating) activity,GO:0050661~NADP binding,GO:0051287~NAD binding,
841	P25857	glyceraldehyde-3-phosphate dehydrogenase B subunit(GAPB)	Arabidopsis thaliana	GO:0006006~glucose metabolic process,GO:0006096~glycolytic process,GO:0009409~response to cold,GO:0009416~response to light stimulus,GO:0009744~response to sucrose,GO:0019253~reductive pentose-phosphate cycle,GO:0046686~response to cadmium ion,GO:0055114~oxidation-reduction process,	GO:0005829~cytosol,GO:0009507~chloroplast,GO:0009535~chloroplast thylakoid membrane,GO:0009570~chloroplast stroma,GO:0009941~chloroplast envelope,GO:0010319~stromule,GO:0016020~membrane,GO:0031969~chloroplast membrane,GO:0048046~apoplast,	GO:0004365~glyceraldehyde-3-phosphate dehydrogenase (NAD+) (phosphorylating) activity,GO:0047100~glyceraldehyde-3-phosphate dehydrogenase (NADP+) (phosphorylating) activity,GO:0050661~NADP binding,GO:0051287~NAD binding,
842	P50362	glyceraldehyde-3-phosphate dehydrogenase(GAP3)	Chlamydomonas reinhardtii	GO:0006006~glucose metabolic process,GO:0019253~reductive pentose-phosphate cycle,	GO:0009507~chloroplast,	GO:0016620~oxidoreductase activity, acting on the aldehyde or oxo group of donors, NAD or NADP as acceptor,GO:0016829~lyase activity,GO:0047100~glyceraldehyde-3-phosphate dehydrogenase (NADP+) (phosphorylating) activity,GO:0050661~NADP binding,GO:0051287~NAD binding,
843	Q94B78	glycine decarboxylase P-protein 1(GLDP1)	Arabidopsis thaliana	GO:0006546~glycine catabolic process,GO:0019464~glycine decarboxylation via glycine cleavage system,GO:0046686~response to cadmium ion,GO:0055114~oxidation-reduction process,	GO:0005739~mitochondrion,GO:0005829~cytosol,GO:0005960~glycine cleavage complex,GO:0009507~chloroplast,GO:0009534~chloroplast thylakoid,GO:0009570~chloroplast stroma,GO:0009941~chloroplast envelope,GO:0048046~apoplast,	GO:0004375~glycine dehydrogenase (decarboxylating) activity,GO:0005515~protein binding,GO:0016594~glycine binding,
844	P25855	glycine decarboxylase complex H(GDCH)	Arabidopsis thaliana	GO:0009853~photorespiration,GO:0019464~glycine decarboxylation via glycine cleavage system,	GO:0005634~nucleus,GO:0005739~mitochondrion,GO:0005960~glycine cleavage complex,GO:0009507~chloroplast,GO:0009579~thylakoid,	GO:0004375~glycine dehydrogenase (decarboxylating) activity,
845	O49954	glycine dehydrogenase (decarboxylating), mitochondrial-like(LOC102601213)	Solanum tuberosum	GO:0006546~glycine catabolic process,	GO:0005739~mitochondrion,	GO:0004375~glycine dehydrogenase (decarboxylating) activity,
846	Q05966	glycine-rich RNA-binding protein 10(LOC106438942)	Brassica napus			GO:0000166~nucleotide binding,GO:0003676~nucleic acid binding,GO:0003723~RNA binding,
847	Q8L785	glycine-tRNA ligase(EDD1)	Arabidopsis thaliana	GO:0006426~glycyl-tRNA aminoacylation,GO:0009793~embryo development ending in seed dormancy,GO:0045995~regulation of embryonic development,	GO:0005739~mitochondrion,GO:0009507~chloroplast,GO:0009570~chloroplast stroma,	GO:0004820~glycine-tRNA ligase activity,GO:0005524~ATP binding,GO:0046983~protein dimerization activity,
848	O23627	glycyl-tRNA synthetase / glycine-tRNA ligase(AT1G29880)	Arabidopsis thaliana	GO:0006426~glycyl-tRNA aminoacylation,GO:0015966~diadenosine tetraphosphate biosynthetic process,GO:0046686~response to cadmium ion,	GO:0005737~cytoplasm,GO:0005739~mitochondrion,GO:0005768~endosome,GO:0005794~Golgi apparatus,GO:0005802~trans-Golgi network,GO:0005829~cytosol,	GO:0004820~glycine-tRNA ligase activity,GO:0005524~ATP binding,GO:0046983~protein dimerization activity,
849	O65398	glyoxalase/bleomycin resistance protein/dioxygenase superfamily protein(GLX1)	Arabidopsis thaliana	GO:0005975~carbohydrate metabolic process,GO:0019243~methylglyoxal catabolic process to D-lactate via S-lactoyl-glutathione,GO:0046686~response to cadmium ion,	GO:0005739~mitochondrion,GO:0005773~vacuole,GO:0005777~peroxisome,GO:0005829~cytosol,GO:0005886~plasma membrane,GO:0009941~chloroplast envelope,	GO:0004462~lactoylglutathione lyase activity,GO:0046872~metal ion binding,
850	Q9LSV0	glyoxylate reductase 1(GLYR1)	Arabidopsis thaliana	GO:0006979~response to oxidative stress,	GO:0005739~mitochondrion,GO:0005829~cytosol,	GO:0003858~3-hydroxybutyrate dehydrogenase activity,GO:0004616~phosphogluconate dehydrogenase (decarboxylating) activity,GO:0030267~glyoxylate reductase (NADP) activity,GO:0051287~NAD binding,
851	F4I907	glyoxylate reductase 2(GLYR2)	Arabidopsis thaliana	GO:0055114~oxidation-reduction process,	GO:0005739~mitochondrion,GO:0009507~chloroplast,GO:0009570~chloroplast stroma,	GO:0004616~phosphogluconate dehydrogenase (decarboxylating) activity,GO:0030267~glyoxylate reductase (NADP) activity,GO:0051287~NAD binding,
852	O49809	glyoxysomal fatty acid beta-oxidation multifunctional protein MFP-a(LOC106389027)	Brassica napus	GO:0006635~fatty acid beta-oxidation,	GO:0009514~glyoxysome,	GO:0003857~3-hydroxyacyl-CoA dehydrogenase activity,GO:0004165~dodecenoyl-CoA delta-isomerase activity,GO:0004300~enoyl-CoA hydratase activity,GO:0008692~3-hydroxybutyryl-CoA epimerase activity,GO:0018812~3-hydroxyacyl-CoA dehydratase activity,
853	P46077	growth-regulating factor 4(GRF4)	Arabidopsis thaliana	GO:0006351~transcription, DNA-templated,GO:0006355~regulation of transcription, DNA-templated,GO:0048366~leaf development,	GO:0005634~nucleus,	GO:0005524~ATP binding,GO:0019904~protein domain specific binding,
854	Q8VZ10	haloacid dehalogenase-like hydrolase family protein(AT1G56500)	Arabidopsis thaliana	GO:0008152~metabolic process,GO:0010196~nonphotochemical quenching,GO:0045454~cell redox homeostasis,	GO:0009507~chloroplast,GO:0009534~chloroplast thylakoid,GO:0009570~chloroplast stroma,GO:0042651~thylakoid membrane,	GO:0016787~hydrolase activity,
855	P22953	heat shock cognate protein 70-1(HSC70-1)	Arabidopsis thaliana	GO:0006351~transcription, DNA-templated,GO:0006355~regulation of transcription, DNA-templated,GO:0006457~protein folding,GO:0009408~response to heat,GO:0009409~response to cold,GO:0009615~response to virus,GO:0010187~negative regulation of seed germination,GO:0042742~defense response to bacterium,GO:0046686~response to cadmium ion,GO:0050832~defense response to fungus,GO:0090332~stomatal closure,…	GO:0005618~cell wall,GO:0005634~nucleus,GO:0005730~nucleolus,GO:0005737~cytoplasm,GO:0005774~vacuolar membrane,GO:0005794~Golgi apparatus,GO:0005829~cytosol,GO:0005886~plasma membrane,GO:0009506~plasmodesma,GO:0009507~chloroplast,GO:0016020~membrane,GO:0022626~cytosolic ribosome,GO:0048046~apoplast,	GO:0002020~protease binding,GO:0005515~protein binding,GO:0005524~ATP binding,
856	P36181	heat shock cognate protein 80(HSC80)	Solanum lycopersicum	GO:0006457~protein folding,GO:0006950~response to stress,	GO:0005737~cytoplasm,	GO:0005524~ATP binding,
857	P29197	heat shock protein 60(HSP60)	Arabidopsis thaliana	GO:0007005~mitochondrion organization,GO:0009408~response to heat,GO:0042026~protein refolding,GO:0046686~response to cadmium ion,GO:0051131~chaperone-mediated protein complex assembly,	GO:0005737~cytoplasm,GO:0005739~mitochondrion,GO:0005759~mitochondrial matrix,GO:0005774~vacuolar membrane,GO:0005794~Golgi apparatus,GO:0005829~cytosol,GO:0022626~cytosolic ribosome,	GO:0005507~copper ion binding,GO:0005524~ATP binding,
858	Q8L7B5	heat shock protein 60-2(HSP60-2)	Arabidopsis thaliana	GO:0006954~inflammatory response,GO:0009735~response to cytokinin,GO:0042026~protein refolding,	GO:0005737~cytoplasm,GO:0005739~mitochondrion,GO:0005774~vacuolar membrane,GO:0005886~plasma membrane,GO:0009507~chloroplast,GO:0009570~chloroplast stroma,GO:0009941~chloroplast envelope,	GO:0005507~copper ion binding,GO:0005524~ATP binding,
859	Q9LKR3	heat shock protein 70 (Hsp 70) family protein(BIP1)	Arabidopsis thaliana	GO:0006351~transcription, DNA-templated,GO:0006355~regulation of transcription, DNA-templated,GO:0006457~protein folding,GO:0009408~response to heat,GO:0010197~polar nucleus fusion,GO:0030433~ER-associated ubiquitin-dependent protein catabolic process,	GO:0005618~cell wall,GO:0005773~vacuole,GO:0005774~vacuolar membrane,GO:0005783~endoplasmic reticulum,GO:0005788~endoplasmic reticulum lumen,GO:0005794~Golgi apparatus,GO:0005829~cytosol,GO:0005886~plasma membrane,GO:0009506~plasmodesma,GO:0009507~chloroplast,GO:0016592~mediator complex,	GO:0005524~ATP binding,
860	P55737	heat shock protein 81-2(HSP81-2)	Arabidopsis thaliana	GO:0006457~protein folding,GO:0006950~response to stress,GO:0006952~defense response,GO:0009408~response to heat,GO:0009414~response to water deprivation,GO:0009651~response to salt stress,GO:0009816~defense response to bacterium, incompatible interaction,GO:0009908~flower development,GO:0010187~negative regulation of seed germination,GO:0010286~heat acclimation,GO:0048366~leaf development,GO:005…	GO:0005618~cell wall,GO:0005634~nucleus,GO:0005737~cytoplasm,GO:0005739~mitochondrion,GO:0005794~Golgi apparatus,GO:0005829~cytosol,GO:0009506~plasmodesma,	GO:0003729~mRNA binding,GO:0005515~protein binding,GO:0005524~ATP binding,GO:0016887~ATPase activity,GO:0051082~unfolded protein binding,
861	Q07078	heat shock protein 81-3(LOC4347405)	Oryza sativa Japonica Group	GO:0006457~protein folding,GO:0006950~response to stress,	GO:0005737~cytoplasm,	GO:0005524~ATP binding,
862	P24629	heat shock protein cognate 70(hsc70)	Solanum lycopersicum			GO:0005524~ATP binding,
863	P27323	heat shock-like protein(HSP90.1)	Arabidopsis thaliana	GO:0009408~response to heat,GO:0009816~defense response to bacterium, incompatible interaction,GO:0042742~defense response to bacterium,GO:0046685~response to arsenic-containing substance,GO:0061077~chaperone-mediated protein folding,	GO:0005618~cell wall,GO:0005737~cytoplasm,GO:0005829~cytosol,GO:0005886~plasma membrane,	GO:0005524~ATP binding,
864	P25851	high cyclic electron flow 1(HCEF1)	Arabidopsis thaliana	GO:0005985~sucrose metabolic process,GO:0005986~sucrose biosynthetic process,GO:0006000~fructose metabolic process,GO:0006001~fructose catabolic process,GO:0006002~fructose 6-phosphate metabolic process,GO:0006094~gluconeogenesis,GO:0009409~response to cold,GO:0009735~response to cytokinin,GO:0009773~photosynthetic electron transport in photosystem I,GO:0015979~photosynthesis,GO:0019253~reductive…	GO:0009507~chloroplast,GO:0009570~chloroplast stroma,GO:0010319~stromule,GO:0048046~apoplast,	GO:0042132~fructose 1,6-bisphosphate 1-phosphatase activity,GO:0046872~metal ion binding,
865	Q9FFC0	histone B2(HTB2)	Arabidopsis thaliana	GO:0006334~nucleosome assembly,	GO:0000786~nucleosome,GO:0000788~nuclear nucleosome,GO:0005634~nucleus,GO:0005730~nucleolus,	GO:0003677~DNA binding,GO:0005515~protein binding,GO:0046982~protein heterodimerization activity,
866	Q9C681	histone H2A 10(HTA10)	Arabidopsis thaliana	GO:0006342~chromatin silencing,	GO:0000786~nucleosome,GO:0000790~nuclear chromatin,GO:0005618~cell wall,GO:0005634~nucleus,GO:0005730~nucleolus,	GO:0003677~DNA binding,GO:0046982~protein heterodimerization activity,
867	O81826	histone H2A 2(HTA2)	Arabidopsis thaliana	GO:0006342~chromatin silencing,	GO:0000786~nucleosome,GO:0000790~nuclear chromatin,GO:0005634~nucleus,	GO:0003677~DNA binding,GO:0046982~protein heterodimerization activity,
868	Q9FJE8	histone H2A 6(HTA6)	Arabidopsis thaliana	GO:0070828~heterochromatin organization,	GO:0000786~nucleosome,GO:0000792~heterochromatin,GO:0005634~nucleus,GO:0005721~pericentric heterochromatin,GO:0005730~nucleolus,GO:0009506~plasmodesma,	GO:0003677~DNA binding,GO:0003682~chromatin binding,GO:0046982~protein heterodimerization activity,
869	Q94F49	histone H2A 7(HTA7)	Arabidopsis thaliana	GO:0006342~chromatin silencing,GO:0070828~heterochromatin organization,	GO:0000786~nucleosome,GO:0000790~nuclear chromatin,GO:0000792~heterochromatin,GO:0005634~nucleus,GO:0005730~nucleolus,	GO:0003677~DNA binding,GO:0003682~chromatin binding,GO:0046982~protein heterodimerization activity,
870	O65819	histone H2B.3(H2B-3)	Solanum lycopersicum	GO:0006334~nucleosome assembly,	GO:0000788~nuclear nucleosome,	GO:0003677~DNA binding,
871	P62787	histone H4(H4C14)	Zea mays	GO:0006334~nucleosome assembly,	GO:0000786~nucleosome,GO:0005634~nucleus,GO:0005730~nucleolus,GO:0005774~vacuolar membrane,GO:0005829~cytosol,GO:0005886~plasma membrane,GO:0009506~plasmodesma,GO:0009507~chloroplast,GO:0009579~thylakoid,	GO:0003677~DNA binding,
872	P59259	histone H4(HIS4)	Arabidopsis thaliana	GO:0006334~nucleosome assembly,GO:0009414~response to water deprivation,	GO:0000786~nucleosome,GO:0005634~nucleus,GO:0005730~nucleolus,GO:0005773~vacuole,GO:0005774~vacuolar membrane,GO:0005794~Golgi apparatus,GO:0005829~cytosol,GO:0005886~plasma membrane,GO:0009506~plasmodesma,GO:0009507~chloroplast,GO:0009579~thylakoid,	GO:0003677~DNA binding,
873	P0CG89	histone H4(LOC100305586)	Glycine max	GO:0006334~nucleosome assembly,	GO:0000786~nucleosome,GO:0005730~nucleolus,GO:0005774~vacuolar membrane,GO:0005829~cytosol,GO:0005886~plasma membrane,GO:0009506~plasmodesma,GO:0009507~chloroplast,GO:0009579~thylakoid,	GO:0003677~DNA binding,
874	Q8L7R2	homoserine kinase(HSK)	Arabidopsis thaliana	GO:0006952~defense response,GO:0009086~methionine biosynthetic process,GO:0009088~threonine biosynthetic process,GO:0009092~homoserine metabolic process,GO:0009617~response to bacterium,GO:0009620~response to fungus,GO:0016310~phosphorylation,	GO:0009507~chloroplast,GO:0009570~chloroplast stroma,	GO:0004413~homoserine kinase activity,GO:0005524~ATP binding,
875	Q43316	hydroxymethylbilane synthase(HEMC)	Arabidopsis thaliana	GO:0006779~porphyrin-containing compound biosynthetic process,GO:0006782~protoporphyrinogen IX biosynthetic process,GO:0006783~heme biosynthetic process,GO:0015995~chlorophyll biosynthetic process,GO:0018160~peptidyl-pyrromethane cofactor linkage,GO:0042742~defense response to bacterium,	GO:0009507~chloroplast,GO:0009570~chloroplast stroma,GO:0009941~chloroplast envelope,GO:0048046~apoplast,	GO:0004418~hydroxymethylbilane synthase activity,
876	Q9C9W5	hydroxypyruvate reductase(HPR)	Arabidopsis thaliana	GO:0009853~photorespiration,GO:0009854~oxidative photosynthetic carbon pathway,GO:0042631~cellular response to water deprivation,GO:0055114~oxidation-reduction process,GO:0071482~cellular response to light stimulus,	GO:0005777~peroxisome,GO:0005829~cytosol,GO:0009507~chloroplast,GO:0048046~apoplast,	GO:0008266~poly(U) RNA binding,GO:0008465~glycerate dehydrogenase activity,GO:0016616~oxidoreductase activity, acting on the CH-OH group of donors, NAD or NADP as acceptor,GO:0016618~hydroxypyruvate reductase activity,GO:0030267~glyoxylate reductase (NADP) activity,GO:0051287~NAD binding,
877	Q8LCE1	hypothetical protein(GSR2)	Arabidopsis thaliana	GO:0006542~glutamine biosynthetic process,GO:0009399~nitrogen fixation,GO:0009651~response to salt stress,GO:0042128~nitrate assimilation,	GO:0005737~cytoplasm,GO:0005773~vacuole,GO:0005829~cytosol,GO:0009570~chloroplast stroma,GO:0009941~chloroplast envelope,GO:0022626~cytosolic ribosome,GO:0048046~apoplast,	GO:0004356~glutamate-ammonia ligase activity,GO:0005507~copper ion binding,GO:0005515~protein binding,GO:0005524~ATP binding,
878	P15102	hypothetical protein(PHAVU_006G155800g)	Phaseolus vulgaris	GO:0006542~glutamine biosynthetic process,GO:0009399~nitrogen fixation,	GO:0009507~chloroplast,	GO:0004356~glutamate-ammonia ligase activity,GO:0005524~ATP binding,
879	Q9FT25	hypothetical protein(PHAVU_006G171100g)	Phaseolus vulgaris	GO:0042819~vitamin B6 biosynthetic process,GO:0042823~pyridoxal phosphate biosynthetic process,		GO:0003824~catalytic activity,GO:0036381~pyridoxal 5'-phosphate synthase (glutamine hydrolysing) activity,
880	F4JL11	importin alpha isoform 2(IMPA-2)	Arabidopsis thaliana	GO:0006606~protein import into nucleus,GO:0006607~NLS-bearing protein import into nucleus,GO:0006886~intracellular protein transport,	GO:0005643~nuclear pore,GO:0005654~nucleoplasm,GO:0005730~nucleolus,GO:0005737~cytoplasm,GO:0005829~cytosol,GO:0009506~plasmodesma,	GO:0005515~protein binding,GO:0008139~nuclear localization sequence binding,GO:0008565~protein transporter activity,
881	Q8LFC0	isocitrate dehydrogenase 1(IDH1)	Arabidopsis thaliana	GO:0006099~tricarboxylic acid cycle,GO:0006102~isocitrate metabolic process,	GO:0005739~mitochondrion,	GO:0000287~magnesium ion binding,GO:0004449~isocitrate dehydrogenase (NAD+) activity,GO:0008270~zinc ion binding,GO:0051287~NAD binding,
882	Q945K7	isocitrate dehydrogenase V(IDH-V)	Arabidopsis thaliana	GO:0006099~tricarboxylic acid cycle,GO:0006102~isocitrate metabolic process,	GO:0005739~mitochondrion,GO:0009507~chloroplast,	GO:0000287~magnesium ion binding,GO:0004449~isocitrate dehydrogenase (NAD+) activity,GO:0005524~ATP binding,GO:0008270~zinc ion binding,GO:0051287~NAD binding,
883	Q06197	isocitrate dehydrogenase [NADP](LOC100791166)	Glycine max	GO:0006097~glyoxylate cycle,GO:0006099~tricarboxylic acid cycle,GO:0006102~isocitrate metabolic process,	GO:0005737~cytoplasm,	GO:0000287~magnesium ion binding,GO:0004450~isocitrate dehydrogenase (NADP+) activity,GO:0051287~NAD binding,
884	Q94AR8	isopropyl malate isomerase large subunit 1(IIL1)	Arabidopsis thaliana	GO:0008152~metabolic process,GO:0009082~branched-chain amino acid biosynthetic process,GO:0009098~leucine biosynthetic process,GO:0019761~glucosinolate biosynthetic process,GO:0046686~response to cadmium ion,	GO:0009507~chloroplast,GO:0009536~plastid,GO:0009570~chloroplast stroma,	GO:0003861~3-isopropylmalate dehydratase activity,GO:0016829~lyase activity,GO:0016853~isomerase activity,GO:0046872~metal ion binding,GO:0050486~intramolecular transferase activity, transferring hydroxy groups,GO:0051539~4 iron, 4 sulfur cluster binding,
885	Q05758	ketol-acid reductoisomerase(AT3G58610)	Arabidopsis thaliana	GO:0008652~cellular amino acid biosynthetic process,GO:0009082~branched-chain amino acid biosynthetic process,GO:0009097~isoleucine biosynthetic process,GO:0009099~valine biosynthetic process,GO:0046686~response to cadmium ion,GO:0055114~oxidation-reduction process,	GO:0005618~cell wall,GO:0005739~mitochondrion,GO:0005829~cytosol,GO:0009507~chloroplast,GO:0009536~plastid,GO:0009570~chloroplast stroma,GO:0009941~chloroplast envelope,GO:0048046~apoplast,	GO:0004455~ketol-acid reductoisomerase activity,GO:0005507~copper ion binding,GO:0046872~metal ion binding,
886	Q65XK0	ketol-acid reductoisomerase, chloroplastic(LOC4339677)	Oryza sativa Japonica Group	GO:0009097~isoleucine biosynthetic process,GO:0009099~valine biosynthetic process,	GO:0009507~chloroplast,	GO:0000287~magnesium ion binding,GO:0004455~ketol-acid reductoisomerase activity,GO:0042803~protein homodimerization activity,GO:0070402~NADPH binding,
887	Q8H1E2	lactate/malate dehydrogenase family protein(AT5G58330)	Arabidopsis thaliana	GO:0005975~carbohydrate metabolic process,GO:0006099~tricarboxylic acid cycle,GO:0006107~oxaloacetate metabolic process,GO:0006108~malate metabolic process,GO:0006734~NADH metabolic process,GO:0051775~response to redox state,GO:0055114~oxidation-reduction process,	GO:0005737~cytoplasm,GO:0005739~mitochondrion,GO:0009507~chloroplast,GO:0009570~chloroplast stroma,GO:0009579~thylakoid,GO:0009941~chloroplast envelope,GO:0048046~apoplast,	GO:0008746~NAD(P)+ transhydrogenase activity,GO:0016615~malate dehydrogenase activity,GO:0030060~L-malate dehydrogenase activity,GO:0046554~malate dehydrogenase (NADP+) activity,
888	Q9XF89	light harvesting complex of photosystem II 5(LHCB5)	Arabidopsis thaliana	GO:0009637~response to blue light,GO:0009765~photosynthesis, light harvesting,GO:0009768~photosynthesis, light harvesting in photosystem I,GO:0010114~response to red light,GO:0010196~nonphotochemical quenching,GO:0010207~photosystem II assembly,GO:0010218~response to far red light,GO:0015979~photosynthesis,GO:0018298~protein-chromophore linkage,	GO:0009507~chloroplast,GO:0009517~PSII associated light-harvesting complex II,GO:0009522~photosystem I,GO:0009523~photosystem II,GO:0009533~chloroplast stromal thylakoid,GO:0009534~chloroplast thylakoid,GO:0009535~chloroplast thylakoid membrane,GO:0009579~thylakoid,GO:0009783~photosystem II antenna complex,GO:0009941~chloroplast envelope,GO:0010287~plastoglobule,GO:0016020~membrane,GO:0016021~int…	GO:0005515~protein binding,GO:0016168~chlorophyll binding,GO:0031409~pigment binding,GO:0046872~metal ion binding,
889	Q07473	light harvesting complex photosystem II(LHCB4.1)	Arabidopsis thaliana	GO:0009637~response to blue light,GO:0009765~photosynthesis, light harvesting,GO:0009768~photosynthesis, light harvesting in photosystem I,GO:0010114~response to red light,GO:0010218~response to far red light,GO:0015979~photosynthesis,GO:0018298~protein-chromophore linkage,	GO:0009507~chloroplast,GO:0009522~photosystem I,GO:0009523~photosystem II,GO:0009534~chloroplast thylakoid,GO:0009535~chloroplast thylakoid membrane,GO:0009579~thylakoid,GO:0009941~chloroplast envelope,GO:0010287~plastoglobule,GO:0016020~membrane,GO:0016021~integral component of membrane,GO:0030076~light-harvesting complex,	GO:0016168~chlorophyll binding,GO:0031409~pigment binding,GO:0046872~metal ion binding,
890	Q9XF88	light harvesting complex photosystem II(LHCB4.2)	Arabidopsis thaliana	GO:0009637~response to blue light,GO:0009735~response to cytokinin,GO:0009768~photosynthesis, light harvesting in photosystem I,GO:0010114~response to red light,GO:0010218~response to far red light,GO:0018298~protein-chromophore linkage,	GO:0009507~chloroplast,GO:0009522~photosystem I,GO:0009523~photosystem II,GO:0009534~chloroplast thylakoid,GO:0009535~chloroplast thylakoid membrane,GO:0009579~thylakoid,GO:0009941~chloroplast envelope,GO:0010287~plastoglobule,GO:0016020~membrane,GO:0016021~integral component of membrane,	GO:0016168~chlorophyll binding,GO:0031409~pigment binding,GO:0046872~metal ion binding,
891	Q9S7W1	light harvesting complex photosystem II(LHCB4.3)	Arabidopsis thaliana	GO:0009637~response to blue light,GO:0009765~photosynthesis, light harvesting,GO:0009768~photosynthesis, light harvesting in photosystem I,GO:0010114~response to red light,GO:0010218~response to far red light,GO:0015979~photosynthesis,GO:0018298~protein-chromophore linkage,	GO:0009507~chloroplast,GO:0009522~photosystem I,GO:0009523~photosystem II,GO:0009534~chloroplast thylakoid,GO:0009535~chloroplast thylakoid membrane,GO:0009579~thylakoid,GO:0009941~chloroplast envelope,GO:0010287~plastoglobule,GO:0016020~membrane,GO:0016021~integral component of membrane,GO:0030076~light-harvesting complex,	GO:0016168~chlorophyll binding,GO:0031409~pigment binding,GO:0046872~metal ion binding,
892	Q9S7M0	light-harvesting chlorophyll B-binding protein 3(LHCB3)	Arabidopsis thaliana	GO:0009416~response to light stimulus,GO:0009635~response to herbicide,GO:0009644~response to high light intensity,GO:0009737~response to abscisic acid,GO:0009765~photosynthesis, light harvesting,GO:0009768~photosynthesis, light harvesting in photosystem I,GO:0009769~photosynthesis, light harvesting in photosystem II,GO:0010119~regulation of stomatal movement,GO:0015979~photosynthesis,GO:0018298~…	GO:0009507~chloroplast,GO:0009522~photosystem I,GO:0009523~photosystem II,GO:0009534~chloroplast thylakoid,GO:0009535~chloroplast thylakoid membrane,GO:0009579~thylakoid,GO:0009941~chloroplast envelope,GO:0010287~plastoglobule,GO:0016021~integral component of membrane,GO:0030076~light-harvesting complex,GO:0042651~thylakoid membrane,	GO:0005198~structural molecule activity,GO:0005515~protein binding,GO:0016168~chlorophyll binding,GO:0031409~pigment binding,GO:0046872~metal ion binding,
893	P27521	light-harvesting chlorophyll-protein complex I subunit A4(LHCA4)	Arabidopsis thaliana	GO:0009409~response to cold,GO:0009644~response to high light intensity,GO:0009645~response to low light intensity stimulus,GO:0009765~photosynthesis, light harvesting,GO:0009768~photosynthesis, light harvesting in photosystem I,GO:0015979~photosynthesis,GO:0018298~protein-chromophore linkage,GO:0080167~response to karrikin,	GO:0009507~chloroplast,GO:0009522~photosystem I,GO:0009523~photosystem II,GO:0009534~chloroplast thylakoid,GO:0009535~chloroplast thylakoid membrane,GO:0009579~thylakoid,GO:0009941~chloroplast envelope,GO:0010287~plastoglobule,GO:0016020~membrane,GO:0016021~integral component of membrane,GO:0030076~light-harvesting complex,	GO:0016168~chlorophyll binding,GO:0031409~pigment binding,GO:0046872~metal ion binding,
894	O24370	linoleate 13S-lipoxygenase 2-1, chloroplastic-like(LOC102596122)	Solanum tuberosum	GO:0006633~fatty acid biosynthetic process,GO:0010597~green leaf volatile biosynthetic process,GO:0031408~oxylipin biosynthetic process,	GO:0009534~chloroplast thylakoid,GO:0009570~chloroplast stroma,	GO:0016165~linoleate 13S-lipoxygenase activity,GO:0046872~metal ion binding,
895	A8MS68, Q9M5K3	lipoamide dehydrogenase 1(LPD1)	Arabidopsis thaliana	GO:0006086~acetyl-CoA biosynthetic process from pyruvate,GO:0045454~cell redox homeostasis,GO:0046685~response to arsenic-containing substance,GO:0055114~oxidation-reduction process,	GO:0005623~cell,GO:0005730~nucleolus,GO:0005739~mitochondrion,GO:0005759~mitochondrial matrix,GO:0005829~cytosol,GO:0009507~chloroplast,GO:0009570~chloroplast stroma,GO:0009941~chloroplast envelope,	GO:0004148~dihydrolipoyl dehydrogenase activity,GO:0050660~flavin adenine dinucleotide binding,
896	Q9M5K2	lipoamide dehydrogenase 2(mtLPD2)	Arabidopsis thaliana	GO:0045454~cell redox homeostasis,GO:0046686~response to cadmium ion,	GO:0005739~mitochondrion,GO:0005747~mitochondrial respiratory chain complex I,GO:0005759~mitochondrial matrix,GO:0005794~Golgi apparatus,GO:0009507~chloroplast,GO:0048046~apoplast,	GO:0004148~dihydrolipoyl dehydrogenase activity,GO:0005507~copper ion binding,GO:0005524~ATP binding,GO:0008270~zinc ion binding,GO:0050660~flavin adenine dinucleotide binding,GO:0050897~cobalt ion binding,
897	P38418	lipoxygenase 2(LOX2)	Arabidopsis thaliana	GO:0006633~fatty acid biosynthetic process,GO:0009414~response to water deprivation,GO:0009611~response to wounding,GO:0009617~response to bacterium,GO:0009620~response to fungus,GO:0009695~jasmonic acid biosynthetic process,GO:0009753~response to jasmonic acid,GO:0010597~green leaf volatile biosynthetic process,GO:0031408~oxylipin biosynthetic process,GO:0034440~lipid oxidation,GO:0051707~respon…	GO:0005737~cytoplasm,GO:0009507~chloroplast,GO:0009535~chloroplast thylakoid membrane,GO:0009570~chloroplast stroma,GO:0009941~chloroplast envelope,	GO:0005515~protein binding,GO:0016165~linoleate 13S-lipoxygenase activity,GO:0046872~metal ion binding,
898	Q6L590	luminal-binding protein 2(LOC4338568)	Oryza sativa Japonica Group			GO:0005524~ATP binding,
899	Q75HQ0	luminal-binding protein 2(LOC4338866)	Oryza sativa Japonica Group			GO:0005524~ATP binding,
900	Q6Z7B0	luminal-binding protein 3(LOC4328075)	Oryza sativa Japonica Group			GO:0005524~ATP binding,
901	Q03685	luminal-binding protein 5(LOC107771425)	Nicotiana tabacum		GO:0005788~endoplasmic reticulum lumen,	GO:0005524~ATP binding,
902	Q03681	luminal-binding protein(LOC107805460)	Nicotiana tabacum		GO:0005788~endoplasmic reticulum lumen,	GO:0005524~ATP binding,
903	Q03682	luminal-binding protein-like(LOC107805427)	Nicotiana tabacum		GO:0005788~endoplasmic reticulum lumen,	GO:0005524~ATP binding,
904	Q10M50	magnesium-chelatase subunit ChlH, chloroplastic(LOC4332690)	Oryza sativa Japonica Group	GO:0015979~photosynthesis,GO:0015995~chlorophyll biosynthetic process,	GO:0009570~chloroplast stroma,GO:0031969~chloroplast membrane,	GO:0005524~ATP binding,GO:0016851~magnesium chelatase activity,
905	O22436	magnesium-chelatase subunit ChlI, chloroplastic(LOC107764312)	Nicotiana tabacum	GO:0015979~photosynthesis,GO:0015995~chlorophyll biosynthetic process,	GO:0009507~chloroplast,	GO:0005524~ATP binding,GO:0016851~magnesium chelatase activity,
906	Q9FNB0	magnesium-chelatase subunit chlH, chloroplast, putative / Mg-protoporphyrin IX chelatase, putative (CHLH)(GUN5)	Arabidopsis thaliana	GO:0015979~photosynthesis,GO:0015995~chlorophyll biosynthetic process,	GO:0005739~mitochondrion,GO:0009507~chloroplast,GO:0009570~chloroplast stroma,GO:0009706~chloroplast inner membrane,GO:0010007~magnesium chelatase complex,	GO:0005524~ATP binding,GO:0016851~magnesium chelatase activity,
907	Q9SW18	magnesium-protoporphyrin IX methyltransferase(CHLM)	Arabidopsis thaliana	GO:0015995~chlorophyll biosynthetic process,GO:0032259~methylation,	GO:0005737~cytoplasm,GO:0009507~chloroplast,GO:0009534~chloroplast thylakoid,GO:0009535~chloroplast thylakoid membrane,GO:0009941~chloroplast envelope,GO:0031969~chloroplast membrane,	GO:0046406~magnesium protoporphyrin IX methyltransferase activity,
908	Q43743	malate dehydrogenase 1, glyoxysomal(LOC106385336)	Brassica napus	GO:0006097~glyoxylate cycle,GO:0006099~tricarboxylic acid cycle,GO:0006108~malate metabolic process,	GO:0009514~glyoxysome,	GO:0030060~L-malate dehydrogenase activity,
909	Q43744	malate dehydrogenase 1, mitochondrial(LOC106360426)	Brassica napus	GO:0005975~carbohydrate metabolic process,GO:0006099~tricarboxylic acid cycle,GO:0006108~malate metabolic process,	GO:0005759~mitochondrial matrix,	GO:0030060~L-malate dehydrogenase activity,
910	Q9XFW3	malate dehydrogenase 2, glyoxysomal(LOC106382950)	Brassica napus	GO:0006097~glyoxylate cycle,GO:0006099~tricarboxylic acid cycle,GO:0006108~malate metabolic process,	GO:0009514~glyoxysome,	GO:0030060~L-malate dehydrogenase activity,
911	Q08062	malate dehydrogenase 5(mdh5)	Zea mays	GO:0005975~carbohydrate metabolic process,GO:0006099~tricarboxylic acid cycle,GO:0006108~malate metabolic process,	GO:0005737~cytoplasm,	GO:0016615~malate dehydrogenase activity,GO:0016616~oxidoreductase activity, acting on the CH-OH group of donors, NAD or NADP as acceptor,GO:0030060~L-malate dehydrogenase activity,
912	Q9FSF0	malate dehydrogenase(LOC107772922)	Nicotiana tabacum	GO:0005975~carbohydrate metabolic process,GO:0006099~tricarboxylic acid cycle,GO:0006108~malate metabolic process,	GO:0005737~cytoplasm,	GO:0030060~L-malate dehydrogenase activity,
913	Q9SN86	malate dehydrogenase(MDH)	Arabidopsis thaliana	GO:0005975~carbohydrate metabolic process,GO:0006099~tricarboxylic acid cycle,GO:0006108~malate metabolic process,GO:0009409~response to cold,GO:0009735~response to cytokinin,GO:0009793~embryo development ending in seed dormancy,	GO:0005739~mitochondrion,GO:0005774~vacuolar membrane,GO:0009507~chloroplast,GO:0009532~plastid stroma,GO:0009536~plastid,GO:0009570~chloroplast stroma,GO:0009941~chloroplast envelope,GO:0010319~stromule,GO:0016020~membrane,GO:0048046~apoplast,	GO:0008746~NAD(P)+ transhydrogenase activity,GO:0016615~malate dehydrogenase activity,GO:0030060~L-malate dehydrogenase activity,
914	P46488	malate dehydrogenase, glyoxysomal(LOC101219252)	Cucumis sativus	GO:0006097~glyoxylate cycle,GO:0006099~tricarboxylic acid cycle,GO:0006108~malate metabolic process,	GO:0009514~glyoxysome,	GO:0030060~L-malate dehydrogenase activity,
915	P37228	malate dehydrogenase, glyoxysomal(LOC732641)	Glycine max	GO:0005975~carbohydrate metabolic process,GO:0006097~glyoxylate cycle,GO:0006099~tricarboxylic acid cycle,GO:0006108~malate metabolic process,	GO:0009514~glyoxysome,	GO:0030060~L-malate dehydrogenase activity,
916	O81235	manganese superoxide dismutase 1(MSD1)	Arabidopsis thaliana	GO:0009651~response to salt stress,GO:0009793~embryo development ending in seed dormancy,GO:0010043~response to zinc ion,GO:0019430~removal of superoxide radicals,GO:0042742~defense response to bacterium,GO:0055114~oxidation-reduction process,	GO:0005739~mitochondrion,GO:0005759~mitochondrial matrix,	GO:0004784~superoxide dismutase activity,GO:0005507~copper ion binding,GO:0046872~metal ion binding,
917	Q9SJL8	methionine adenosyltransferase 3(MAT3)	Arabidopsis thaliana	GO:0006556~S-adenosylmethionine biosynthetic process,GO:0006730~one-carbon metabolic process,GO:0009809~lignin biosynthetic process,GO:0009860~pollen tube growth,	GO:0005634~nucleus,GO:0005737~cytoplasm,GO:0005829~cytosol,GO:0005886~plasma membrane,GO:0009506~plasmodesma,	GO:0004478~methionine adenosyltransferase activity,GO:0005507~copper ion binding,GO:0005515~protein binding,GO:0005524~ATP binding,GO:0046872~metal ion binding,
918	Q9SRV5	methionine synthase 2(MS2)	Arabidopsis thaliana	GO:0009086~methionine biosynthetic process,GO:0009651~response to salt stress,GO:0032259~methylation,GO:0046686~response to cadmium ion,GO:0050667~homocysteine metabolic process,	GO:0005737~cytoplasm,GO:0005829~cytosol,GO:0005886~plasma membrane,GO:0009506~plasmodesma,GO:0009507~chloroplast,GO:0009941~chloroplast envelope,GO:0048046~apoplast,	GO:0003871~5-methyltetrahydropteroyltriglutamate-homocysteine S-methyltransferase activity,GO:0008270~zinc ion binding,GO:0008705~methionine synthase activity,
919	Q0WNZ5	methionine synthase 3(MS3)	Arabidopsis thaliana	GO:0009086~methionine biosynthetic process,GO:0032259~methylation,GO:0050667~homocysteine metabolic process,	GO:0005576~extracellular region,GO:0005829~cytosol,GO:0009507~chloroplast,	GO:0003871~5-methyltetrahydropteroyltriglutamate-homocysteine S-methyltransferase activity,GO:0008270~zinc ion binding,GO:0008705~methionine synthase activity,
920	Q9SE60	methylenetetrahydrofolate reductase 1(MTHFR1)	Arabidopsis thaliana	GO:0006555~methionine metabolic process,GO:0006730~one-carbon metabolic process,GO:0009086~methionine biosynthetic process,GO:0035999~tetrahydrofolate interconversion,GO:0055114~oxidation-reduction process,	GO:0005829~cytosol,	GO:0004489~methylenetetrahydrofolate reductase (NAD(P)H) activity,
921	Q9LPR4	methylthioalkylmalate synthase-like 4(MAML-4)	Arabidopsis thaliana	GO:0009082~branched-chain amino acid biosynthetic process,GO:0009098~leucine biosynthetic process,	GO:0009507~chloroplast,GO:0009570~chloroplast stroma,	GO:0003852~2-isopropylmalate synthase activity,
922	Q43298	mitochondrial chaperonin 60(CPN60II)	Zea mays	GO:0042026~protein refolding,	GO:0005739~mitochondrion,	GO:0005524~ATP binding,
923	P29185	mitochondrial chaperonin-60(CPNA)	Zea mays	GO:0006457~protein folding,GO:0042026~protein refolding,	GO:0005759~mitochondrial matrix,	GO:0005524~ATP binding,GO:0051117~ATPase binding,
924	Q8GUM2	mitochondrial heat shock protein 70-1(mtHsc70-1)	Arabidopsis thaliana	GO:0006457~protein folding,GO:0009408~response to heat,GO:0009651~response to salt stress,GO:0009735~response to cytokinin,GO:0046686~response to cadmium ion,	GO:0005618~cell wall,GO:0005739~mitochondrion,GO:0005759~mitochondrial matrix,GO:0005774~vacuolar membrane,GO:0005794~Golgi apparatus,GO:0005829~cytosol,	GO:0005524~ATP binding,GO:0008270~zinc ion binding,GO:0051082~unfolded protein binding,
925	O04308	mitochondrial processing peptidase alpha subunit(MPPalpha)	Arabidopsis thaliana	GO:0006508~proteolysis,GO:0006627~protein processing involved in protein targeting to mitochondrion,GO:0055114~oxidation-reduction process,	GO:0005739~mitochondrion,GO:0005741~mitochondrial outer membrane,GO:0005743~mitochondrial inner membrane,GO:0005750~mitochondrial respiratory chain complex III,GO:0005758~mitochondrial intermembrane space,GO:0005759~mitochondrial matrix,GO:0005774~vacuolar membrane,GO:0009507~chloroplast,GO:0009536~plastid,GO:0009570~chloroplast stroma,	GO:0004222~metalloendopeptidase activity,GO:0008270~zinc ion binding,GO:0016491~oxidoreductase activity,
926	Q9LFA3	monodehydroascorbate reductase 1(MDAR1)	Arabidopsis thaliana	GO:0042744~hydrogen peroxide catabolic process,GO:0045454~cell redox homeostasis,GO:0046686~response to cadmium ion,GO:0055114~oxidation-reduction process,	GO:0005623~cell,GO:0005737~cytoplasm,GO:0005777~peroxisome,GO:0005782~peroxisomal matrix,GO:0005829~cytosol,GO:0005886~plasma membrane,GO:0009507~chloroplast,GO:0048046~apoplast,	GO:0016491~oxidoreductase activity,GO:0016656~monodehydroascorbate reductase (NADH) activity,GO:0050660~flavin adenine dinucleotide binding,
927	P92947	monodehydroascorbate reductase 6(MDAR6)	Arabidopsis thaliana	GO:0009409~response to cold,GO:0046686~response to cadmium ion,GO:0055114~oxidation-reduction process,	GO:0005739~mitochondrion,GO:0005829~cytosol,GO:0009507~chloroplast,GO:0009570~chloroplast stroma,GO:0010319~stromule,	GO:0005524~ATP binding,GO:0016491~oxidoreductase activity,GO:0016656~monodehydroascorbate reductase (NADH) activity,
928	Q8LDL0	multidrug resistance protein(AT1G67700)	Arabidopsis thaliana	GO:0006518~peptide metabolic process,	GO:0009507~chloroplast,GO:0009534~chloroplast thylakoid,GO:0009535~chloroplast thylakoid membrane,GO:0009941~chloroplast envelope,GO:0016021~integral component of membrane,	GO:0004222~metalloendopeptidase activity,
929	Q00326	myrosinase(LOC106382674)	Brassica napus	GO:0005975~carbohydrate metabolic process,	GO:0005773~vacuole,	GO:0019137~thioglucosidase activity,GO:0046872~metal ion binding,
930	Q39161	nitrite reductase 1(NIR1)	Arabidopsis thaliana	GO:0010167~response to nitrate,GO:0042128~nitrate assimilation,GO:0055114~oxidation-reduction process,	GO:0005739~mitochondrion,GO:0005829~cytosol,GO:0009507~chloroplast,GO:0009570~chloroplast stroma,GO:0016020~membrane,GO:0048046~apoplast,	GO:0020037~heme binding,GO:0046872~metal ion binding,GO:0047889~ferredoxin-nitrate reductase activity,GO:0048307~ferredoxin-nitrite reductase activity,GO:0050421~nitrite reductase (NO-forming) activity,GO:0051539~4 iron, 4 sulfur cluster binding,
931	Q9CAF5	non-intrinsic ABC protein 7(NAP7)	Arabidopsis thaliana	GO:0006810~transport,GO:0009793~embryo development ending in seed dormancy,GO:0010027~thylakoid membrane organization,GO:0016226~iron-sulfur cluster assembly,	GO:0009507~chloroplast,GO:0009570~chloroplast stroma,	GO:0005215~transporter activity,GO:0005515~protein binding,GO:0005524~ATP binding,GO:0016887~ATPase activity,GO:0042626~ATPase activity, coupled to transmembrane movement of substances,
932	Q9S834	nuclear encoded CLP protease 5(CLPP5)	Arabidopsis thaliana	GO:0006508~proteolysis,	GO:0009507~chloroplast,GO:0009532~plastid stroma,GO:0009534~chloroplast thylakoid,GO:0009570~chloroplast stroma,GO:0009579~thylakoid,GO:0009840~chloroplastic endopeptidase Clp complex,GO:0009941~chloroplast envelope,	GO:0004252~serine-type endopeptidase activity,
933	O64903	nucleoside diphosphate kinase 2(NDPK2)	Arabidopsis thaliana	GO:0006163~purine nucleotide metabolic process,GO:0006165~nucleoside diphosphate phosphorylation,GO:0006183~GTP biosynthetic process,GO:0006220~pyrimidine nucleotide metabolic process,GO:0006228~UTP biosynthetic process,GO:0006241~CTP biosynthetic process,GO:0009142~nucleoside triphosphate biosynthetic process,GO:0009411~response to UV,GO:0009585~red, far-red light phototransduction,GO:0009734~au…	GO:0005634~nucleus,GO:0005737~cytoplasm,GO:0009507~chloroplast,GO:0009570~chloroplast stroma,GO:0009579~thylakoid,GO:0009941~chloroplast envelope,	GO:0004550~nucleoside diphosphate kinase activity,GO:0005515~protein binding,GO:0005524~ATP binding,GO:0046872~metal ion binding,
[truncated: 706 more rows]

## Sheet: Biological Process
Term	Count
Translation	131
Response to metal ion	114
Oxidation-reduction process	95
Response to salt stress	74
Response to cytokinin	69
Response to cold	55
Photosynthesis	43
Defense response to bacterium	37
Ribosome biogenesis	34
Ubiquitin-dependent protein catabolic process	33
Embryo development ending in seed dormancy	30
Protein folding	29
Response to oxidative stress	29
Glycolytic process	24
Response to abscisic acid	23
Response to light stimulus	22
Cytoplasmic translation	21
Chloroplast organization	20
Response to water deprivation	20
Cell redox homeostasis	19
Response to heat	19
ATP hydrolysis coupled proton transport	18
Protein-chromophore linkage	18
Tricarboxylic acid cycle	18
Protein catabolic process	18
Photorespiration	15
Reductive pentose-phosphate cycle	14
[truncated: 139 more rows]

## Sheet: Cellular Component
Term	Count
[truncated: 85 more rows]

## Sheet: Molecular Function
Term	Count
[truncated: 124 more rows]
